# Supplementary material for: Mendelian randomization prioritizes abdominal adiposity as an independent causal factor for liver fat accumulation and cardiometabolic diseases
Source: Commun Med (Lond). 2022 Oct 13;2:130. doi: 10.1038/s43856-022-00196-3 (PMC9561122; doi:10.1038/s43856-022-00196-3)
Supplement: Supplementary file 4 — Supplementary Data 1 [file 43856_2022_196_MOESM4_ESM.xlsx]

## Sheet: Sheet1
trait	group_name	year	author	consortium	sex	population	unit	nsnp	sample_size	ncase	ncontrol	pmid	url	download_date
Body mass index	public	2015	Locke AE	GIANT	Males and Females	European	SD (kg/m^2)	2554668	322154			25673413	https://gwas.mrcieu.ac.uk/files/ieu-a-835/ieu-a-835.vcf.gz	2021-16-06
Body mass index (BMI)	public	2018	Ben Elsworth	MRC-IEU	Males and Females	European	SD	9851867	461460				https://gwas.mrcieu.ac.uk/files/ukb-b-19953/ukb-b-19953.vcf.gz	2021-16-06
Coronary heart disease	public	2015	Nikpay	CARDIoGRAMplusC4D	Males and Females	Mixed	log odds	9455779	184305	60801	123504	26343387	https://gwas.mrcieu.ac.uk/files/ieu-a-7/ieu-a-7.vcf.gz	2021-16-06
Fat_Liver	public	2021	Liu Yi	UKBiobank	Males and Females	European	SD		32858			34128465	http://ftp.ebi.ac.uk/pub/databases/gwas/summary_statistics/GCST90016001-GCST90017000/GCST90016676/	2022-04-15
Mahajan_Type2diabetes		2018	Mahajan	DIAGRAM and UKBiobank	Males and Females	European	log odds	15745626	898130	74124	824006	30297969	http://diagram-consortium.org/downloads.html	2021-16-06
NAFLD	Labo Arsenault	2021	Godsian, N	eMERGE, FinnGen, UK Biobank, and Estonian Biobank	Males and Females	European	log odds	6797898	778614	8434	770180	34841290	https://www.ebi.ac.uk/gwas/publications/34841290	2021-11-03
Scott_Type2Diabetes	public	2017	Scott RA	DIAGRAMM	Males and Females	European	log odds	11456567	158186	26676	132532	28566273	http://diagram-consortium.org/downloads.html	2021-16-06
Waist circumference	public	2018	Ben Elsworth	MRC-IEU	Males and Females	European	SD	9851867	462166				https://gwas.mrcieu.ac.uk/files/ukb-b-9405/ukb-b-9405.vcf.gz	2021-16-06
Waist circumference	public	2018	Ben Elsworth	MRC-IEU	Males and Females	European	SD	9851867	462166				https://gwas.mrcieu.ac.uk/files/ieu-a-79/ieu-a-79.vcf.gz	2021-16-06
Waist circumference	public	2015	Shungin D	GIANT	Males and Females	European	SD (cm)	2565408	232101			25673412	https://gwas.mrcieu.ac.uk/files/ukb-b-9405/ukb-b-9405.vcf.gz	2021-16-06
Waist circumference	public	2015	Shungin D	GIANT	Males and Females	European	SD (cm)	2565408	232101			25673412	https://gwas.mrcieu.ac.uk/files/ieu-a-79/ieu-a-79.vcf.gz	2021-16-06
Waist-to-hip ratio adjusted for BMI	public	2015	Shungin D	GIANT	Males and Females	European	SD	2542432	210082			25673412	https://gwas.mrcieu.ac.uk/files/ieu-a-61/ieu-a-61.vcf.gz	2021-16-06
van_der_Harst_CAD		2018	van der Harst, Pim	CARDIoGRAMplusC4D and UKB	Males and Females	Mixed	log odds	7917813	547261	122733	424528	29212778	https://data.mendeley.com/datasets/gbbsrpx6bs/1	2021-16-06
whradjbmi_ukbonly	public	2019	L Pulit, Sara	UKB	Males and Females	European	SD	27358245	485486			30239722	https://zenodo.org/record/3341464#.Ytgqs3bMKUk	2022-07-20
