# Supplementary material for: Mendelian randomization prioritizes abdominal adiposity as an independent causal factor for liver fat accumulation and cardiometabolic diseases
Source: Commun Med (Lond). 2022 Oct 13;2:130. doi: 10.1038/s43856-022-00196-3 (PMC9561122; doi:10.1038/s43856-022-00196-3)
Supplement: Supplementary file 5 — Supplementary Data 2 [file 43856_2022_196_MOESM5_ESM.xlsx]

## Sheet: Sheet1
SNP	effect_allele.exposure	other_allele.exposure	effect_allele.outcome	other_allele.outcome	beta.exposure	beta.outcome	eaf.exposure	eaf.outcome	remove	palindromic	ambiguous	outcome	chr.outcome	pos.outcome	se.outcome	pval.outcome	samplesize.outcome	ncase.outcome	ncontrol.outcome	mr_keep.outcome	exposure	chr.exposure	pos.exposure	se.exposure	pval.exposure	samplesize.exposure	ncase.exposure	ncontrol.exposure	mr_keep.exposure
rs10063055	T	C	T	C	0.0136775	0.0047301	0.253365	0.255741	FALSE	FALSE	FALSE	Fat_Liver	5	140990108	0.00879494	0.59	38000			TRUE	BMI_UKB	5	140990108	0.00226991	1.7e-09	461460			TRUE
rs10160769	C	G	C	G	-0.0155862	-0.00266436	0.21751	0.214926	FALSE	TRUE	FALSE	Fat_Liver	11	76474827	0.00948046	0.780001	38000			TRUE	BMI_UKB	11	76474827	0.00242199	1.2e-10	461460			TRUE
rs10172483	T	A	T	A	0.0127394	-0.00075449	0.234856	0.233356	FALSE	TRUE	FALSE	Fat_Liver	2	208300941	0.00907059	0.93	38000			TRUE	BMI_UKB	2	208300941	0.00232602	4.30002e-08	461460			TRUE
rs10182416	G	A	G	A	0.0130378	0.00275332	0.512223	0.510778	FALSE	FALSE	FALSE	Fat_Liver	2	104242992	0.00766975	0.719999	38000			TRUE	BMI_UKB	2	104242992	0.00197134	3.69999e-11	461460			TRUE
rs10184537	T	C	T	C	-0.016303	-0.0245806	0.339341	0.3362	FALSE	FALSE	FALSE	Fat_Liver	2	50742025	0.00818139	0.00269998	38000			TRUE	BMI_UKB	2	50742025	0.00208355	5.10035e-15	461460			TRUE
rs10402950	C	T	C	T	0.0135545	-0.00444098	0.289347	0.288409	FALSE	FALSE	FALSE	Fat_Liver	19	33935675	0.00849351	0.6	38000			TRUE	BMI_UKB	19	33935675	0.00218692	5.69994e-10	461460			TRUE
rs10423928	A	T	A	T	-0.0340136	-0.000727477	0.194358	0.193359	FALSE	TRUE	FALSE	Fat_Liver	19	46182304	0.00971537	0.94	38000			TRUE	BMI_UKB	19	46182304	0.00249869	3.40017e-42	461460			TRUE
rs10505836	C	A	C	A	0.0184851	0.0167602	0.860012	0.86177	FALSE	FALSE	FALSE	Fat_Liver	12	19288508	0.0112671	0.14	38000			TRUE	BMI_UKB	12	19288508	0.00287086	1.2e-10	461460			TRUE
rs10510025	T	C	T	C	0.0175643	0.0211233	0.247013	0.242419	FALSE	FALSE	FALSE	Fat_Liver	10	118650996	0.00899809	0.0189998	38000			TRUE	BMI_UKB	10	118650996	0.00229886	2.19989e-14	461460			TRUE
rs1064213	A	G	A	G	0.0149301	0.0043397	0.478377	0.474338	FALSE	FALSE	FALSE	Fat_Liver	2	198950240	0.00772639	0.57	38000			TRUE	BMI_UKB	2	198950240	0.00197196	3.69999e-14	461460			TRUE
rs10742752	C	T	C	T	0.0117979	0.00546448	0.612239	0.610916	FALSE	FALSE	FALSE	Fat_Liver	11	45438374	0.00785215	0.49	38000			TRUE	BMI_UKB	11	45438374	0.00202961	6.1e-09	461460			TRUE
rs10760277	T	C	T	C	0.0138734	0.025323	0.385049	0.387315	FALSE	FALSE	FALSE	Fat_Liver	9	126093999	0.00787976	0.00129999	38000			TRUE	BMI_UKB	9	126093999	0.00203825	1e-11	461460			TRUE
rs10771041	T	C	T	C	0.0213233	0.0268474	0.116102	0.11296	FALSE	FALSE	FALSE	Fat_Liver	12	24058135	0.0121141	0.0269998	38000			TRUE	BMI_UKB	12	24058135	0.0030884	5.00035e-12	461460			TRUE
rs10780248	A	G	A	G	-0.0121232	0.0103095	0.559454	0.562319	FALSE	FALSE	FALSE	Fat_Liver	9	81370555	0.00774208	0.18	38000			TRUE	BMI_UKB	9	81370555	0.00199415	1.2e-09	461460			TRUE
rs1078141	T	C	T	C	0.0142239	-0.00126372	0.383867	0.383521	FALSE	FALSE	FALSE	Fat_Liver	8	142619393	0.00801433	0.87	38000			TRUE	BMI_UKB	8	142619393	0.00205862	4.90004e-12	461460			TRUE
rs10799778	G	T	G	T	-0.0182237	-0.00959143	0.833718	0.835337	FALSE	FALSE	FALSE	Fat_Liver	1	23313353	0.0102805	0.35	38000			TRUE	BMI_UKB	1	23313353	0.00264876	6.00067e-12	461460			TRUE
rs10824211	T	C	T	C	0.0207688	0.00679327	0.139491	0.138014	FALSE	FALSE	FALSE	Fat_Liver	10	76363107	0.0111599	0.54	38000			TRUE	BMI_UKB	10	76363107	0.00286631	4.30031e-13	461460			TRUE
rs10832778	G	C	G	C	0.0115628	-0.00613186	0.623038	0.620951	FALSE	TRUE	FALSE	Fat_Liver	11	17394073	0.0079207	0.44	38000			TRUE	BMI_UKB	11	17394073	0.00203985	1.40001e-08	461460			TRUE
rs10887578	C	G	C	G	0.0133212	-0.00716267	0.497499	0.496976	FALSE	TRUE	TRUE	Fat_Liver	10	88096047	0.00775794	0.36	38000			TRUE	BMI_UKB	10	88096047	0.00198909	2.09991e-11	461460			TRUE
rs10927006	C	T	C	T	-0.0168156	0.000237504	0.143704	0.146368	FALSE	FALSE	FALSE	Fat_Liver	1	243557659	0.0108806	0.98	38000			TRUE	BMI_UKB	1	243557659	0.00281467	2.30001e-09	461460			TRUE
rs10960293	T	G	T	G	-0.0140984	-0.00984967	0.333719	0.334005	FALSE	FALSE	FALSE	Fat_Liver	9	11828585	0.00822125	0.23	38000			TRUE	BMI_UKB	9	11828585	0.00210242	1.99986e-11	461460			TRUE
rs10989067	A	G	A	G	0.0169514	-0.000292752	0.31593	0.313284	FALSE	FALSE	FALSE	Fat_Liver	9	103119634	0.00830149	0.97	38000			TRUE	BMI_UKB	9	103119634	0.00212349	1.39991e-15	461460			TRUE
rs11001963	T	C	T	C	0.0116794	0.00959493	0.581338	0.580335	FALSE	FALSE	FALSE	Fat_Liver	10	78760959	0.00784814	0.22	38000			TRUE	BMI_UKB	10	78760959	0.00201921	7.29995e-09	461460			TRUE
rs11009685	T	C	T	C	-0.0130834	-0.000955417	0.244096	0.245133	FALSE	FALSE	FALSE	Fat_Liver	10	34511990	0.00896645	0.92	38000			TRUE	BMI_UKB	10	34511990	0.00230766	1.40001e-08	461460			TRUE
rs11012732	G	A	G	A	0.0216425	0.00686732	0.331683	0.330108	FALSE	FALSE	FALSE	Fat_Liver	10	21830104	0.00816464	0.4	38000			TRUE	BMI_UKB	10	21830104	0.00210126	7.10068e-25	461460			TRUE
rs11057072	G	A	G	A	0.0128422	0.00311465	0.233706	0.23384	FALSE	FALSE	FALSE	Fat_Liver	12	16933340	0.00905792	0.73	38000			TRUE	BMI_UKB	12	16933340	0.00233829	4e-08	461460			TRUE
rs11079849	T	C	T	C	-0.020093	-0.0115393	0.328531	0.332953	FALSE	FALSE	FALSE	Fat_Liver	17	47090785	0.0081588	0.16	38000			TRUE	BMI_UKB	17	47090785	0.00211163	1.80011e-21	461460			TRUE
rs11099020	T	C	T	C	-0.0142038	-0.0133105	0.640609	0.646879	FALSE	FALSE	FALSE	Fat_Liver	4	130724902	0.00806733	0.0990011	38000			TRUE	BMI_UKB	4	130724902	0.00206202	5.60015e-12	461460			TRUE
rs11115160	A	G	A	G	-0.0130768	-0.0117187	0.237797	0.240036	FALSE	FALSE	FALSE	Fat_Liver	12	82424100	0.00904246	0.19	38000			TRUE	BMI_UKB	12	82424100	0.00233641	2.19999e-08	461460			TRUE
rs11122450	G	T	G	T	-0.0116316	-0.0161913	0.611739	0.615783	FALSE	FALSE	FALSE	Fat_Liver	1	230301811	0.00790405	0.0409996	38000			TRUE	BMI_UKB	1	230301811	0.00202425	9.09997e-09	461460			TRUE
rs11134679	G	A	G	A	0.0182459	0.00138415	0.684753	0.684018	FALSE	FALSE	FALSE	Fat_Liver	5	170623391	0.00829659	0.87	38000			TRUE	BMI_UKB	5	170623391	0.00213286	1.20005e-17	461460			TRUE
rs11150745	G	A	G	A	-0.0211611	-0.00399287	0.317711	0.321939	FALSE	FALSE	FALSE	Fat_Liver	17	78757626	0.00823995	0.630001	38000			TRUE	BMI_UKB	17	78757626	0.00212961	2.90001e-23	461460			TRUE
rs111598585	T	C	T	C	-0.0142245	-0.00949541	0.208671	0.207983	FALSE	FALSE	FALSE	Fat_Liver	4	171635471	0.00943677	0.31	38000			TRUE	BMI_UKB	4	171635471	0.00243798	5.39995e-09	461460			TRUE
rs11161044	C	G	C	G	0.0169247	0.00688571	0.807458	0.807958	FALSE	TRUE	FALSE	Fat_Liver	14	29675957	0.00972666	0.48	38000			TRUE	BMI_UKB	14	29675957	0.00251308	1.59993e-11	461460			TRUE
rs11165643	T	C	T	C	0.0193319	-0.00866322	0.590103	0.592681	FALSE	FALSE	FALSE	Fat_Liver	1	96924097	0.0078116	0.27	38000			TRUE	BMI_UKB	1	96924097	0.00200337	4.90004e-22	461460			TRUE
rs111689389	C	G	C	G	-0.0136706	-0.0187282	0.282614	0.282297	FALSE	TRUE	FALSE	Fat_Liver	5	27175962	0.00853909	0.0280001	38000			TRUE	BMI_UKB	5	27175962	0.00219522	4.70002e-10	461460			TRUE
rs11218510	A	G	A	G	-0.0144616	0.00597001	0.40047	0.400532	FALSE	FALSE	FALSE	Fat_Liver	11	121922587	0.0078204	0.450001	38000			TRUE	BMI_UKB	11	121922587	0.00202121	8.4004e-13	461460			TRUE
rs11250094	C	G	C	G	-0.0202907	0.0150166	0.548052	0.549657	FALSE	TRUE	TRUE	Fat_Liver	8	10802001	0.00772771	0.0519996	38000			TRUE	BMI_UKB	8	10802001	0.00199209	2.29985e-24	461460			TRUE
rs1126930	C	G	C	G	0.0322695	0.00253526	0.035271	0.035578	FALSE	TRUE	FALSE	Fat_Liver	12	49399132	0.0208145	0.9	38000			TRUE	BMI_UKB	12	49399132	0.00535892	1.7e-09	461460			TRUE
rs113079574	T	C	T	C	-0.0155896	-0.0155408	0.19279	0.188109	FALSE	FALSE	FALSE	Fat_Liver	4	147354089	0.00990322	0.12	38000			TRUE	BMI_UKB	4	147354089	0.00251598	5.80003e-10	461460			TRUE
rs113603865	T	C	T	C	0.0186013	0.00793714	0.21205	0.209127	FALSE	FALSE	FALSE	Fat_Liver	1	39564930	0.00950678	0.4	38000			TRUE	BMI_UKB	1	39564930	0.00242689	1.80011e-14	461460			TRUE
rs113624107	A	G	A	G	0.0150461	-0.00412433	0.22586	0.227317	FALSE	FALSE	FALSE	Fat_Liver	14	88326386	0.00918115	0.649999	38000			TRUE	BMI_UKB	14	88326386	0.00236876	2.1e-10	461460			TRUE
rs11525873	C	T	C	T	-0.0239781	0.005956	0.097701	0.100505	FALSE	FALSE	FALSE	Fat_Liver	7	138817193	0.0127828	0.64	38000			TRUE	BMI_UKB	7	138817193	0.00333603	6.59933e-13	461460			TRUE
rs11607476	C	A	C	A	0.015712	0.00710232	0.486574	0.48481	FALSE	FALSE	FALSE	Fat_Liver	11	115037061	0.00775005	0.36	38000			TRUE	BMI_UKB	11	115037061	0.00199179	3.10027e-15	461460			TRUE
rs11608710	G	T	G	T	0.0248489	0.0320641	0.062119	0.061068	FALSE	FALSE	FALSE	Fat_Liver	12	23753927	0.0163172	0.0490004	38000			TRUE	BMI_UKB	12	23753927	0.00415281	2.19999e-09	461460			TRUE
rs11610621	A	T	A	T	0.0164869	0.0184056	0.148174	0.15116	FALSE	TRUE	FALSE	Fat_Liver	12	121671133	0.0107098	0.0860003	38000			TRUE	BMI_UKB	12	121671133	0.00278318	3.09999e-09	461460			TRUE
rs11630647	A	G	A	G	-0.012674	-0.0289	0.251739	0.250847	FALSE	FALSE	FALSE	Fat_Liver	15	99240947	0.00885705	0.00109999	38000			TRUE	BMI_UKB	15	99240947	0.00228082	2.69998e-08	461460			TRUE
rs11634851	G	C	G	C	0.0118671	-0.00618306	0.465442	0.467126	FALSE	TRUE	TRUE	Fat_Liver	15	81028965	0.00769747	0.42	38000			TRUE	BMI_UKB	15	81028965	0.00198456	2.19999e-09	461460			TRUE
rs116374395	A	G	A	G	0.0318817	0.0194478	0.035444	0.036712	FALSE	FALSE	FALSE	Fat_Liver	5	50723410	0.0204499	0.34	38000			TRUE	BMI_UKB	5	50723410	0.00536236	2.80001e-09	461460			TRUE
rs11642090	C	T	C	T	0.0114184	0.00903171	0.373536	0.376435	FALSE	FALSE	FALSE	Fat_Liver	16	81730582	0.00796968	0.26	38000			TRUE	BMI_UKB	16	81730582	0.00205925	2.90001e-08	461460			TRUE
rs11656076	A	G	A	G	-0.0154285	0.00744688	0.224774	0.223598	FALSE	FALSE	FALSE	Fat_Liver	17	31464270	0.00920075	0.42	38000			TRUE	BMI_UKB	17	31464270	0.00237054	7.59976e-11	461460			TRUE
rs1167311	A	G	A	G	-0.0192649	-0.0162085	0.681309	0.679635	FALSE	FALSE	FALSE	Fat_Liver	1	49996959	0.00829473	0.051	38000			TRUE	BMI_UKB	1	49996959	0.00213109	1.59993e-19	461460			TRUE
rs11691869	A	C	A	C	-0.0193158	-0.0140784	0.362038	0.367403	FALSE	FALSE	FALSE	Fat_Liver	2	100805996	0.00797752	0.0779992	38000			TRUE	BMI_UKB	2	100805996	0.00205562	5.60015e-21	461460			TRUE
rs11699828	A	G	A	G	-0.0335418	-0.0493931	0.035832	0.037779	FALSE	FALSE	FALSE	Fat_Liver	20	62157198	0.0219705	0.025	38000			TRUE	BMI_UKB	20	62157198	0.00582677	8.60003e-09	461460			TRUE
rs11709402	G	A	G	A	0.0228192	0.008505	0.278732	0.279042	FALSE	FALSE	FALSE	Fat_Liver	3	131551027	0.00856948	0.32	38000			TRUE	BMI_UKB	3	131551027	0.00220796	4.90004e-25	461460			TRUE
rs117118217	C	G	C	G	0.0448186	0.00390032	0.017711	0.01705	FALSE	TRUE	FALSE	Fat_Liver	10	131783328	0.031057	0.9	38000			TRUE	BMI_UKB	10	131783328	0.00788004	1.29999e-08	461460			TRUE
rs11757278	C	T	C	T	-0.0146269	-0.0190362	0.303879	0.306087	FALSE	FALSE	FALSE	Fat_Liver	6	13180454	0.00835565	0.0230001	38000			TRUE	BMI_UKB	6	13180454	0.00214834	9.8992e-12	461460			TRUE
rs11778219	G	A	G	A	0.015796	-0.000634384	0.163123	0.163859	FALSE	FALSE	FALSE	Fat_Liver	8	87762607	0.0104592	0.95	38000			TRUE	BMI_UKB	8	87762607	0.0026874	4.20001e-09	461460			TRUE
rs118136827	T	G	T	G	-0.0132582	-0.00902862	0.281086	0.280664	FALSE	FALSE	FALSE	Fat_Liver	17	2168104	0.00858561	0.29	38000			TRUE	BMI_UKB	17	2168104	0.0022019	1.7e-09	461460			TRUE
rs1191600	A	C	A	C	-0.0122197	-0.0111748	0.593587	0.594827	FALSE	FALSE	FALSE	Fat_Liver	14	30101641	0.00786689	0.16	38000			TRUE	BMI_UKB	14	30101641	0.00202687	1.7e-09	461460			TRUE
rs11919665	T	A	T	A	-0.0127854	0.00927754	0.679775	0.680788	FALSE	TRUE	FALSE	Fat_Liver	3	48085349	0.00823109	0.26	38000			TRUE	BMI_UKB	3	48085349	0.00211292	1.40001e-09	461460			TRUE
rs12072739	G	A	G	A	0.0157008	0.00936911	0.224478	0.223581	FALSE	FALSE	FALSE	Fat_Liver	1	98315893	0.0092349	0.31	38000			TRUE	BMI_UKB	1	98315893	0.00236691	3.29989e-11	461460			TRUE
rs12089815	A	G	A	G	-0.0123121	-0.00739135	0.54861	0.554786	FALSE	FALSE	FALSE	Fat_Liver	1	91189933	0.00776972	0.34	38000			TRUE	BMI_UKB	1	91189933	0.00198606	5.69994e-10	461460			TRUE
rs12101393	G	C	G	C	-0.0160905	-0.00648275	0.21723	0.2195	FALSE	TRUE	FALSE	Fat_Liver	15	92570921	0.00928726	0.49	38000			TRUE	BMI_UKB	15	92570921	0.00241172	2.49977e-11	461460			TRUE
rs12140153	T	G	T	G	-0.033075	-0.0165473	0.094252	0.097069	FALSE	FALSE	FALSE	Fat_Liver	1	62579891	0.0132679	0.21	38000			TRUE	BMI_UKB	1	62579891	0.0034589	1.20005e-21	461460			TRUE
rs12149660	A	G	A	G	-0.0227338	-0.00879762	0.114956	0.116989	FALSE	FALSE	FALSE	Fat_Liver	16	70309237	0.0120436	0.47	38000			TRUE	BMI_UKB	16	70309237	0.00311586	2.99985e-13	461460			TRUE
rs12259464	A	G	A	G	0.0130895	-0.000330688	0.48447	0.490028	FALSE	FALSE	FALSE	Fat_Liver	10	53680099	0.00770563	0.97	38000			TRUE	BMI_UKB	10	53680099	0.00198686	4.49987e-11	461460			TRUE
rs12273545	T	C	T	C	0.0248393	0.00791959	0.056505	0.057273	FALSE	FALSE	FALSE	Fat_Liver	11	116911012	0.0164856	0.630001	38000			TRUE	BMI_UKB	11	116911012	0.00428551	6.80002e-09	461460			TRUE
rs1229984	C	T	C	T	0.037357	0.120544	0.972775	0.975807	FALSE	FALSE	FALSE	Fat_Liver	4	100239319	0.0249591	1.40001e-06	38000			TRUE	BMI_UKB	4	100239319	0.00599385	4.60002e-10	461460			TRUE
rs12340969	T	C	T	C	-0.0208868	-0.0122157	0.441399	0.442472	FALSE	FALSE	FALSE	Fat_Liver	9	15645713	0.00773473	0.11	38000			TRUE	BMI_UKB	9	15645713	0.0019941	1.10002e-25	461460			TRUE
rs12364470	G	T	G	T	0.0192705	0.00665465	0.164556	0.16378	FALSE	FALSE	FALSE	Fat_Liver	11	134601012	0.0103283	0.52	38000			TRUE	BMI_UKB	11	134601012	0.0026658	4.90004e-13	461460			TRUE
rs12440603	T	C	T	C	0.0139285	-0.0119729	0.433693	0.427619	FALSE	FALSE	FALSE	Fat_Liver	15	46585722	0.00777026	0.12	38000			TRUE	BMI_UKB	15	46585722	0.0020011	3.40017e-12	461460			TRUE
rs12462975	A	G	A	G	0.0195822	-0.00651742	0.329692	0.332845	FALSE	FALSE	FALSE	Fat_Liver	19	30272202	0.00817537	0.43	38000			TRUE	BMI_UKB	19	30272202	0.00212071	2.60016e-20	461460			TRUE
rs12507026	T	A	T	A	0.0289896	0.0137056	0.43475	0.434154	FALSE	TRUE	TRUE	Fat_Liver	4	45181334	0.00777251	0.0779992	38000			TRUE	BMI_UKB	4	45181334	0.0019931	6.29941e-48	461460			TRUE
rs12541408	C	T	C	T	-0.0143261	-0.00635348	0.31742	0.318713	FALSE	FALSE	FALSE	Fat_Liver	8	95585807	0.00825139	0.44	38000			TRUE	BMI_UKB	8	95585807	0.00212723	1.59993e-11	461460			TRUE
rs1263629	G	A	G	A	0.0176064	-0.000290962	0.143824	0.144316	FALSE	FALSE	FALSE	Fat_Liver	2	207936911	0.011	0.98	38000			TRUE	BMI_UKB	2	207936911	0.00282352	4.49997e-10	461460			TRUE
rs1266874	G	A	G	A	0.0140966	0.00408693	0.349619	0.343729	FALSE	FALSE	FALSE	Fat_Liver	6	51779638	0.00807877	0.61	38000			TRUE	BMI_UKB	6	51779638	0.0020712	1e-11	461460			TRUE
rs12681792	A	C	A	C	0.0148693	0.0144747	0.1926	0.191921	FALSE	FALSE	FALSE	Fat_Liver	8	62054463	0.00979345	0.14	38000			TRUE	BMI_UKB	8	62054463	0.00251693	3.50002e-09	461460			TRUE
rs12692596	T	C	T	C	0.0130872	-0.00121511	0.37185	0.374439	FALSE	FALSE	FALSE	Fat_Liver	2	161265910	0.00790167	0.88	38000			TRUE	BMI_UKB	2	161265910	0.00203738	1.29999e-10	461460			TRUE
rs12696039	G	A	G	A	-0.0152802	-0.00651138	0.149405	0.150773	FALSE	FALSE	FALSE	Fat_Liver	3	156304750	0.0107264	0.54	38000			TRUE	BMI_UKB	3	156304750	0.0027705	3.50002e-08	461460			TRUE
rs12712767	A	G	A	G	0.0114221	-0.00434185	0.370925	0.370399	FALSE	FALSE	FALSE	Fat_Liver	2	41703383	0.00796233	0.59	38000			TRUE	BMI_UKB	2	41703383	0.00204487	2.30001e-08	461460			TRUE
rs1286058	A	T	A	T	0.0149126	-0.0072858	0.703747	0.701501	FALSE	TRUE	FALSE	Fat_Liver	14	91458523	0.0084111	0.39	38000			TRUE	BMI_UKB	14	91458523	0.00216922	6.20012e-12	461460			TRUE
rs12881629	G	A	G	A	0.0220748	0.00595307	0.08265	0.081163	FALSE	FALSE	FALSE	Fat_Liver	14	101146413	0.0140717	0.67	38000			TRUE	BMI_UKB	14	101146413	0.00358929	7.69999e-10	461460			TRUE
rs12921986	G	A	G	A	0.0203327	-0.00463401	0.077984	0.078179	FALSE	FALSE	FALSE	Fat_Liver	16	72312727	0.0143498	0.75	38000			TRUE	BMI_UKB	16	72312727	0.0036983	3.79997e-08	461460			TRUE
rs12937411	T	C	T	C	-0.017187	-0.00173635	0.408167	0.407879	FALSE	FALSE	FALSE	Fat_Liver	17	34950239	0.00779056	0.82	38000			TRUE	BMI_UKB	17	34950239	0.00201383	1.39991e-17	461460			TRUE
rs1296328	C	A	C	A	-0.018862	-0.0142309	0.559032	0.563291	FALSE	FALSE	FALSE	Fat_Liver	4	137083193	0.00776535	0.0669993	38000			TRUE	BMI_UKB	4	137083193	0.001999	3.90032e-21	461460			TRUE
rs12974458	T	C	T	C	0.0152466	0.000820781	0.543175	0.541668	FALSE	FALSE	FALSE	Fat_Liver	19	1866115	0.00773631	0.92	38000			TRUE	BMI_UKB	19	1866115	0.00199717	2.29985e-14	461460			TRUE
rs13012070	A	G	A	G	-0.0136501	-0.00781413	0.228388	0.230612	FALSE	FALSE	FALSE	Fat_Liver	2	35447243	0.00912015	0.39	38000			TRUE	BMI_UKB	2	35447243	0.00234795	6.1e-09	461460			TRUE
rs13033310	A	G	A	G	0.012611	0.00803294	0.25276	0.256087	FALSE	FALSE	FALSE	Fat_Liver	2	133523605	0.00885072	0.36	38000			TRUE	BMI_UKB	2	133523605	0.0022826	3.29997e-08	461460			TRUE
rs13097918	A	T	A	T	0.0145561	-0.000818908	0.212315	0.211314	FALSE	TRUE	FALSE	Fat_Liver	3	35676330	0.00944763	0.93	38000			TRUE	BMI_UKB	3	35676330	0.0024161	1.7e-09	461460			TRUE
rs13107325	T	C	T	C	0.0475799	0.00156047	0.07492	0.070972	FALSE	FALSE	FALSE	Fat_Liver	4	103188709	0.0149813	0.92	38000			TRUE	BMI_UKB	4	103188709	0.00375479	8.49963e-37	461460			TRUE
rs13176429	C	T	C	T	0.0141555	0.0131387	0.687609	0.685978	FALSE	FALSE	FALSE	Fat_Liver	5	43152216	0.00829192	0.11	38000			TRUE	BMI_UKB	5	43152216	0.00213122	3.10027e-11	461460			TRUE
rs1320251	T	C	T	C	-0.0180321	-0.0117833	0.454791	0.453845	FALSE	FALSE	FALSE	Fat_Liver	17	21264396	0.00770997	0.13	38000			TRUE	BMI_UKB	17	21264396	0.00199407	1.50003e-19	461460			TRUE
rs13218383	G	C	G	C	-0.0144025	-0.00796475	0.335132	0.33275	FALSE	TRUE	FALSE	Fat_Liver	6	120173501	0.00817968	0.33	38000			TRUE	BMI_UKB	6	120173501	0.00209236	5.79963e-12	461460			TRUE
rs1322842	G	A	G	A	-0.0131292	-0.0119476	0.609274	0.606261	FALSE	FALSE	FALSE	Fat_Liver	6	20488897	0.00791437	0.13	38000			TRUE	BMI_UKB	6	20488897	0.00203539	1.09999e-10	461460			TRUE
rs13248187	C	T	C	T	0.015764	0.000474066	0.268557	0.270748	FALSE	FALSE	FALSE	Fat_Liver	8	14336834	0.00870899	0.96	38000			TRUE	BMI_UKB	8	14336834	0.00224155	1.99986e-12	461460			TRUE
rs1327259	G	A	G	A	-0.0148532	-0.00996584	0.387722	0.389164	FALSE	FALSE	FALSE	Fat_Liver	6	51177811	0.00787881	0.21	38000			TRUE	BMI_UKB	6	51177811	0.00203363	2.80027e-13	461460			TRUE
rs13291723	A	G	A	G	0.0110318	-0.00190463	0.570683	0.572966	FALSE	FALSE	FALSE	Fat_Liver	9	80510077	0.00781399	0.81	38000			TRUE	BMI_UKB	9	80510077	0.00199876	3.40001e-08	461460			TRUE
rs13427822	G	A	G	A	-0.0181515	-0.0041999	0.271198	0.274375	FALSE	FALSE	FALSE	Fat_Liver	2	213414265	0.00871711	0.630001	38000			TRUE	BMI_UKB	2	213414265	0.00224142	5.60015e-16	461460			TRUE
rs1346841	A	G	A	G	-0.013056	0.00769193	0.405041	0.402461	FALSE	FALSE	FALSE	Fat_Liver	4	65651730	0.00787085	0.33	38000			TRUE	BMI_UKB	4	65651730	0.0020172	9.70063e-11	461460			TRUE
rs1360201	T	C	T	C	0.0130075	0.00918141	0.481546	0.48026	FALSE	FALSE	FALSE	Fat_Liver	9	73796450	0.00769008	0.23	38000			TRUE	BMI_UKB	9	73796450	0.00197747	4.79954e-11	461460			TRUE
rs140159717	T	C	T	C	-0.0246882	-0.0251192	0.082292	0.082301	FALSE	FALSE	FALSE	Fat_Liver	15	73765586	0.0143372	0.08	38000			TRUE	BMI_UKB	15	73765586	0.00370967	2.80027e-11	461460			TRUE
rs1411432	C	A	C	A	0.0214668	0.00545967	0.186225	0.180727	FALSE	FALSE	FALSE	Fat_Liver	9	16728532	0.0100292	0.59	38000			TRUE	BMI_UKB	9	16728532	0.0025491	3.69999e-17	461460			TRUE
rs1438945	A	T	A	T	-0.0133824	2.24244e-05	0.715119	0.715374	FALSE	TRUE	FALSE	Fat_Liver	5	152510937	0.00856429	1	38000			TRUE	BMI_UKB	5	152510937	0.00219791	1.09999e-09	461460			TRUE
rs1441264	A	G	A	G	0.0179033	0.00258535	0.593681	0.591331	FALSE	FALSE	FALSE	Fat_Liver	13	79580919	0.00798271	0.75	38000			TRUE	BMI_UKB	13	79580919	0.00205854	3.40017e-18	461460			TRUE
rs1451963	T	G	T	G	0.022201	0.0316051	0.082266	0.080911	FALSE	FALSE	FALSE	Fat_Liver	14	41350367	0.0140854	0.025	38000			TRUE	BMI_UKB	14	41350367	0.00360585	7.39997e-10	461460			TRUE
rs1454687	G	C	G	C	-0.0207916	-0.0151917	0.515371	0.518895	FALSE	TRUE	TRUE	Fat_Liver	3	94038085	0.00772446	0.0490004	38000			TRUE	BMI_UKB	3	94038085	0.00197396	6.09958e-26	461460			TRUE
rs1458156	T	C	T	C	0.014075	0.0192815	0.488431	0.488359	FALSE	FALSE	FALSE	Fat_Liver	12	41887940	0.00768226	0.012	38000			TRUE	BMI_UKB	12	41887940	0.00197951	1.20005e-12	461460			TRUE
rs145981104	G	A	G	A	0.022711	-0.0262402	0.063711	0.063081	FALSE	FALSE	FALSE	Fat_Liver	8	74714869	0.0158321	0.0969996	38000			TRUE	BMI_UKB	8	74714869	0.00404552	2e-08	461460			TRUE
rs146569428	A	G	A	G	0.0139533	0.0218574	0.200749	0.202486	FALSE	FALSE	FALSE	Fat_Liver	11	2199686	0.00959994	0.0230001	38000			TRUE	BMI_UKB	11	2199686	0.00248571	2e-08	461460			TRUE
rs1471093	A	G	A	G	0.0134619	0.00290752	0.616663	0.618552	FALSE	FALSE	FALSE	Fat_Liver	3	108031094	0.00795818	0.709999	38000			TRUE	BMI_UKB	3	108031094	0.00203996	4.10015e-11	461460			TRUE
rs1471740	C	T	C	T	0.0193576	0.0136364	0.7405	0.742845	FALSE	FALSE	FALSE	Fat_Liver	3	136328270	0.00881024	0.12	38000			TRUE	BMI_UKB	3	136328270	0.00225404	8.9002e-18	461460			TRUE
rs147568678	C	T	C	T	-0.0133327	0.00190663	0.23807	0.238793	FALSE	FALSE	FALSE	Fat_Liver	10	93061851	0.00904541	0.83	38000			TRUE	BMI_UKB	10	93061851	0.00233034	1.09999e-08	461460			TRUE
rs1477290	C	T	C	T	0.0337772	0.0105213	0.136947	0.136526	FALSE	FALSE	FALSE	Fat_Liver	5	87988934	0.0113167	0.35	38000			TRUE	BMI_UKB	5	87988934	0.00289815	2.19989e-31	461460			TRUE
rs147730268	T	G	T	G	-0.0350799	0.00180422	0.087243	0.089358	FALSE	FALSE	FALSE	Fat_Liver	12	123024476	0.0137897	0.9	38000			TRUE	BMI_UKB	12	123024476	0.00358357	1.29987e-22	461460			TRUE
rs1503526	C	T	C	T	0.0154308	-0.00505294	0.480077	0.479265	FALSE	FALSE	FALSE	Fat_Liver	5	63020706	0.00770307	0.51	38000			TRUE	BMI_UKB	5	63020706	0.00197681	5.90065e-15	461460			TRUE
rs156201	C	G	C	G	0.0131899	0.010207	0.753455	0.753573	FALSE	TRUE	FALSE	Fat_Liver	6	104847441	0.00887176	0.25	38000			TRUE	BMI_UKB	6	104847441	0.00228932	8.30004e-09	461460			TRUE
rs1582931	A	G	A	G	-0.0133419	0.0075873	0.473242	0.473879	FALSE	FALSE	FALSE	Fat_Liver	5	122657199	0.0077179	0.33	38000			TRUE	BMI_UKB	5	122657199	0.0019956	2.29985e-11	461460			TRUE
rs1608113	T	A	T	A	-0.0117766	0.0110736	0.364998	0.367314	FALSE	TRUE	FALSE	Fat_Liver	3	157815217	0.0079778	0.17	38000			TRUE	BMI_UKB	3	157815217	0.00205086	9.29994e-09	461460			TRUE
rs1609010	G	A	G	A	0.0209773	0.0186305	0.565728	0.567247	FALSE	FALSE	FALSE	Fat_Liver	8	77227464	0.00773221	0.016	38000			TRUE	BMI_UKB	8	77227464	0.0019963	7.89951e-26	461460			TRUE
rs16965658	G	A	G	A	-0.0243736	-0.0277171	0.060091	0.060815	FALSE	FALSE	FALSE	Fat_Liver	15	53484623	0.0161037	0.0850002	38000			TRUE	BMI_UKB	15	53484623	0.00418404	5.69994e-09	461460			TRUE
rs17056301	C	T	C	T	0.0135831	-0.00231433	0.256425	0.255448	FALSE	FALSE	FALSE	Fat_Liver	5	158271680	0.00881782	0.79	38000			TRUE	BMI_UKB	5	158271680	0.0022697	2.19999e-09	461460			TRUE
rs17132130	C	G	C	G	-0.0178418	0.00632324	0.221467	0.224397	FALSE	TRUE	FALSE	Fat_Liver	7	2108036	0.00920555	0.49	38000			TRUE	BMI_UKB	7	2108036	0.00238564	7.50067e-14	461460			TRUE
rs17149254	C	T	C	T	-0.0213507	0.00864083	0.804854	0.809796	FALSE	FALSE	FALSE	Fat_Liver	7	76634463	0.0100561	0.39	38000			TRUE	BMI_UKB	7	76634463	0.00255804	7.00003e-17	461460			TRUE
rs17289010	G	A	G	A	-0.0134661	-0.00273084	0.32787	0.330773	FALSE	FALSE	FALSE	Fat_Liver	4	140774684	0.00817161	0.74	38000			TRUE	BMI_UKB	4	140774684	0.00210438	1.6e-10	461460			TRUE
rs17399739	G	A	G	A	0.0270713	0.0299104	0.068893	0.068994	FALSE	FALSE	FALSE	Fat_Liver	10	87490850	0.0151834	0.0490004	38000			TRUE	BMI_UKB	10	87490850	0.00391006	4.40048e-12	461460			TRUE
rs17446299	G	C	G	C	0.0153235	-0.00737781	0.165544	0.165654	FALSE	TRUE	FALSE	Fat_Liver	13	40762556	0.010357	0.48	38000			TRUE	BMI_UKB	13	40762556	0.00266515	8.9e-09	461460			TRUE
rs17544384	C	T	C	T	0.0140931	0.00617823	0.210864	0.211047	FALSE	FALSE	FALSE	Fat_Liver	1	115295160	0.00938087	0.51	38000			TRUE	BMI_UKB	1	115295160	0.00241434	5.30005e-09	461460			TRUE
rs17668356	G	C	G	C	-0.0230543	0.00285111	0.146029	0.146608	FALSE	TRUE	FALSE	Fat_Liver	3	61208619	0.0108175	0.79	38000			TRUE	BMI_UKB	3	61208619	0.00279318	1.50003e-16	461460			TRUE
rs17724992	G	A	G	A	-0.017199	0.00986359	0.26777	0.268875	FALSE	FALSE	FALSE	Fat_Liver	19	18454825	0.00862571	0.25	38000			TRUE	BMI_UKB	19	18454825	0.00224218	1.69981e-14	461460			TRUE
rs17770336	T	C	T	C	0.0242931	0.0120046	0.322437	0.324369	FALSE	FALSE	FALSE	Fat_Liver	9	28414625	0.00822263	0.14	38000			TRUE	BMI_UKB	9	28414625	0.00211161	1.29987e-30	461460			TRUE
rs1778830	A	G	A	G	0.0140775	0.0158479	0.362165	0.359905	FALSE	FALSE	FALSE	Fat_Liver	1	156489974	0.00803591	0.0490004	38000			TRUE	BMI_UKB	1	156489974	0.00205596	7.50067e-12	461460			TRUE
rs1788808	G	A	G	A	-0.020404	-0.00820409	0.49478	0.500951	FALSE	FALSE	FALSE	Fat_Liver	18	21090023	0.00767071	0.28	38000			TRUE	BMI_UKB	18	21090023	0.00198255	7.70016e-25	461460			TRUE
rs1793636	C	G	C	G	-0.0133343	-0.00754791	0.309144	0.310878	FALSE	TRUE	FALSE	Fat_Liver	11	131934926	0.00830044	0.36	38000			TRUE	BMI_UKB	11	131934926	0.0021408	4.70002e-10	461460			TRUE
rs1805123	G	T	G	T	-0.0167569	-0.0124409	0.245301	0.245463	FALSE	FALSE	FALSE	Fat_Liver	7	150645534	0.00895315	0.16	38000			TRUE	BMI_UKB	7	150645534	0.00229711	2.99985e-13	461460			TRUE
rs1834144	A	C	A	C	-0.0140112	-0.0104931	0.373192	0.377835	FALSE	FALSE	FALSE	Fat_Liver	18	40744790	0.00792981	0.19	38000			TRUE	BMI_UKB	18	40744790	0.00205213	8.60003e-12	461460			TRUE
rs1860750	A	T	A	T	0.0117038	-0.0147667	0.510958	0.50726	FALSE	TRUE	TRUE	Fat_Liver	14	73309738	0.00769364	0.0549997	38000			TRUE	BMI_UKB	14	73309738	0.00198192	3.50002e-09	461460			TRUE
rs1861410	T	C	T	C	-0.0212558	-0.0137721	0.555423	0.553577	FALSE	FALSE	FALSE	Fat_Liver	2	58933591	0.00774032	0.0749998	38000			TRUE	BMI_UKB	2	58933591	0.00198918	1.20005e-26	461460			TRUE
rs1884897	G	A	G	A	0.020001	0.00134905	0.627378	0.627724	FALSE	FALSE	FALSE	Fat_Liver	20	6612832	0.00796869	0.87	38000			TRUE	BMI_UKB	20	6612832	0.00205634	2.29985e-22	461460			TRUE
rs1919243	C	T	C	T	0.0116759	0.00270843	0.487406	0.481007	FALSE	FALSE	FALSE	Fat_Liver	5	88778861	0.00778472	0.73	38000			TRUE	BMI_UKB	5	88778861	0.00200175	5.49997e-09	461460			TRUE
rs1928706	A	G	A	G	-0.0119847	-0.000195913	0.471082	0.471402	FALSE	FALSE	FALSE	Fat_Liver	9	27784764	0.00772904	0.98	38000			TRUE	BMI_UKB	9	27784764	0.00198846	1.7e-09	461460			TRUE
rs1934102	A	G	A	G	-0.0136682	-0.00537256	0.347583	0.350049	FALSE	FALSE	FALSE	Fat_Liver	9	23228275	0.00815468	0.51	38000			TRUE	BMI_UKB	9	23228275	0.00210374	8.19974e-11	461460			TRUE
rs1967772	A	G	A	G	-0.0170434	0.000239956	0.285117	0.286494	FALSE	FALSE	FALSE	Fat_Liver	13	28036062	0.00854615	0.98	38000			TRUE	BMI_UKB	13	28036062	0.00220377	1e-14	461460			TRUE
rs1990662	C	A	C	A	0.0144775	0.00787278	0.192721	0.192564	FALSE	FALSE	FALSE	Fat_Liver	12	97573258	0.00978543	0.42	38000			TRUE	BMI_UKB	12	97573258	0.00251798	8.9e-09	461460			TRUE
rs2035936	T	G	T	G	0.0370863	0.0371218	0.055892	0.05569	FALSE	FALSE	FALSE	Fat_Liver	3	141298124	0.0169903	0.0290001	38000			TRUE	BMI_UKB	3	141298124	0.00435778	1.69981e-17	461460			TRUE
rs2051559	C	T	C	T	0.0204078	0.00521146	0.13254	0.131225	FALSE	FALSE	FALSE	Fat_Liver	4	3298800	0.011426	0.649999	38000			TRUE	BMI_UKB	4	3298800	0.00291963	2.80027e-12	461460			TRUE
rs2075466	C	G	C	G	0.0132903	-0.00186334	0.267182	0.264799	FALSE	TRUE	FALSE	Fat_Liver	16	4872970	0.00869988	0.83	38000			TRUE	BMI_UKB	16	4872970	0.00223627	2.80001e-09	461460			TRUE
rs2102278	G	A	G	A	0.0118583	0.00614598	0.322486	0.322677	FALSE	FALSE	FALSE	Fat_Liver	4	52818664	0.00821719	0.450001	38000			TRUE	BMI_UKB	4	52818664	0.0021139	2e-08	461460			TRUE
rs2133561	T	A	T	A	-0.014097	0.00578576	0.611084	0.614808	FALSE	TRUE	FALSE	Fat_Liver	5	139086651	0.00792711	0.47	38000			TRUE	BMI_UKB	5	139086651	0.00204744	5.79963e-12	461460			TRUE
rs213518	C	T	C	T	0.0157894	-0.00189105	0.145608	0.146589	FALSE	FALSE	FALSE	Fat_Liver	7	26941065	0.0108899	0.86	38000			TRUE	BMI_UKB	7	26941065	0.00280491	1.79999e-08	461460			TRUE
rs2153740	G	A	G	A	-0.0112551	0.000762092	0.479914	0.479996	FALSE	FALSE	FALSE	Fat_Liver	20	2126089	0.0077554	0.92	38000			TRUE	BMI_UKB	20	2126089	0.00199313	1.6e-08	461460			TRUE
rs215634	G	A	G	A	-0.0155223	-0.0149252	0.611879	0.618056	FALSE	FALSE	FALSE	Fat_Liver	7	32369148	0.00794209	0.0599998	38000			TRUE	BMI_UKB	7	32369148	0.00203492	2.39994e-14	461460			TRUE
rs2172131	C	T	C	T	-0.0149382	-0.0090766	0.578723	0.581071	FALSE	FALSE	FALSE	Fat_Liver	10	133978962	0.00775126	0.24	38000			TRUE	BMI_UKB	10	133978962	0.00200386	8.99912e-14	461460			TRUE
rs217672	C	A	C	A	0.0170155	0.0175971	0.271741	0.272306	FALSE	FALSE	FALSE	Fat_Liver	14	62361021	0.00862625	0.0409996	38000			TRUE	BMI_UKB	14	62361021	0.00223046	2.39994e-14	461460			TRUE
rs2192158	G	A	G	A	-0.015012	-0.00156355	0.553308	0.556194	FALSE	FALSE	FALSE	Fat_Liver	4	55505360	0.00770957	0.84	38000			TRUE	BMI_UKB	4	55505360	0.00198302	3.69999e-14	461460			TRUE
rs2193101	G	C	G	C	-0.0142847	-0.00187095	0.812878	0.814434	FALSE	TRUE	FALSE	Fat_Liver	16	49035172	0.00998422	0.85	38000			TRUE	BMI_UKB	16	49035172	0.00256649	2.59998e-08	461460			TRUE
rs2216931	A	C	A	C	0.0169109	0.0177779	0.661966	0.658045	FALSE	FALSE	FALSE	Fat_Liver	2	181599070	0.00812932	0.0290001	38000			TRUE	BMI_UKB	2	181599070	0.00208587	5.19996e-16	461460			TRUE
rs2234458	T	C	T	C	-0.0203841	-0.0148862	0.639519	0.636549	FALSE	FALSE	FALSE	Fat_Liver	11	65639374	0.00795744	0.061	38000			TRUE	BMI_UKB	11	65639374	0.00205579	3.59998e-23	461460			TRUE
rs2249825	C	G	C	G	-0.0146183	-0.0221361	0.266743	0.272196	FALSE	TRUE	FALSE	Fat_Liver	13	31037903	0.00861765	0.01	38000			TRUE	BMI_UKB	13	31037903	0.00223793	6.4998e-11	461460			TRUE
rs2253310	G	C	G	C	0.0173213	-0.0062019	0.626099	0.624654	FALSE	TRUE	FALSE	Fat_Liver	6	108888593	0.00792046	0.43	38000			TRUE	BMI_UKB	6	108888593	0.00204115	2.09991e-17	461460			TRUE
rs2271189	A	G	A	G	-0.0163086	-0.00695211	0.40272	0.408091	FALSE	FALSE	FALSE	Fat_Liver	12	56494991	0.00783084	0.37	38000			TRUE	BMI_UKB	12	56494991	0.00201869	6.4998e-16	461460			TRUE
rs2275003	G	A	G	A	-0.0119236	-0.027738	0.520932	0.524169	FALSE	FALSE	FALSE	Fat_Liver	9	34124860	0.00771333	0.00032	38000			TRUE	BMI_UKB	9	34124860	0.00197803	1.7e-09	461460			TRUE
rs2289379	T	C	T	C	-0.0152765	-0.0126366	0.395648	0.396467	FALSE	FALSE	FALSE	Fat_Liver	7	44804225	0.00787374	0.11	38000			TRUE	BMI_UKB	7	44804225	0.00202952	5.19996e-14	461460			TRUE
rs2307111	C	T	C	T	-0.0280042	-0.0224377	0.395025	0.392976	FALSE	FALSE	FALSE	Fat_Liver	5	75003678	0.00783224	0.00420001	38000			TRUE	BMI_UKB	5	75003678	0.00202203	1.29987e-43	461460			TRUE
rs2342892	G	T	G	T	-0.0126972	-0.00417353	0.516212	0.514351	FALSE	FALSE	FALSE	Fat_Liver	16	24540806	0.00765682	0.59	38000			TRUE	BMI_UKB	16	24540806	0.00197715	1.29999e-10	461460			TRUE
rs2381404	C	T	C	T	0.0139664	-0.00540492	0.243837	0.244529	FALSE	FALSE	FALSE	Fat_Liver	2	144035442	0.00895518	0.55	38000			TRUE	BMI_UKB	2	144035442	0.00229974	1.29999e-09	461460			TRUE
rs2396625	A	T	A	T	-0.018919	-0.00126318	0.421331	0.425757	FALSE	TRUE	TRUE	Fat_Liver	7	113028634	0.00779685	0.87	38000			TRUE	BMI_UKB	7	113028634	0.00201335	5.60015e-21	461460			TRUE
rs2398861	G	A	G	A	0.0179932	0.00509768	0.259169	0.256878	FALSE	FALSE	FALSE	Fat_Liver	9	96430747	0.00883988	0.56	38000			TRUE	BMI_UKB	9	96430747	0.00226733	2.09991e-15	461460			TRUE
rs2425816	A	G	A	G	0.0122284	0.00484533	0.415111	0.410344	FALSE	FALSE	FALSE	Fat_Liver	20	44895075	0.00783118	0.54	38000			TRUE	BMI_UKB	20	44895075	0.00201106	1.2e-09	461460			TRUE
rs2433733	A	G	A	G	-0.0171805	-0.00345148	0.677659	0.680133	FALSE	FALSE	FALSE	Fat_Liver	2	230816703	0.00824628	0.68	38000			TRUE	BMI_UKB	2	230816703	0.00210907	3.80014e-16	461460			TRUE
rs2439823	G	A	G	A	0.0191998	0.0216754	0.545612	0.549507	FALSE	FALSE	FALSE	Fat_Liver	10	99778226	0.00775894	0.00519996	38000			TRUE	BMI_UKB	10	99778226	0.00199108	5.30029e-22	461460			TRUE
rs2482356	C	T	C	T	-0.0113511	-0.0123554	0.429018	0.426818	FALSE	FALSE	FALSE	Fat_Liver	9	94178371	0.00779102	0.11	38000			TRUE	BMI_UKB	9	94178371	0.00199506	1.29999e-08	461460			TRUE
rs2512892	C	T	C	T	0.0129468	0.00433992	0.566085	0.562413	FALSE	FALSE	FALSE	Fat_Liver	11	131451862	0.00771721	0.57	38000			TRUE	BMI_UKB	11	131451862	0.00199819	9.20026e-11	461460			TRUE
rs252761	T	G	T	G	-0.0115046	0.00581585	0.587966	0.584298	FALSE	FALSE	FALSE	Fat_Liver	5	77380723	0.00781271	0.46	38000			TRUE	BMI_UKB	5	77380723	0.00201769	1.2e-08	461460			TRUE
rs2568958	A	G	A	G	0.0222928	-0.00062731	0.603656	0.596848	FALSE	FALSE	FALSE	Fat_Liver	1	72765116	0.00780636	0.94	38000			TRUE	BMI_UKB	1	72765116	0.00201204	1.59993e-28	461460			TRUE
rs2569993	C	T	C	T	0.01267	0.00466987	0.320327	0.318618	FALSE	FALSE	FALSE	Fat_Liver	3	12926096	0.00825919	0.57	38000			TRUE	BMI_UKB	3	12926096	0.00212202	2.39999e-09	461460			TRUE
rs2606228	C	A	C	A	-0.0138791	-0.0062657	0.646368	0.644766	FALSE	FALSE	FALSE	Fat_Liver	3	183537759	0.00812179	0.44	38000			TRUE	BMI_UKB	3	183537759	0.00208379	2.70023e-11	461460			TRUE
rs2616143	A	G	A	G	-0.0138738	0.00761557	0.319862	0.321223	FALSE	FALSE	FALSE	Fat_Liver	8	20632022	0.0082661	0.36	38000			TRUE	BMI_UKB	8	20632022	0.00212547	6.70039e-11	461460			TRUE
rs2618039	T	A	T	A	0.0143963	0.00176909	0.381481	0.379914	FALSE	TRUE	FALSE	Fat_Liver	1	112324111	0.00794299	0.82	38000			TRUE	BMI_UKB	1	112324111	0.0020317	1.39991e-12	461460			TRUE
rs2678204	G	T	G	T	0.024161	0.00930267	0.340162	0.340437	FALSE	FALSE	FALSE	Fat_Liver	1	201800511	0.00809156	0.25	38000			TRUE	BMI_UKB	1	201800511	0.00208158	3.80014e-31	461460			TRUE
rs2725371	G	A	G	A	-0.0160301	0.0046919	0.696115	0.699271	FALSE	FALSE	FALSE	Fat_Liver	8	30854033	0.00841241	0.58	38000			TRUE	BMI_UKB	8	30854033	0.00215845	1.10002e-13	461460			TRUE
rs2781668	T	C	T	C	0.0148965	0.00316466	0.165587	0.16781	FALSE	FALSE	FALSE	Fat_Liver	6	131897278	0.0101878	0.760001	38000			TRUE	BMI_UKB	6	131897278	0.00265988	2.1e-08	461460			TRUE
rs2791643	T	C	T	C	-0.0133837	-0.00124031	0.761794	0.765127	FALSE	FALSE	FALSE	Fat_Liver	1	11207269	0.00905752	0.89	38000			TRUE	BMI_UKB	1	11207269	0.00231332	7.19996e-09	461460			TRUE
rs28350	G	A	G	A	-0.0180335	-0.00887518	0.820684	0.819037	FALSE	FALSE	FALSE	Fat_Liver	3	42418446	0.010007	0.38	38000			TRUE	BMI_UKB	3	42418446	0.00258234	2.90001e-12	461460			TRUE
rs28366156	C	T	C	T	-0.0264826	-0.00615191	0.130595	0.129599	FALSE	FALSE	FALSE	Fat_Liver	6	31671498	0.0114066	0.59	38000			TRUE	BMI_UKB	6	31671498	0.00292978	1.59993e-19	461460			TRUE
rs2837996	C	T	C	T	0.0126647	-0.00491702	0.651408	0.646626	FALSE	FALSE	FALSE	Fat_Liver	21	42626706	0.00805793	0.54	38000			TRUE	BMI_UKB	21	42626706	0.00207859	1.09999e-09	461460			TRUE
rs28404639	T	C	T	C	-0.0117129	0.00798679	0.366041	0.365058	FALSE	FALSE	FALSE	Fat_Liver	5	80874229	0.00801787	0.32	38000			TRUE	BMI_UKB	5	80874229	0.00205533	1.2e-08	461460			TRUE
rs28489620	A	G	A	G	-0.0153737	0.00466086	0.290349	0.291464	FALSE	FALSE	FALSE	Fat_Liver	22	41804716	0.0084901	0.58	38000			TRUE	BMI_UKB	22	41804716	0.00220025	2.80027e-12	461460			TRUE
rs2861685	C	T	C	T	-0.0171274	0.00643472	0.411984	0.412476	FALSE	FALSE	FALSE	Fat_Liver	2	67837553	0.00776383	0.41	38000			TRUE	BMI_UKB	2	67837553	0.00199763	1e-17	461460			TRUE
rs2870111	T	C	T	C	-0.0157151	-0.0101734	0.412066	0.40862	FALSE	FALSE	FALSE	Fat_Liver	15	79403585	0.00786826	0.2	38000			TRUE	BMI_UKB	15	79403585	0.00201912	7.10068e-15	461460			TRUE
rs2875762	C	G	C	G	0.015339	0.00308986	0.242953	0.24194	FALSE	TRUE	FALSE	Fat_Liver	6	124925032	0.00903347	0.73	38000			TRUE	BMI_UKB	6	124925032	0.0023121	3.29989e-11	461460			TRUE
rs2899644	T	C	T	C	0.0149659	0.00178703	0.229995	0.230202	FALSE	FALSE	FALSE	Fat_Liver	15	59470366	0.00915674	0.85	38000			TRUE	BMI_UKB	15	59470366	0.0023609	2.30001e-10	461460			TRUE
rs2920503	T	C	T	C	-0.0140307	0.00499703	0.285413	0.288671	FALSE	FALSE	FALSE	Fat_Liver	3	12324230	0.00852501	0.56	38000			TRUE	BMI_UKB	3	12324230	0.00219666	1.7e-10	461460			TRUE
rs2941452	G	A	G	A	0.0111622	0.0236164	0.617751	0.624207	FALSE	FALSE	FALSE	Fat_Liver	8	76442294	0.00793531	0.00290001	38000			TRUE	BMI_UKB	8	76442294	0.00203237	4e-08	461460			TRUE
rs2962334	T	G	T	G	0.0432552	0.070535	0.020065	0.019878	FALSE	FALSE	FALSE	Fat_Liver	5	86879056	0.0274083	0.01	38000			TRUE	BMI_UKB	5	86879056	0.00703547	7.79992e-10	461460			TRUE
rs317656	A	T	A	T	-0.0144763	-0.0126544	0.724452	0.728122	FALSE	TRUE	FALSE	Fat_Liver	12	69681101	0.00863252	0.14	38000			TRUE	BMI_UKB	12	69681101	0.00221303	6.09958e-11	461460			TRUE
rs3212038	G	A	G	A	0.0149201	0.0119397	0.328484	0.331705	FALSE	FALSE	FALSE	Fat_Liver	14	104178186	0.00816899	0.14	38000			TRUE	BMI_UKB	14	104178186	0.0021124	1.59993e-12	461460			TRUE
rs3213943	A	C	A	C	-0.0179406	-0.00945744	0.131525	0.121959	FALSE	FALSE	FALSE	Fat_Liver	2	136389840	0.0117168	0.42	38000			TRUE	BMI_UKB	2	136389840	0.00288163	4.79999e-10	461460			TRUE
rs32421	T	A	T	A	0.0132315	0.00588432	0.224315	0.224238	FALSE	TRUE	FALSE	Fat_Liver	5	167362416	0.00922753	0.52	38000			TRUE	BMI_UKB	5	167362416	0.00237757	2.59998e-08	461460			TRUE
rs329118	T	C	T	C	-0.0165734	-0.0103291	0.419409	0.422994	FALSE	FALSE	FALSE	Fat_Liver	5	133861663	0.00777792	0.18	38000			TRUE	BMI_UKB	5	133861663	0.0020038	1.29987e-16	461460			TRUE
rs329651	T	G	T	G	0.0157218	0.00610925	0.803977	0.801477	FALSE	FALSE	FALSE	Fat_Liver	11	133767622	0.00969342	0.53	38000			TRUE	BMI_UKB	11	133767622	0.00250202	3.29997e-10	461460			TRUE
rs34045288	T	C	T	C	0.0234784	0.00325019	0.334435	0.332516	FALSE	FALSE	FALSE	Fat_Liver	6	40369081	0.00815263	0.69	38000			TRUE	BMI_UKB	6	40369081	0.00209371	3.50026e-29	461460			TRUE
rs34153025	C	T	C	T	-0.0389151	0.0166271	0.022158	0.022351	FALSE	FALSE	FALSE	Fat_Liver	15	41339697	0.0262399	0.53	38000			TRUE	BMI_UKB	15	41339697	0.00678155	9.59997e-09	461460			TRUE
rs34234296	A	G	A	G	-0.014947	-0.0181103	0.392437	0.397251	FALSE	FALSE	FALSE	Fat_Liver	2	175166636	0.00790148	0.0219999	38000			TRUE	BMI_UKB	2	175166636	0.00204032	2.39994e-13	461460			TRUE
rs34481751	A	C	A	C	-0.0185029	-0.00773148	0.165329	0.170138	FALSE	FALSE	FALSE	Fat_Liver	20	47501038	0.0103915	0.46	38000			TRUE	BMI_UKB	20	47501038	0.00270404	7.8001e-12	461460			TRUE
rs34517439	A	C	A	C	0.038848	0.0073446	0.121787	0.120033	FALSE	FALSE	FALSE	Fat_Liver	1	78450517	0.0119512	0.54	38000			TRUE	BMI_UKB	1	78450517	0.00304983	3.59998e-37	461460			TRUE
rs34696181	C	T	C	T	0.0114345	-0.00195973	0.476084	0.475893	FALSE	FALSE	FALSE	Fat_Liver	7	93096635	0.00773416	0.8	38000			TRUE	BMI_UKB	7	93096635	0.00198283	8.10009e-09	461460			TRUE
rs347551	G	C	G	C	0.013865	0.0194751	0.472268	0.469582	FALSE	TRUE	TRUE	Fat_Liver	5	119389031	0.00779098	0.012	38000			TRUE	BMI_UKB	5	119389031	0.00201085	5.40008e-12	461460			TRUE
rs34811474	A	G	A	G	-0.0285293	-0.0083051	0.230756	0.236496	FALSE	FALSE	FALSE	Fat_Liver	4	25408838	0.00902427	0.36	38000			TRUE	BMI_UKB	4	25408838	0.00234269	4.10015e-34	461460			TRUE
rs349071	A	G	A	G	-0.0133062	-0.0123093	0.500388	0.50336	FALSE	FALSE	FALSE	Fat_Liver	11	84776849	0.00767365	0.11	38000			TRUE	BMI_UKB	11	84776849	0.00198231	1.9002e-11	461460			TRUE
rs35154326	G	A	G	A	-0.0130427	-0.0156351	0.274044	0.276853	FALSE	FALSE	FALSE	Fat_Liver	16	24862414	0.00863601	0.0700003	38000			TRUE	BMI_UKB	16	24862414	0.00223442	5.30005e-09	461460			TRUE
rs35364449	T	C	T	C	0.0217069	0.0163588	0.109739	0.108563	FALSE	FALSE	FALSE	Fat_Liver	15	74278126	0.0124196	0.19	38000			TRUE	BMI_UKB	15	74278126	0.00318335	9.20026e-12	461460			TRUE
rs355777	C	G	C	G	0.0152715	0.00846181	0.407537	0.401961	FALSE	TRUE	FALSE	Fat_Liver	3	154034950	0.00784981	0.28	38000			TRUE	BMI_UKB	3	154034950	0.00201314	3.29989e-14	461460			TRUE
rs35697587	A	G	A	G	-0.0164677	-0.00531473	0.508121	0.513383	FALSE	FALSE	FALSE	Fat_Liver	14	47298505	0.00770981	0.49	38000			TRUE	BMI_UKB	14	47298505	0.00198067	9.20026e-17	461460			TRUE
rs35697691	G	C	G	C	0.0230305	-0.00323943	0.089346	0.088426	FALSE	TRUE	FALSE	Fat_Liver	15	52353498	0.0137354	0.81	38000			TRUE	BMI_UKB	15	52353498	0.00352223	6.20012e-11	461460			TRUE
rs35809007	A	G	A	G	-0.0171009	-0.00773989	0.363205	0.363514	FALSE	FALSE	FALSE	Fat_Liver	2	47019521	0.00798541	0.33	38000			TRUE	BMI_UKB	2	47019521	0.00205627	9.09913e-17	461460			TRUE
rs35957544	T	G	T	G	-0.0196429	-0.0212291	0.574316	0.572002	FALSE	FALSE	FALSE	Fat_Liver	8	73440371	0.00779008	0.0064	38000			TRUE	BMI_UKB	8	73440371	0.00200438	1.10002e-22	461460			TRUE
rs36007635	A	G	A	G	-0.021045	-0.0119443	0.137698	0.138844	FALSE	FALSE	FALSE	Fat_Liver	6	163009335	0.0111909	0.29	38000			TRUE	BMI_UKB	6	163009335	0.00286788	2.19989e-13	461460			TRUE
rs36061954	T	C	T	C	0.0128445	0.0115555	0.398747	0.398895	FALSE	FALSE	FALSE	Fat_Liver	8	38329650	0.00786477	0.14	38000			TRUE	BMI_UKB	8	38329650	0.00201928	2e-10	461460			TRUE
rs3764625	G	T	G	T	-0.0117714	-0.0158096	0.587594	0.588121	FALSE	FALSE	FALSE	Fat_Liver	19	49649051	0.00783314	0.0439997	38000			TRUE	BMI_UKB	19	49649051	0.00201523	5.19996e-09	461460			TRUE
rs3766823	A	G	A	G	0.016056	-0.00702065	0.17196	0.171262	FALSE	FALSE	FALSE	Fat_Liver	1	32197257	0.0101773	0.49	38000			TRUE	BMI_UKB	1	32197257	0.0026141	8.10009e-10	461460			TRUE
rs3784710	C	T	C	T	-0.0297067	-0.00362889	0.226602	0.227446	FALSE	FALSE	FALSE	Fat_Liver	15	68072458	0.00915654	0.69	38000			TRUE	BMI_UKB	15	68072458	0.00236042	2.49977e-36	461460			TRUE
rs3803286	G	A	G	A	-0.0186417	-0.0197423	0.666815	0.667837	FALSE	FALSE	FALSE	Fat_Liver	14	103246470	0.0081428	0.015	38000			TRUE	BMI_UKB	14	103246470	0.00209828	6.4003e-19	461460			TRUE
rs3807566	T	G	T	G	-0.0120727	-0.00709187	0.43832	0.439064	FALSE	FALSE	FALSE	Fat_Liver	7	50564204	0.00777502	0.36	38000			TRUE	BMI_UKB	7	50564204	0.00199583	1.5e-09	461460			TRUE
rs3814883	T	C	T	C	0.0240107	0.00157306	0.482402	0.484705	FALSE	FALSE	FALSE	Fat_Liver	16	29994922	0.00768566	0.84	38000			TRUE	BMI_UKB	16	29994922	0.00198424	1e-33	461460			TRUE
rs3851998	G	C	G	C	-0.0136071	-0.000766827	0.743064	0.740614	FALSE	TRUE	FALSE	Fat_Liver	3	131876605	0.00878339	0.93	38000			TRUE	BMI_UKB	3	131876605	0.00226874	2e-09	461460			TRUE
rs3866805	A	C	A	C	0.0117835	-0.00921266	0.355683	0.357439	FALSE	FALSE	FALSE	Fat_Liver	1	6657424	0.00799882	0.25	38000			TRUE	BMI_UKB	1	6657424	0.00206546	1.2e-08	461460			TRUE
rs3897102	T	C	T	C	0.0120838	0.00162241	0.411157	0.409242	FALSE	FALSE	FALSE	Fat_Liver	12	123492112	0.00789676	0.84	38000			TRUE	BMI_UKB	12	123492112	0.00202716	2.5e-09	461460			TRUE
rs3901286	A	C	A	C	-0.0225553	-0.031783	0.15244	0.153266	FALSE	FALSE	FALSE	Fat_Liver	7	99107727	0.0107137	0.00299999	38000			TRUE	BMI_UKB	7	99107727	0.00275602	2.70023e-16	461460			TRUE
rs3902951	G	T	G	T	0.0141019	0.0192464	0.237151	0.233705	FALSE	FALSE	FALSE	Fat_Liver	14	69789755	0.0091814	0.0359998	38000			TRUE	BMI_UKB	14	69789755	0.00235267	2e-09	461460			TRUE
rs3935190	A	G	A	G	-0.0144864	-0.0122207	0.536784	0.535942	FALSE	FALSE	FALSE	Fat_Liver	17	79084367	0.00772975	0.11	38000			TRUE	BMI_UKB	17	79084367	0.00199701	4.00037e-13	461460			TRUE
rs394608	C	T	C	T	0.0186353	0.00749827	0.537697	0.535085	FALSE	FALSE	FALSE	Fat_Liver	21	46581798	0.00775019	0.33	38000			TRUE	BMI_UKB	21	46581798	0.00199484	9.49948e-21	461460			TRUE
rs396755	G	C	G	C	-0.0123639	-0.0205583	0.571164	0.572781	FALSE	TRUE	TRUE	Fat_Liver	5	104022239	0.00778923	0.00830004	38000			TRUE	BMI_UKB	5	104022239	0.00199937	6.29999e-10	461460			TRUE
rs40071	C	T	C	T	-0.0261666	-0.000565763	0.179536	0.1808	FALSE	FALSE	FALSE	Fat_Liver	5	107496102	0.010062	0.96	38000			TRUE	BMI_UKB	5	107496102	0.00258163	3.80014e-24	461460			TRUE
rs4017425	T	C	T	C	-0.0125817	-0.014499	0.470208	0.469355	FALSE	FALSE	FALSE	Fat_Liver	3	44028764	0.007703	0.0599998	38000			TRUE	BMI_UKB	3	44028764	0.00198035	2.1e-10	461460			TRUE
rs4055791	T	C	T	C	-0.0178082	-0.0117847	0.416804	0.418551	FALSE	FALSE	FALSE	Fat_Liver	13	59266053	0.00781172	0.13	38000			TRUE	BMI_UKB	13	59266053	0.00200801	7.39946e-19	461460			TRUE
rs406388	G	C	G	C	0.015973	0.0184586	0.177266	0.176358	FALSE	TRUE	FALSE	Fat_Liver	22	18226997	0.0101284	0.0680002	38000			TRUE	BMI_UKB	22	18226997	0.00260181	8.30004e-10	461460			TRUE
rs41279738	G	T	G	T	0.0684263	0.0325737	0.025988	0.02541	FALSE	FALSE	FALSE	Fat_Liver	1	110082551	0.024524	0.18	38000			TRUE	BMI_UKB	1	110082551	0.0062225	4.00037e-28	461460			TRUE
rs41315816	C	T	C	T	0.0254409	0.0323024	0.058989	0.056671	FALSE	FALSE	FALSE	Fat_Liver	6	31944851	0.0165299	0.051	38000			TRUE	BMI_UKB	6	31944851	0.00419129	1.29999e-09	461460			TRUE
rs4148155	G	A	G	A	-0.0229681	-0.0208456	0.113268	0.114919	FALSE	FALSE	FALSE	Fat_Liver	4	89054667	0.0119793	0.0819993	38000			TRUE	BMI_UKB	4	89054667	0.00310659	1.39991e-13	461460			TRUE
rs4261944	G	T	G	T	0.0138553	0.00635977	0.364935	0.358495	FALSE	FALSE	FALSE	Fat_Liver	4	31003636	0.00803668	0.43	38000			TRUE	BMI_UKB	4	31003636	0.00205652	1.59993e-11	461460			TRUE
rs4284600	C	T	C	T	0.0119673	0.007337	0.467122	0.465658	FALSE	FALSE	FALSE	Fat_Liver	15	31843528	0.00769816	0.34	38000			TRUE	BMI_UKB	15	31843528	0.00199506	2e-09	461460			TRUE
rs429343	G	A	G	A	-0.0173795	-0.00157896	0.576573	0.583773	FALSE	FALSE	FALSE	Fat_Liver	2	147903382	0.00782053	0.84	38000			TRUE	BMI_UKB	2	147903382	0.00199729	3.29989e-18	461460			TRUE
rs429358	C	T	C	T	-0.0266723	-0.123029	0.154166	0.152548	FALSE	FALSE	FALSE	Fat_Liver	19	45411941	0.010679	1e-30	38000			TRUE	BMI_UKB	19	45411941	0.00274373	2.39994e-22	461460			TRUE
rs4307239	G	A	G	A	0.0121413	0.000243996	0.458941	0.456149	FALSE	FALSE	FALSE	Fat_Liver	7	24354300	0.00773604	0.97	38000			TRUE	BMI_UKB	7	24354300	0.00198816	1e-09	461460			TRUE
rs4419475	T	A	T	A	0.011487	-0.00670178	0.407327	0.404526	FALSE	TRUE	FALSE	Fat_Liver	4	96150044	0.00780473	0.39	38000			TRUE	BMI_UKB	4	96150044	0.0020106	1.09999e-08	461460			TRUE
rs4456769	T	C	T	C	0.0146111	0.0302952	0.333444	0.333475	FALSE	FALSE	FALSE	Fat_Liver	20	25190777	0.00817228	0.00021	38000			TRUE	BMI_UKB	20	25190777	0.00210138	3.59998e-12	461460			TRUE
rs4477562	T	C	T	C	0.0296118	0.0152964	0.128644	0.131114	FALSE	FALSE	FALSE	Fat_Liver	13	54104968	0.0114975	0.18	38000			TRUE	BMI_UKB	13	54104968	0.00298011	2.90001e-23	461460			TRUE
rs4482463	A	C	A	C	-0.0313175	-0.018039	0.923002	0.925899	FALSE	FALSE	FALSE	Fat_Liver	2	205375909	0.0147	0.22	38000			TRUE	BMI_UKB	2	205375909	0.00370692	2.99985e-17	461460			TRUE
rs45486197	A	G	A	G	0.025766	0.000553938	0.065685	0.067038	FALSE	FALSE	FALSE	Fat_Liver	19	2244849	0.0154489	0.97	38000			TRUE	BMI_UKB	19	2244849	0.00403737	1.7e-10	461460			TRUE
rs4562625	G	C	G	C	-0.0130522	0.00671325	0.615007	0.614169	FALSE	TRUE	FALSE	Fat_Liver	1	209218583	0.00792483	0.4	38000			TRUE	BMI_UKB	1	209218583	0.00202513	1.2e-10	461460			TRUE
rs4605363	C	A	C	A	0.0163638	0.0097685	0.341595	0.340506	FALSE	FALSE	FALSE	Fat_Liver	2	229010960	0.00811265	0.23	38000			TRUE	BMI_UKB	2	229010960	0.00207733	3.29989e-15	461460			TRUE
rs4625888	T	C	T	C	0.0117507	-0.00761854	0.557644	0.553612	FALSE	FALSE	FALSE	Fat_Liver	2	204101157	0.0077358	0.32	38000			TRUE	BMI_UKB	2	204101157	0.00198303	3.09999e-09	461460			TRUE
rs4648450	A	C	A	C	-0.014837	0.00514785	0.466824	0.466723	FALSE	FALSE	FALSE	Fat_Liver	1	2723214	0.0077536	0.51	38000			TRUE	BMI_UKB	1	2723214	0.00198775	8.4004e-14	461460			TRUE
rs4658403	T	C	T	C	-0.0188877	-0.00433183	0.833659	0.833359	FALSE	FALSE	FALSE	Fat_Liver	1	243832560	0.0103103	0.67	38000			TRUE	BMI_UKB	1	243832560	0.00264997	1e-12	461460			TRUE
rs4672338	T	C	T	C	0.0135646	0.00697146	0.336228	0.339854	FALSE	FALSE	FALSE	Fat_Liver	2	60217457	0.00811541	0.39	38000			TRUE	BMI_UKB	2	60217457	0.00208669	8.00018e-11	461460			TRUE
rs4722398	T	C	T	C	0.0186993	-0.00500308	0.136137	0.134491	FALSE	FALSE	FALSE	Fat_Liver	7	3125220	0.0112535	0.66	38000			TRUE	BMI_UKB	7	3125220	0.00287545	7.89951e-11	461460			TRUE
rs4737188	T	A	T	A	-0.0124447	-0.00643581	0.473864	0.473479	FALSE	TRUE	TRUE	Fat_Liver	8	64756657	0.00771551	0.4	38000			TRUE	BMI_UKB	8	64756657	0.00198274	3.50002e-10	461460			TRUE
rs4764949	G	A	G	A	-0.0183924	0.00229171	0.325892	0.318921	FALSE	FALSE	FALSE	Fat_Liver	12	103658096	0.00823066	0.780001	38000			TRUE	BMI_UKB	12	103658096	0.00211197	3.10027e-18	461460			TRUE
rs4790292	A	C	A	C	-0.0254509	-0.0309094	0.153693	0.15513	FALSE	FALSE	FALSE	Fat_Liver	17	1824305	0.0106072	0.00359998	38000			TRUE	BMI_UKB	17	1824305	0.00275603	2.60016e-20	461460			TRUE
rs4820410	G	A	G	A	-0.0177457	-0.00218349	0.345317	0.343663	FALSE	FALSE	FALSE	Fat_Liver	22	40690385	0.00809389	0.79	38000			TRUE	BMI_UKB	22	40690385	0.00208527	1.69981e-17	461460			TRUE
rs4832298	T	C	T	C	-0.015965	-0.00465012	0.686142	0.686528	FALSE	FALSE	FALSE	Fat_Liver	2	86764004	0.00831315	0.58	38000			TRUE	BMI_UKB	2	86764004	0.00212268	5.40008e-14	461460			TRUE
rs4858940	C	T	C	T	0.0229281	0.0023111	0.885569	0.882974	FALSE	FALSE	FALSE	Fat_Liver	3	88254820	0.0119497	0.85	38000			TRUE	BMI_UKB	3	88254820	0.00309976	1.39991e-13	461460			TRUE
rs4876611	G	A	G	A	0.0197549	-0.0145887	0.720243	0.718085	FALSE	FALSE	FALSE	Fat_Liver	8	116671848	0.00849381	0.0860003	38000			TRUE	BMI_UKB	8	116671848	0.00220502	3.29989e-19	461460			TRUE
rs4929923	C	T	C	T	0.0189424	0.0150424	0.645204	0.643351	FALSE	FALSE	FALSE	Fat_Liver	11	8639200	0.00800406	0.0599998	38000			TRUE	BMI_UKB	11	8639200	0.00206436	4.49987e-20	461460			TRUE
rs5011579	G	C	G	C	0.0140268	-0.00047826	0.715152	0.712532	FALSE	TRUE	FALSE	Fat_Liver	16	69187318	0.00848166	0.96	38000			TRUE	BMI_UKB	16	69187318	0.00219322	1.6e-10	461460			TRUE
rs512121	C	T	C	T	-0.0159359	0.00303219	0.192054	0.188932	FALSE	FALSE	FALSE	Fat_Liver	18	7548501	0.00988019	0.760001	38000			TRUE	BMI_UKB	18	7548501	0.00252176	2.59998e-10	461460			TRUE
rs529200	G	A	G	A	0.0168965	0.0108006	0.527829	0.526216	FALSE	FALSE	FALSE	Fat_Liver	3	173114305	0.00770824	0.16	38000			TRUE	BMI_UKB	3	173114305	0.0019785	1.29987e-17	461460			TRUE
rs539515	C	A	C	A	0.0495291	0.00631609	0.204942	0.20737	FALSE	FALSE	FALSE	Fat_Liver	1	177889025	0.00949945	0.51	38000			TRUE	BMI_UKB	1	177889025	0.0024426	1.99986e-91	461460			TRUE
rs55707359	G	T	G	T	0.0531292	-0.00276409	0.015432	0.015248	FALSE	FALSE	FALSE	Fat_Liver	11	46159333	0.0317944	0.93	38000			TRUE	BMI_UKB	11	46159333	0.00812381	6.20012e-11	461460			TRUE
rs55714539	C	A	C	A	0.0175719	0.0454887	0.343587	0.340246	FALSE	FALSE	FALSE	Fat_Liver	19	18207397	0.00815187	2.39999e-08	38000			TRUE	BMI_UKB	19	18207397	0.00210043	6.00067e-17	461460			TRUE
rs55726687	A	G	A	G	0.02483	0.0126358	0.209709	0.211544	FALSE	FALSE	FALSE	Fat_Liver	12	991306	0.00940538	0.18	38000			TRUE	BMI_UKB	12	991306	0.00242628	1.39991e-24	461460			TRUE
rs55769038	A	G	A	G	0.0160961	0.00940683	0.590384	0.594662	FALSE	FALSE	FALSE	Fat_Liver	11	13331808	0.00781592	0.23	38000			TRUE	BMI_UKB	11	13331808	0.00201096	1.20005e-15	461460			TRUE
rs557951	G	T	G	T	0.0140534	0.009963	0.312937	0.309268	FALSE	FALSE	FALSE	Fat_Liver	3	62713263	0.00829828	0.23	38000			TRUE	BMI_UKB	3	62713263	0.00213387	4.49987e-11	461460			TRUE
rs558887	G	A	G	A	-0.0129976	0.00550908	0.307507	0.308317	FALSE	FALSE	FALSE	Fat_Liver	11	28712741	0.00830008	0.51	38000			TRUE	BMI_UKB	11	28712741	0.00214881	1.5e-09	461460			TRUE
rs559231	T	G	T	G	0.0134907	0.00543788	0.393053	0.388571	FALSE	FALSE	FALSE	Fat_Liver	18	39644247	0.0079165	0.49	38000			TRUE	BMI_UKB	18	39644247	0.00203562	3.40017e-11	461460			TRUE
rs56038322	A	G	A	G	0.0139276	0.0131636	0.31062	0.309269	FALSE	FALSE	FALSE	Fat_Liver	3	69925128	0.00834398	0.11	38000			TRUE	BMI_UKB	3	69925128	0.00214833	8.99912e-11	461460			TRUE
rs56133507	G	T	G	T	0.0137622	-0.00225478	0.196875	0.19629	FALSE	FALSE	FALSE	Fat_Liver	2	172818467	0.00962979	0.81	38000			TRUE	BMI_UKB	2	172818467	0.00247385	2.69998e-08	461460			TRUE
rs56143236	T	C	T	C	0.0126667	0.0117706	0.256388	0.2564	FALSE	FALSE	FALSE	Fat_Liver	3	157020444	0.00878804	0.18	38000			TRUE	BMI_UKB	3	157020444	0.00226533	2.30001e-08	461460			TRUE
rs56161855	T	A	T	A	0.0224575	0.00448883	0.132847	0.131433	FALSE	TRUE	FALSE	Fat_Liver	17	46288649	0.0113464	0.69	38000			TRUE	BMI_UKB	17	46288649	0.00291784	1.39991e-14	461460			TRUE
rs56203622	C	T	C	T	0.0179769	0.0162894	0.145529	0.142632	FALSE	FALSE	FALSE	Fat_Liver	9	131040874	0.0109618	0.14	38000			TRUE	BMI_UKB	9	131040874	0.00280183	1.40001e-10	461460			TRUE
rs56352336	C	T	C	T	-0.016327	-0.00963864	0.154894	0.153158	FALSE	FALSE	FALSE	Fat_Liver	19	19352155	0.0107251	0.37	38000			TRUE	BMI_UKB	19	19352155	0.00275021	2.90001e-09	461460			TRUE
rs56399737	T	C	T	C	-0.0161325	-0.0049603	0.449124	0.448961	FALSE	FALSE	FALSE	Fat_Liver	13	33381721	0.00771488	0.52	38000			TRUE	BMI_UKB	13	33381721	0.00199646	6.4003e-16	461460			TRUE
rs56858768	A	G	A	G	0.0159188	0.00239867	0.296861	0.298352	FALSE	FALSE	FALSE	Fat_Liver	13	86511730	0.00847062	0.780001	38000			TRUE	BMI_UKB	13	86511730	0.00217378	2.39994e-13	461460			TRUE
rs56893062	G	T	G	T	0.0125141	0.0118809	0.303342	0.308874	FALSE	FALSE	FALSE	Fat_Liver	8	25662655	0.00829588	0.15	38000			TRUE	BMI_UKB	8	25662655	0.00215383	6.19998e-09	461460			TRUE
rs56930105	T	C	T	C	0.0157557	-0.000726273	0.139295	0.14042	FALSE	FALSE	FALSE	Fat_Liver	2	10982487	0.0111525	0.95	38000			TRUE	BMI_UKB	2	10982487	0.00286187	3.69999e-08	461460			TRUE
rs57636386	C	T	C	T	-0.0412553	0.00666652	0.08383	0.083401	FALSE	FALSE	FALSE	Fat_Liver	18	58048295	0.0139534	0.630001	38000			TRUE	BMI_UKB	18	58048295	0.00358326	1.10002e-30	461460			TRUE
rs57989773	C	T	C	T	0.0133488	0.0160882	0.244995	0.242754	FALSE	FALSE	FALSE	Fat_Liver	6	100629078	0.00921666	0.0810009	38000			TRUE	BMI_UKB	6	100629078	0.00236315	1.6e-08	461460			TRUE
rs58862095	T	C	T	C	-0.0229877	-0.0133501	0.419266	0.423636	FALSE	FALSE	FALSE	Fat_Liver	7	75081418	0.00777294	0.0860003	38000			TRUE	BMI_UKB	7	75081418	0.00200786	2.39994e-30	461460			TRUE
rs59068084	T	G	T	G	0.0110552	-0.00434405	0.410232	0.407854	FALSE	FALSE	FALSE	Fat_Liver	4	113256737	0.00783649	0.58	38000			TRUE	BMI_UKB	4	113256737	0.00201048	3.79997e-08	461460			TRUE
rs59086897	A	T	A	T	0.033385	0.00668229	0.487541	0.485031	FALSE	TRUE	TRUE	Fat_Liver	2	25145173	0.00768842	0.38	38000			TRUE	BMI_UKB	2	25145173	0.00196986	1.99986e-64	461460			TRUE
rs59227842	G	A	G	A	0.0229675	0.0133622	0.31149	0.305439	FALSE	FALSE	FALSE	Fat_Liver	11	43692423	0.00838458	0.11	38000			TRUE	BMI_UKB	11	43692423	0.00215313	1.50003e-26	461460			TRUE
rs594024	C	T	C	T	-0.0146771	-0.00755926	0.554162	0.555608	FALSE	FALSE	FALSE	Fat_Liver	11	69443822	0.00770578	0.33	38000			TRUE	BMI_UKB	11	69443822	0.00199081	1.69981e-13	461460			TRUE
rs6023655	G	A	G	A	-0.0147346	-0.00438937	0.765741	0.764455	FALSE	FALSE	FALSE	Fat_Liver	20	53479658	0.00908755	0.630001	38000			TRUE	BMI_UKB	20	53479658	0.00234997	3.59998e-10	461460			TRUE
rs60764613	T	G	T	G	0.02099	-0.0115651	0.144883	0.142428	FALSE	FALSE	FALSE	Fat_Liver	18	1839911	0.0110542	0.3	38000			TRUE	BMI_UKB	18	1839911	0.00282688	1.10002e-13	461460			TRUE
rs61740466	A	G	A	G	-0.0135153	-0.00463326	0.237203	0.23877	FALSE	FALSE	FALSE	Fat_Liver	1	19934900	0.00904254	0.61	38000			TRUE	BMI_UKB	1	19934900	0.00231885	5.60003e-09	461460			TRUE
rs61813324	T	C	T	C	0.0290259	-0.00683926	0.135728	0.134642	FALSE	FALSE	FALSE	Fat_Liver	1	156049877	0.0114683	0.55	38000			TRUE	BMI_UKB	1	156049877	0.00292038	2.80027e-23	461460			TRUE
rs61828641	A	G	A	G	0.0224585	-0.015691	0.10925	0.109092	FALSE	FALSE	FALSE	Fat_Liver	1	174321997	0.012325	0.2	38000			TRUE	BMI_UKB	1	174321997	0.00315913	1.20005e-12	461460			TRUE
rs61871615	T	C	T	C	-0.0267159	-0.00621234	0.091551	0.089882	FALSE	FALSE	FALSE	Fat_Liver	10	102487140	0.0140959	0.66	38000			TRUE	BMI_UKB	10	102487140	0.00359269	1e-13	461460			TRUE
rs61903695	G	A	G	A	0.0166235	0.00829802	0.254964	0.25718	FALSE	FALSE	FALSE	Fat_Liver	11	89922417	0.00876107	0.34	38000			TRUE	BMI_UKB	11	89922417	0.00227115	2.49977e-13	461460			TRUE
rs61992671	G	A	G	A	-0.0161925	-0.0208405	0.49195	0.492087	FALSE	FALSE	FALSE	Fat_Liver	14	101531854	0.00804639	0.00959997	38000			TRUE	BMI_UKB	14	101531854	0.00206924	5.10035e-15	461460			TRUE
rs62007782	A	G	A	G	-0.0167007	-0.0203469	0.265091	0.26989	FALSE	FALSE	FALSE	Fat_Liver	15	78029797	0.00867344	0.0189998	38000			TRUE	BMI_UKB	15	78029797	0.00224215	9.3994e-14	461460			TRUE
rs62020775	A	T	A	T	-0.0165665	-0.00939513	0.14168	0.141569	FALSE	TRUE	FALSE	Fat_Liver	15	89960286	0.0111161	0.4	38000			TRUE	BMI_UKB	15	89960286	0.0028635	7.19996e-09	461460			TRUE
rs62072006	C	A	C	A	0.0156492	-0.0163343	0.144541	0.14426	FALSE	FALSE	FALSE	Fat_Liver	17	52938468	0.0109677	0.14	38000			TRUE	BMI_UKB	17	52938468	0.00282374	2.99999e-08	461460			TRUE
rs62107261	C	T	C	T	-0.0911559	-0.0449651	0.048327	0.049604	FALSE	FALSE	FALSE	Fat_Liver	2	422144	0.0176955	0.0109999	38000			TRUE	BMI_UKB	2	422144	0.00460882	4.60045e-87	461460			TRUE
rs62176243	T	A	T	A	-0.0149699	-0.00528814	0.244987	0.247449	FALSE	TRUE	FALSE	Fat_Liver	2	166190881	0.00887557	0.55	38000			TRUE	BMI_UKB	2	166190881	0.00228878	6.09958e-11	461460			TRUE
rs62190049	C	G	C	G	-0.0111798	-0.000165127	0.390446	0.39218	FALSE	TRUE	FALSE	Fat_Liver	2	182566998	0.00792049	0.98	38000			TRUE	BMI_UKB	2	182566998	0.00203614	4e-08	461460			TRUE
rs62241847	G	A	G	A	-0.0124263	-0.00146349	0.314443	0.316142	FALSE	FALSE	FALSE	Fat_Liver	3	20466465	0.00828693	0.86	38000			TRUE	BMI_UKB	3	20466465	0.00212897	5.30005e-09	461460			TRUE
rs62246311	A	G	A	G	0.0207539	-0.00104206	0.102364	0.101646	FALSE	FALSE	FALSE	Fat_Liver	3	9498143	0.0127493	0.93	38000			TRUE	BMI_UKB	3	9498143	0.00325487	1.79999e-10	461460			TRUE
rs62379271	G	T	G	T	0.0117237	0.00166959	0.578511	0.580276	FALSE	FALSE	FALSE	Fat_Liver	5	105870033	0.00777913	0.83	38000			TRUE	BMI_UKB	5	105870033	0.00200557	5e-09	461460			TRUE
rs6265	T	C	T	C	-0.0399185	-0.0215958	0.188472	0.189717	FALSE	FALSE	FALSE	Fat_Liver	11	27679916	0.00979325	0.0269998	38000			TRUE	BMI_UKB	11	27679916	0.00252719	3.29989e-56	461460			TRUE
rs6430068	A	G	A	G	0.0186066	0.00512974	0.108559	0.106494	FALSE	FALSE	FALSE	Fat_Liver	2	145627927	0.0124824	0.68	38000			TRUE	BMI_UKB	2	145627927	0.0031882	5.30005e-09	461460			TRUE
rs6444950	A	G	A	G	0.0158525	0.017726	0.237474	0.237069	FALSE	FALSE	FALSE	Fat_Liver	3	170602073	0.00900576	0.0490004	38000			TRUE	BMI_UKB	3	170602073	0.00232007	8.30042e-12	461460			TRUE
rs6474856	T	C	T	C	-0.0122041	-0.0198936	0.64022	0.645207	FALSE	FALSE	FALSE	Fat_Liver	9	14768160	0.00806033	0.0140001	38000			TRUE	BMI_UKB	9	14768160	0.00207048	3.79997e-09	461460			TRUE
rs6531639	A	G	A	G	-0.0136291	-0.00319585	0.247548	0.256366	FALSE	FALSE	FALSE	Fat_Liver	4	38556399	0.00899291	0.719999	38000			TRUE	BMI_UKB	4	38556399	0.00233909	5.69994e-09	461460			TRUE
rs6545714	A	G	A	G	-0.0205219	0.00369846	0.601448	0.603924	FALSE	FALSE	FALSE	Fat_Liver	2	59307725	0.00787617	0.64	38000			TRUE	BMI_UKB	2	59307725	0.00201573	2.39994e-24	461460			TRUE
rs6560906	C	T	C	T	-0.012198	0.00905919	0.691874	0.690192	FALSE	FALSE	FALSE	Fat_Liver	12	133414054	0.00831163	0.28	38000			TRUE	BMI_UKB	12	133414054	0.00214136	1.2e-08	461460			TRUE
rs6561937	A	T	A	T	-0.015934	-0.0216592	0.753587	0.753378	FALSE	TRUE	FALSE	Fat_Liver	13	58257667	0.00895285	0.016	38000			TRUE	BMI_UKB	13	58257667	0.00230346	4.60045e-12	461460			TRUE
rs6567160	C	T	C	T	0.0541723	0.00211233	0.232714	0.233336	FALSE	FALSE	FALSE	Fat_Liver	18	57829135	0.00912501	0.82	38000			TRUE	BMI_UKB	18	57829135	0.00234213	2.30144e-118	461460			TRUE
rs6575340	A	G	A	G	0.0207333	0.0226267	0.636038	0.635213	FALSE	FALSE	FALSE	Fat_Liver	14	94023972	0.00796612	0.00449997	38000			TRUE	BMI_UKB	14	94023972	0.00206189	8.69961e-24	461460			TRUE
rs6597975	G	C	G	C	0.013681	0.0149107	0.54389	0.542953	FALSE	TRUE	TRUE	Fat_Liver	11	838842	0.00775758	0.0549997	38000			TRUE	BMI_UKB	11	838842	0.00199532	7.10068e-12	461460			TRUE
rs66679256	T	C	T	C	0.0148864	0.00501555	0.445826	0.442605	FALSE	FALSE	FALSE	Fat_Liver	4	18351898	0.00776482	0.52	38000			TRUE	BMI_UKB	4	18351898	0.00198759	6.89922e-14	461460			TRUE
rs6669189	T	C	T	C	0.0171368	-0.0134187	0.401588	0.402944	FALSE	FALSE	FALSE	Fat_Liver	1	75011358	0.00785517	0.0879995	38000			TRUE	BMI_UKB	1	75011358	0.00201682	1.9002e-17	461460			TRUE
rs6669341	G	A	G	A	-0.0170287	-0.0141426	0.582679	0.583382	FALSE	FALSE	FALSE	Fat_Liver	1	47678458	0.00779937	0.0700003	38000			TRUE	BMI_UKB	1	47678458	0.0019986	1.59993e-17	461460			TRUE
rs6682438	C	T	C	T	0.0131586	0.00476101	0.673081	0.674245	FALSE	FALSE	FALSE	Fat_Liver	1	33784146	0.00819087	0.56	38000			TRUE	BMI_UKB	1	33784146	0.00210047	3.69999e-10	461460			TRUE
rs6696828	C	G	C	G	0.0137805	0.0134203	0.303943	0.299468	FALSE	TRUE	FALSE	Fat_Liver	1	80812020	0.00834038	0.11	38000			TRUE	BMI_UKB	1	80812020	0.00214061	1.2e-10	461460			TRUE
rs6705567	C	T	C	T	-0.0146168	-0.00239186	0.37596	0.382853	FALSE	FALSE	FALSE	Fat_Liver	2	55320173	0.00796204	0.760001	38000			TRUE	BMI_UKB	2	55320173	0.00204919	9.79941e-13	461460			TRUE
rs6707827	G	A	G	A	0.0119437	0.0102321	0.703627	0.702238	FALSE	FALSE	FALSE	Fat_Liver	2	100123030	0.00843367	0.23	38000			TRUE	BMI_UKB	2	100123030	0.00217332	3.89996e-08	461460			TRUE
rs6710091	G	C	G	C	-0.0116835	-0.0049975	0.348174	0.35226	FALSE	TRUE	FALSE	Fat_Liver	2	239597	0.00803738	0.53	38000			TRUE	BMI_UKB	2	239597	0.00206707	1.6e-08	461460			TRUE
rs6713781	C	G	C	G	-0.0135736	-0.0092331	0.401882	0.400402	FALSE	TRUE	FALSE	Fat_Liver	2	40291940	0.00790498	0.24	38000			TRUE	BMI_UKB	2	40291940	0.00202799	2.19989e-11	461460			TRUE
rs6725931	T	C	T	C	0.0191046	-0.00249741	0.847658	0.850945	FALSE	FALSE	FALSE	Fat_Liver	2	220205146	0.010797	0.82	38000			TRUE	BMI_UKB	2	220205146	0.00274403	3.29989e-12	461460			TRUE
rs6744646	G	A	G	A	0.0554684	0.00743411	0.828299	0.829217	FALSE	FALSE	FALSE	Fat_Liver	2	628504	0.0101761	0.47	38000			TRUE	BMI_UKB	2	628504	0.00261213	4.49987e-100	461460			TRUE
rs6752979	A	G	A	G	0.0125235	0.00343637	0.31688	0.318562	FALSE	FALSE	FALSE	Fat_Liver	2	81741750	0.00823087	0.68	38000			TRUE	BMI_UKB	2	81741750	0.00211721	3.29997e-09	461460			TRUE
rs67609008	C	T	C	T	0.0170863	-0.00464692	0.283614	0.282847	FALSE	FALSE	FALSE	Fat_Liver	10	126640936	0.00856227	0.59	38000			TRUE	BMI_UKB	10	126640936	0.0022021	8.60003e-15	461460			TRUE
rs6774894	A	T	A	T	0.0133088	0.000975661	0.358148	0.359077	FALSE	TRUE	FALSE	Fat_Liver	3	196116393	0.00801003	0.9	38000			TRUE	BMI_UKB	3	196116393	0.00205674	9.70063e-11	461460			TRUE
rs6831088	A	G	A	G	-0.0115222	-0.000336654	0.640139	0.639061	FALSE	FALSE	FALSE	Fat_Liver	4	20257769	0.00800273	0.97	38000			TRUE	BMI_UKB	4	20257769	0.0020591	2.19999e-08	461460			TRUE
rs6843852	T	C	T	C	0.0130897	0.00347234	0.507861	0.50875	FALSE	FALSE	FALSE	Fat_Liver	4	162132758	0.00768446	0.649999	38000			TRUE	BMI_UKB	4	162132758	0.00197607	3.50026e-11	461460			TRUE
rs6909685	T	C	T	C	-0.014612	-0.00603653	0.326809	0.323171	FALSE	FALSE	FALSE	Fat_Liver	6	97753952	0.0082399	0.46	38000			TRUE	BMI_UKB	6	97753952	0.00211352	4.70002e-12	461460			TRUE
rs6922607	G	A	G	A	0.0148848	-0.0107734	0.189847	0.189731	FALSE	FALSE	FALSE	Fat_Liver	6	142703483	0.00977989	0.27	38000			TRUE	BMI_UKB	6	142703483	0.00251479	3.2e-09	461460			TRUE
rs6938973	C	T	C	T	0.0182223	0.0157035	0.601456	0.593321	FALSE	FALSE	FALSE	Fat_Liver	6	98421721	0.0078677	0.0460002	38000			TRUE	BMI_UKB	6	98421721	0.00201872	1.80011e-19	461460			TRUE
rs6950388	A	G	A	G	0.0155219	0.00903561	0.795086	0.796817	FALSE	FALSE	FALSE	Fat_Liver	7	1270699	0.0095364	0.34	38000			TRUE	BMI_UKB	7	1270699	0.00244806	2.30001e-10	461460			TRUE
rs6962980	C	A	C	A	-0.0159568	-0.00547281	0.556019	0.55993	FALSE	FALSE	FALSE	Fat_Liver	7	113452183	0.00775838	0.48	38000			TRUE	BMI_UKB	7	113452183	0.00198814	1e-15	461460			TRUE
rs698147	G	A	G	A	-0.0128512	-0.00779786	0.543596	0.540459	FALSE	FALSE	FALSE	Fat_Liver	5	3513485	0.00775175	0.31	38000			TRUE	BMI_UKB	5	3513485	0.00198514	9.60064e-11	461460			TRUE
rs6998660	G	A	G	A	0.0125456	0.00257413	0.452592	0.451851	FALSE	FALSE	FALSE	Fat_Liver	8	143373972	0.00773116	0.74	38000			TRUE	BMI_UKB	8	143373972	0.00198902	2.80001e-10	461460			TRUE
rs7024334	G	T	G	T	-0.0138177	-0.0141328	0.77914	0.777938	FALSE	FALSE	FALSE	Fat_Liver	9	109072075	0.00919369	0.12	38000			TRUE	BMI_UKB	9	109072075	0.00238338	6.69993e-09	461460			TRUE
rs7027304	T	C	T	C	0.0145492	0.00264152	0.652661	0.652236	FALSE	FALSE	FALSE	Fat_Liver	9	129408290	0.00805488	0.74	38000			TRUE	BMI_UKB	9	129408290	0.00208703	3.10027e-12	461460			TRUE
rs7034554	G	A	G	A	-0.0129826	-0.0264322	0.373825	0.374215	FALSE	FALSE	FALSE	Fat_Liver	9	37081301	0.00794907	0.000879995	38000			TRUE	BMI_UKB	9	37081301	0.00204252	2.1e-10	461460			TRUE
rs7038943	C	T	C	T	-0.0140202	0.0206484	0.33879	0.335027	FALSE	FALSE	FALSE	Fat_Liver	9	120377178	0.00812111	0.0109999	38000			TRUE	BMI_UKB	9	120377178	0.00208641	1.80011e-11	461460			TRUE
rs704061	C	T	C	T	0.0146374	-0.00261511	0.45505	0.452628	FALSE	FALSE	FALSE	Fat_Liver	12	89771903	0.00771059	0.73	38000			TRUE	BMI_UKB	12	89771903	0.00198552	1.69981e-13	461460			TRUE
rs705145	A	C	A	C	0.0139021	-0.00372496	0.34518	0.341377	FALSE	FALSE	FALSE	Fat_Liver	10	125226178	0.00812731	0.649999	38000			TRUE	BMI_UKB	10	125226178	0.0020798	2.29985e-11	461460			TRUE
rs7070670	T	C	T	C	-0.0123274	-0.0136305	0.327923	0.328651	FALSE	FALSE	FALSE	Fat_Liver	10	61842645	0.00823491	0.0980009	38000			TRUE	BMI_UKB	10	61842645	0.00211928	5.99998e-09	461460			TRUE
rs7081254	C	T	C	T	-0.0142516	-0.0166574	0.205739	0.206629	FALSE	FALSE	FALSE	Fat_Liver	10	132955696	0.00952908	0.08	38000			TRUE	BMI_UKB	10	132955696	0.00245216	6.19998e-09	461460			TRUE
rs7124681	A	C	A	C	0.0256977	0.00542657	0.408353	0.408217	FALSE	FALSE	FALSE	Fat_Liver	11	47529947	0.00781557	0.49	38000			TRUE	BMI_UKB	11	47529947	0.0020063	1.50003e-37	461460			TRUE
rs7132908	A	G	A	G	0.0297904	-0.0022577	0.384458	0.38277	FALSE	FALSE	FALSE	Fat_Liver	12	50263148	0.00788311	0.77	38000			TRUE	BMI_UKB	12	50263148	0.00203363	1.39991e-48	461460			TRUE
rs71495038	A	G	A	G	0.0277998	0.00243908	0.076936	0.076274	FALSE	FALSE	FALSE	Fat_Liver	10	33971383	0.0144373	0.87	38000			TRUE	BMI_UKB	10	33971383	0.00370969	6.70039e-14	461460			TRUE
rs7201895	A	G	A	G	-0.0149781	-0.0034722	0.354291	0.352483	FALSE	FALSE	FALSE	Fat_Liver	16	407723	0.00806149	0.67	38000			TRUE	BMI_UKB	16	407723	0.00207999	6.00067e-13	461460			TRUE
rs7206608	G	C	G	C	0.0135122	0.015956	0.32162	0.322579	FALSE	TRUE	FALSE	Fat_Liver	16	82872628	0.00820919	0.0519996	38000			TRUE	BMI_UKB	16	82872628	0.00211797	1.79999e-10	461460			TRUE
rs7218014	C	T	C	T	0.0189524	0.0108412	0.197305	0.19355	FALSE	FALSE	FALSE	Fat_Liver	17	65832016	0.00972067	0.26	38000			TRUE	BMI_UKB	17	65832016	0.00249216	2.90001e-14	461460			TRUE
rs7232171	T	G	T	G	0.0123404	0.0115303	0.58263	0.585952	FALSE	FALSE	FALSE	Fat_Liver	18	31251221	0.00780161	0.14	38000			TRUE	BMI_UKB	18	31251221	0.00200821	8e-10	461460			TRUE
rs723672	T	C	T	C	0.0111273	-0.000377426	0.43151	0.433203	FALSE	FALSE	FALSE	Fat_Liver	12	2161561	0.00777745	0.96	38000			TRUE	BMI_UKB	12	2161561	0.00200698	2.99999e-08	461460			TRUE
rs7259070	C	T	C	T	0.021869	0.00136827	0.596062	0.59773	FALSE	FALSE	FALSE	Fat_Liver	19	47562509	0.00787934	0.86	38000			TRUE	BMI_UKB	19	47562509	0.00203628	6.59933e-27	461460			TRUE
rs72634826	A	G	A	G	-0.021277	-0.00677676	0.259858	0.258903	FALSE	FALSE	FALSE	Fat_Liver	1	1601052	0.0088973	0.450001	38000			TRUE	BMI_UKB	1	1601052	0.00228001	1e-20	461460			TRUE
rs72649373	C	T	C	T	0.0178062	0.0192577	0.143188	0.143508	FALSE	FALSE	FALSE	Fat_Liver	4	80609966	0.0111408	0.0840001	38000			TRUE	BMI_UKB	4	80609966	0.00287805	6.1e-10	461460			TRUE
rs72673947	G	A	G	A	0.0218864	0.0209501	0.107031	0.102904	FALSE	FALSE	FALSE	Fat_Liver	8	118884379	0.0126991	0.0990011	38000			TRUE	BMI_UKB	8	118884379	0.00321496	9.8992e-12	461460			TRUE
rs72892910	T	G	T	G	0.0387798	-0.00246562	0.172232	0.169547	FALSE	FALSE	FALSE	Fat_Liver	6	50816887	0.010244	0.81	38000			TRUE	BMI_UKB	6	50816887	0.00262053	1.50003e-49	461460			TRUE
rs72976986	A	G	A	G	-0.0232257	-0.00251376	0.190123	0.188591	FALSE	FALSE	FALSE	Fat_Liver	19	4050424	0.00990157	0.8	38000			TRUE	BMI_UKB	19	4050424	0.00254712	7.59976e-20	461460			TRUE
rs73026725	A	C	A	C	-0.022318	-0.00588079	0.153534	0.156542	FALSE	FALSE	FALSE	Fat_Liver	19	31017686	0.0105698	0.58	38000			TRUE	BMI_UKB	19	31017686	0.00275052	4.90004e-16	461460			TRUE
rs73052033	C	T	C	T	-0.0303929	0.00279818	0.18493	0.187336	FALSE	FALSE	FALSE	Fat_Liver	3	185828465	0.00987637	0.780001	38000			TRUE	BMI_UKB	3	185828465	0.00254634	7.70016e-33	461460			TRUE
rs7306534	A	G	A	G	-0.0112754	-0.00765132	0.621712	0.626318	FALSE	FALSE	FALSE	Fat_Liver	12	68107914	0.00798037	0.34	38000			TRUE	BMI_UKB	12	68107914	0.00205437	4.09996e-08	461460			TRUE
rs73124396	C	T	C	T	-0.0154472	-0.0146996	0.205144	0.204086	FALSE	FALSE	FALSE	Fat_Liver	7	71579606	0.0095197	0.12	38000			TRUE	BMI_UKB	7	71579606	0.0024548	3.09999e-10	461460			TRUE
rs73142879	T	C	T	C	-0.0266936	-0.0210771	0.192297	0.192461	FALSE	FALSE	FALSE	Fat_Liver	20	51195932	0.00975412	0.0309999	38000			TRUE	BMI_UKB	20	51195932	0.00252257	3.59998e-26	461460			TRUE
rs73193736	G	A	G	A	-0.0177165	-0.00512441	0.243934	0.24868	FALSE	FALSE	FALSE	Fat_Liver	12	108294381	0.00895792	0.57	38000			TRUE	BMI_UKB	12	108294381	0.00232002	2.19989e-14	461460			TRUE
rs73213484	T	A	T	A	-0.0225766	0.0160769	0.141236	0.138721	FALSE	TRUE	FALSE	Fat_Liver	4	28489339	0.0111345	0.15	38000			TRUE	BMI_UKB	4	28489339	0.0028364	1.69981e-15	461460			TRUE
rs7331420	A	G	A	G	-0.0143702	-0.00869318	0.285276	0.289017	FALSE	FALSE	FALSE	Fat_Liver	13	99236471	0.00848482	0.31	38000			TRUE	BMI_UKB	13	99236471	0.00220081	6.59933e-11	461460			TRUE
rs7357754	G	A	G	A	0.0141146	0.0123611	0.500139	0.498337	FALSE	FALSE	FALSE	Fat_Liver	9	92207308	0.0077238	0.11	38000			TRUE	BMI_UKB	9	92207308	0.00198362	1.10002e-12	461460			TRUE
rs73601548	T	C	T	C	0.0177354	0.00747255	0.114527	0.113139	FALSE	FALSE	FALSE	Fat_Liver	10	18549889	0.012129	0.54	38000			TRUE	BMI_UKB	10	18549889	0.00311639	1.29999e-08	461460			TRUE
rs73985439	C	A	C	A	0.0136616	0.0149257	0.307299	0.308951	FALSE	FALSE	FALSE	Fat_Liver	2	212299249	0.00833945	0.0729995	38000			TRUE	BMI_UKB	2	212299249	0.00214059	1.7e-10	461460			TRUE
rs7442885	G	C	G	C	-0.0228163	-0.00869353	0.214049	0.210012	FALSE	TRUE	FALSE	Fat_Liver	5	87682877	0.00944087	0.36	38000			TRUE	BMI_UKB	5	87682877	0.00241251	3.19963e-21	461460			TRUE
rs745249	T	C	T	C	0.0176118	-0.000578632	0.281945	0.281145	FALSE	FALSE	FALSE	Fat_Liver	2	105460333	0.00855057	0.95	38000			TRUE	BMI_UKB	2	105460333	0.00219724	1.10002e-15	461460			TRUE
rs74750282	C	T	C	T	-0.0196382	0.000853202	0.086623	0.086664	FALSE	FALSE	FALSE	Fat_Liver	7	114744463	0.0136611	0.95	38000			TRUE	BMI_UKB	7	114744463	0.00352561	2.5e-08	461460			TRUE
rs7498665	G	A	G	A	0.0268646	0.011871	0.399659	0.398347	FALSE	FALSE	FALSE	Fat_Liver	16	28883241	0.00788712	0.13	38000			TRUE	BMI_UKB	16	28883241	0.00201997	2.29985e-40	461460			TRUE
rs7516554	T	C	T	C	0.0120066	0.00887535	0.399941	0.400663	FALSE	FALSE	FALSE	Fat_Liver	1	210301331	0.00782191	0.26	38000			TRUE	BMI_UKB	1	210301331	0.00201565	2.59998e-09	461460			TRUE
rs7519259	A	G	A	G	0.0140028	0.0106775	0.52836	0.52773	FALSE	FALSE	FALSE	Fat_Liver	1	66434743	0.00773372	0.17	38000			TRUE	BMI_UKB	1	66434743	0.00198381	1.69981e-12	461460			TRUE
rs754635	G	C	G	C	0.0219925	0.00161414	0.886582	0.885761	FALSE	TRUE	FALSE	Fat_Liver	3	42305131	0.0120781	0.89	38000			TRUE	BMI_UKB	3	42305131	0.0031093	1.50003e-12	461460			TRUE
rs75499503	T	C	T	C	-0.0180331	-0.0204266	0.220101	0.221418	FALSE	FALSE	FALSE	Fat_Liver	6	26145217	0.00942946	0.0299999	38000			TRUE	BMI_UKB	6	26145217	0.00241845	8.9002e-14	461460			TRUE
rs7568228	C	G	C	G	-0.0119625	-0.00472603	0.52717	0.526525	FALSE	TRUE	TRUE	Fat_Liver	2	236848488	0.0076655	0.54	38000			TRUE	BMI_UKB	2	236848488	0.00197288	1.29999e-09	461460			TRUE
rs7571496	G	A	G	A	-0.0158916	0.0079525	0.260545	0.258492	FALSE	FALSE	FALSE	Fat_Liver	2	6169351	0.00880566	0.37	38000			TRUE	BMI_UKB	2	6169351	0.00225454	1.80011e-12	461460			TRUE
rs76183894	C	T	C	T	-0.0219584	-0.01041	0.080747	0.078211	FALSE	FALSE	FALSE	Fat_Liver	3	114371939	0.0144174	0.47	38000			TRUE	BMI_UKB	3	114371939	0.00364437	1.7e-09	461460			TRUE
rs7619139	A	T	A	T	0.0134537	-0.0138058	0.588616	0.588602	FALSE	TRUE	FALSE	Fat_Liver	3	25110415	0.00783699	0.0779992	38000			TRUE	BMI_UKB	3	25110415	0.00201061	2.19989e-11	461460			TRUE
rs76267866	T	A	T	A	0.0141438	0.0374783	0.206473	0.205404	FALSE	TRUE	FALSE	Fat_Liver	3	70540347	0.00953616	8.50002e-05	38000			TRUE	BMI_UKB	3	70540347	0.00243965	6.69993e-09	461460			TRUE
rs765874	A	T	A	T	-0.0120592	-0.00904268	0.489362	0.489944	FALSE	TRUE	TRUE	Fat_Liver	6	143185557	0.00767071	0.24	38000			TRUE	BMI_UKB	6	143185557	0.00197569	1e-09	461460			TRUE
rs76702514	G	C	G	C	-0.0164862	-0.00250697	0.210623	0.216722	FALSE	TRUE	FALSE	Fat_Liver	1	195148296	0.00933095	0.79	38000			TRUE	BMI_UKB	1	195148296	0.00243278	1.20005e-11	461460			TRUE
rs7683836	A	G	A	G	-0.0122469	-0.00153138	0.557215	0.55634	FALSE	FALSE	FALSE	Fat_Liver	4	180167906	0.00773779	0.84	38000			TRUE	BMI_UKB	4	180167906	0.00199427	8.19993e-10	461460			TRUE
rs7704382	G	C	G	C	0.0120126	0.0120258	0.433528	0.435116	FALSE	TRUE	TRUE	Fat_Liver	5	112448114	0.00775185	0.12	38000			TRUE	BMI_UKB	5	112448114	0.00199631	1.79999e-09	461460			TRUE
rs7708584	G	A	G	A	-0.0159321	-0.00324745	0.572344	0.572759	FALSE	FALSE	FALSE	Fat_Liver	5	153543466	0.00775294	0.68	38000			TRUE	BMI_UKB	5	153543466	0.0019949	1.39991e-15	461460			TRUE
rs7761673	A	T	A	T	-0.0135915	-0.00721429	0.21988	0.221443	FALSE	TRUE	FALSE	Fat_Liver	6	70357368	0.00928119	0.44	38000			TRUE	BMI_UKB	6	70357368	0.0023901	1.29999e-08	461460			TRUE
rs7762794	G	A	G	A	0.0149077	0.000538392	0.285408	0.285754	FALSE	FALSE	FALSE	Fat_Liver	6	153380228	0.00851934	0.95	38000			TRUE	BMI_UKB	6	153380228	0.00218606	9.09913e-12	461460			TRUE
rs7774	A	C	A	C	0.014988	0.015201	0.310467	0.310035	FALSE	FALSE	FALSE	Fat_Liver	17	4801163	0.00834601	0.0690001	38000			TRUE	BMI_UKB	17	4801163	0.00215169	3.29989e-12	461460			TRUE
rs7776021	A	G	A	G	0.0123701	-0.0137265	0.287599	0.289457	FALSE	FALSE	FALSE	Fat_Liver	6	73742152	0.00846994	0.11	38000			TRUE	BMI_UKB	6	73742152	0.00218251	1.40001e-08	461460			TRUE
rs78012460	G	A	G	A	-0.0370828	-0.00236446	0.022673	0.0219	FALSE	FALSE	FALSE	Fat_Liver	15	55424234	0.0263584	0.93	38000			TRUE	BMI_UKB	15	55424234	0.00666929	2.69998e-08	461460			TRUE
rs7802342	G	T	G	T	0.0122748	0.00463121	0.288566	0.287256	FALSE	FALSE	FALSE	Fat_Liver	7	137435925	0.00849556	0.59	38000			TRUE	BMI_UKB	7	137435925	0.00218145	1.79999e-08	461460			TRUE
rs7805441	T	C	T	C	0.0133747	0.00535771	0.502261	0.497283	FALSE	FALSE	FALSE	Fat_Liver	7	78121458	0.00771069	0.49	38000			TRUE	BMI_UKB	7	78121458	0.00198884	1.80011e-11	461460			TRUE
rs784257	C	T	C	T	0.0179315	0.0237168	0.812541	0.806569	FALSE	FALSE	FALSE	Fat_Liver	18	53397199	0.00977585	0.015	38000			TRUE	BMI_UKB	18	53397199	0.00254968	1.99986e-12	461460			TRUE
rs78605811	C	A	C	A	-0.032737	0.0167418	0.05405	0.055019	FALSE	FALSE	FALSE	Fat_Liver	3	83631491	0.0171988	0.33	38000			TRUE	BMI_UKB	3	83631491	0.00444673	1.80011e-13	461460			TRUE
rs78886584	G	A	G	A	0.0116661	-0.00495251	0.491021	0.489849	FALSE	FALSE	FALSE	Fat_Liver	1	16859325	0.00780927	0.53	38000			TRUE	BMI_UKB	1	16859325	0.0019948	5e-09	461460			TRUE
rs7893571	T	G	T	G	0.0140553	0.00650265	0.665897	0.665736	FALSE	FALSE	FALSE	Fat_Liver	10	16750129	0.00816503	0.43	38000			TRUE	BMI_UKB	10	16750129	0.00210152	2.29985e-11	461460			TRUE
rs7924036	T	G	T	G	-0.0142836	0.0157217	0.503265	0.504929	FALSE	FALSE	FALSE	Fat_Liver	10	65191645	0.00769186	0.0409996	38000			TRUE	BMI_UKB	10	65191645	0.0019778	5.10035e-13	461460			TRUE
rs7925100	A	G	A	G	0.014725	0.00741076	0.396117	0.39409	FALSE	FALSE	FALSE	Fat_Liver	11	118941596	0.00784107	0.34	38000			TRUE	BMI_UKB	11	118941596	0.0020221	3.29989e-13	461460			TRUE
rs7942037	C	G	C	G	-0.0161952	4.49935e-05	0.360333	0.361007	FALSE	TRUE	FALSE	Fat_Liver	11	30430332	0.00799277	1	38000			TRUE	BMI_UKB	11	30430332	0.00205793	3.59998e-15	461460			TRUE
rs7944782	G	T	G	T	0.0157606	0.0200618	0.509784	0.510982	FALSE	FALSE	FALSE	Fat_Liver	11	130795698	0.00776107	0.00969996	38000			TRUE	BMI_UKB	11	130795698	0.00198748	2.19989e-15	461460			TRUE
rs7947143	A	G	A	G	-0.0182782	0.00306679	0.163483	0.161526	FALSE	FALSE	FALSE	Fat_Liver	11	64090422	0.0104283	0.77	38000			TRUE	BMI_UKB	11	64090422	0.00267522	8.30042e-12	461460			TRUE
rs7975187	G	A	G	A	0.0151361	0.0115824	0.213905	0.216455	FALSE	FALSE	FALSE	Fat_Liver	12	60964108	0.009373	0.22	38000			TRUE	BMI_UKB	12	60964108	0.00241251	3.50002e-10	461460			TRUE
rs79780963	T	C	T	C	0.0236803	-0.0249657	0.077428	0.076933	FALSE	FALSE	FALSE	Fat_Liver	10	104952499	0.0143769	0.0819993	38000			TRUE	BMI_UKB	10	104952499	0.00369591	1.5e-10	461460			TRUE
rs7996639	A	G	A	G	0.0145559	0.0108592	0.449354	0.446988	FALSE	FALSE	FALSE	Fat_Liver	13	97019090	0.00778237	0.16	38000			TRUE	BMI_UKB	13	97019090	0.00200245	3.59998e-13	461460			TRUE
rs80135274	T	A	T	A	0.021339	0.00342038	0.070324	0.070233	FALSE	TRUE	FALSE	Fat_Liver	17	5286277	0.0150962	0.82	38000			TRUE	BMI_UKB	17	5286277	0.00388113	3.79997e-08	461460			TRUE
rs8015400	A	C	A	C	0.0213422	0.00330554	0.677097	0.676542	FALSE	FALSE	FALSE	Fat_Liver	14	25930988	0.00819855	0.69	38000			TRUE	BMI_UKB	14	25930988	0.00211709	6.70039e-24	461460			TRUE
rs8020365	A	T	A	T	0.0251068	0.00566459	0.220464	0.219682	FALSE	TRUE	FALSE	Fat_Liver	14	79937216	0.00929223	0.54	38000			TRUE	BMI_UKB	14	79937216	0.00239517	1e-25	461460			TRUE
rs8024137	T	A	T	A	0.0156329	0.0154315	0.848207	0.847214	FALSE	TRUE	FALSE	Fat_Liver	15	35837297	0.0106812	0.15	38000			TRUE	BMI_UKB	15	35837297	0.00276778	1.6e-08	461460			TRUE
rs8025516	G	T	G	T	-0.0146558	-0.00448437	0.645928	0.646038	FALSE	FALSE	FALSE	Fat_Liver	15	95271872	0.00810106	0.58	38000			TRUE	BMI_UKB	15	95271872	0.00207578	1.69981e-12	461460			TRUE
rs8047587	T	G	T	G	0.0676323	0.02144	0.439435	0.435896	FALSE	FALSE	FALSE	Fat_Liver	16	53798622	0.00778944	0.00589997	38000			TRUE	BMI_UKB	16	53798622	0.00199438	1e-200	461460			TRUE
rs8063946	T	C	T	C	-0.0251967	-0.00572521	0.05448	0.054344	FALSE	FALSE	FALSE	Fat_Liver	16	53813498	0.0170089	0.74	38000			TRUE	BMI_UKB	16	53813498	0.00436586	7.90005e-09	461460			TRUE
rs8076669	C	T	C	T	0.0140681	0.00508765	0.561561	0.560381	FALSE	FALSE	FALSE	Fat_Liver	17	15888448	0.0077177	0.51	38000			TRUE	BMI_UKB	17	15888448	0.00199601	1.80011e-12	461460			TRUE
rs8089514	A	T	A	T	0.012988	0.00737865	0.36868	0.36598	FALSE	TRUE	FALSE	Fat_Liver	18	69224478	0.0080584	0.36	38000			TRUE	BMI_UKB	18	69224478	0.00207588	3.89996e-10	461460			TRUE
rs8112818	G	A	G	A	-0.020696	-0.00800078	0.400329	0.400566	FALSE	FALSE	FALSE	Fat_Liver	19	18812785	0.00784385	0.31	38000			TRUE	BMI_UKB	19	18812785	0.00202712	1.80011e-24	461460			TRUE
rs8132491	A	G	A	G	-0.015375	0.00559761	0.313023	0.311206	FALSE	FALSE	FALSE	Fat_Liver	21	40288577	0.0084928	0.51	38000			TRUE	BMI_UKB	21	40288577	0.00219317	2.39994e-12	461460			TRUE
rs815163	C	T	C	T	-0.016485	-0.00994213	0.563148	0.563245	FALSE	FALSE	FALSE	Fat_Liver	1	190294726	0.00774745	0.2	38000			TRUE	BMI_UKB	1	190294726	0.00198582	1e-16	461460			TRUE
rs852042	G	A	G	A	-0.0131207	0.00134403	0.758575	0.759248	FALSE	FALSE	FALSE	Fat_Liver	20	17091233	0.00894568	0.88	38000			TRUE	BMI_UKB	20	17091233	0.00231309	1.40001e-08	461460			TRUE
rs862320	T	C	T	C	-0.0231703	-0.0162712	0.40965	0.41363	FALSE	FALSE	FALSE	Fat_Liver	16	69651866	0.00782793	0.0379997	38000			TRUE	BMI_UKB	16	69651866	0.00201345	1.20005e-30	461460			TRUE
rs879620	T	C	T	C	0.0241136	0.00721514	0.613237	0.614314	FALSE	FALSE	FALSE	Fat_Liver	16	4015729	0.00788277	0.36	38000			TRUE	BMI_UKB	16	4015729	0.00203595	2.29985e-32	461460			TRUE
rs909892	A	G	A	G	-0.0184105	-0.0103153	0.134817	0.135568	FALSE	FALSE	FALSE	Fat_Liver	20	41982698	0.0113116	0.36	38000			TRUE	BMI_UKB	20	41982698	0.00291255	2.59998e-10	461460			TRUE
rs923994	G	A	G	A	-0.0145761	0.0112022	0.783195	0.783285	FALSE	FALSE	FALSE	Fat_Liver	4	67802992	0.00933301	0.23	38000			TRUE	BMI_UKB	4	67802992	0.00240219	1.29999e-09	461460			TRUE
rs9291822	T	C	T	C	-0.014263	-0.00486892	0.514868	0.514802	FALSE	FALSE	FALSE	Fat_Liver	5	64076515	0.00777735	0.53	38000			TRUE	BMI_UKB	5	64076515	0.00199464	8.60003e-13	461460			TRUE
rs9294260	A	G	A	G	0.014782	0.0112445	0.476559	0.47563	FALSE	FALSE	FALSE	Fat_Liver	6	83433228	0.00774081	0.15	38000			TRUE	BMI_UKB	6	83433228	0.00198818	1e-13	461460			TRUE
rs9349235	T	C	T	C	0.0111809	0.00387273	0.410635	0.410703	FALSE	FALSE	FALSE	Fat_Liver	6	42516718	0.00781816	0.62	38000			TRUE	BMI_UKB	6	42516718	0.00200924	2.59998e-08	461460			TRUE
rs935166	A	G	A	G	-0.0161066	-0.0151659	0.506805	0.509361	FALSE	FALSE	FALSE	Fat_Liver	2	26949366	0.00765291	0.0479999	38000			TRUE	BMI_UKB	2	26949366	0.00197292	3.19963e-16	461460			TRUE
rs9366863	C	T	C	T	-0.0285083	0.000511641	0.671833	0.674641	FALSE	FALSE	FALSE	Fat_Liver	6	34688946	0.00813405	0.95	38000			TRUE	BMI_UKB	6	34688946	0.00210043	5.79963e-42	461460			TRUE
rs9388446	A	T	A	T	0.0111013	-0.0051166	0.515653	0.516924	FALSE	TRUE	TRUE	Fat_Liver	6	126064920	0.00772817	0.51	38000			TRUE	BMI_UKB	6	126064920	0.00197919	2e-08	461460			TRUE
rs9461887	T	C	T	C	0.0148892	0.00172439	0.277069	0.274754	FALSE	FALSE	FALSE	Fat_Liver	6	33526827	0.00858694	0.84	38000			TRUE	BMI_UKB	6	33526827	0.00220206	1.39991e-11	461460			TRUE
rs9463175	T	C	T	C	-0.0115	-0.0133422	0.338958	0.336101	FALSE	FALSE	FALSE	Fat_Liver	6	9510030	0.00819818	0.1	38000			TRUE	BMI_UKB	6	9510030	0.00210115	4.39997e-08	461460			TRUE
rs9478496	C	T	C	T	0.0181836	0.0117297	0.164225	0.16608	FALSE	FALSE	FALSE	Fat_Liver	6	154333183	0.0103901	0.26	38000			TRUE	BMI_UKB	6	154333183	0.00267493	1.10002e-11	461460			TRUE
rs9515446	G	A	G	A	0.0151051	0.0164374	0.447709	0.452456	FALSE	FALSE	FALSE	Fat_Liver	13	112217108	0.00770026	0.0329997	38000			TRUE	BMI_UKB	13	112217108	0.00199052	3.19963e-14	461460			TRUE
rs9522180	T	C	T	C	-0.0141095	-0.00940695	0.553392	0.551126	FALSE	FALSE	FALSE	Fat_Liver	13	111970212	0.00774117	0.22	38000			TRUE	BMI_UKB	13	111970212	0.00199325	1.50003e-12	461460			TRUE
rs9571687	A	C	A	C	-0.0135388	-0.00793899	0.329363	0.327353	FALSE	FALSE	FALSE	Fat_Liver	13	67472713	0.00819612	0.33	38000			TRUE	BMI_UKB	13	67472713	0.0021094	1.40001e-10	461460			TRUE
rs961498	C	G	C	G	0.011981	0.00391658	0.503131	0.503596	FALSE	TRUE	TRUE	Fat_Liver	12	107713511	0.00773107	0.61	38000			TRUE	BMI_UKB	12	107713511	0.00199336	1.79999e-09	461460			TRUE
rs9638713	G	A	G	A	-0.0361735	-0.0316753	0.97477	0.973099	FALSE	FALSE	FALSE	Fat_Liver	7	14645949	0.0239253	0.19	38000			TRUE	BMI_UKB	7	14645949	0.00635399	1.2e-08	461460			TRUE
rs9673839	G	A	G	A	0.0130337	0.00103232	0.490967	0.491708	FALSE	FALSE	FALSE	Fat_Liver	16	76895693	0.00770335	0.89	38000			TRUE	BMI_UKB	16	76895693	0.00198783	5.50047e-11	461460			TRUE
rs9674487	G	C	T	C	0.158445	0.00458021	0.001338	0.167741	TRUE	TRUE	FALSE	Fat_Liver	17	80191995	0.0109693	0.68	38000			TRUE	BMI_UKB	17	80191995	0.0286171	3.09999e-08	461460			TRUE
rs9830592	A	C	A	C	0.0154849	0.0140389	0.582421	0.579028	FALSE	FALSE	FALSE	Fat_Liver	3	104631603	0.00778783	0.0710003	38000			TRUE	BMI_UKB	3	104631603	0.00200164	1e-14	461460			TRUE
rs9839081	A	G	A	G	-0.011701	-0.0161143	0.325232	0.324113	FALSE	FALSE	FALSE	Fat_Liver	3	123051230	0.00835406	0.0539995	38000			TRUE	BMI_UKB	3	123051230	0.00214045	4.60002e-08	461460			TRUE
rs9843653	C	T	C	T	0.0294509	0.0155185	0.511652	0.51065	FALSE	FALSE	FALSE	Fat_Liver	3	49920571	0.00772901	0.0449997	38000			TRUE	BMI_UKB	3	49920571	0.00197538	2.90001e-50	461460			TRUE
rs9876664	T	G	T	G	-0.0180478	-0.00245483	0.375389	0.376551	FALSE	FALSE	FALSE	Fat_Liver	3	85806313	0.00796959	0.760001	38000			TRUE	BMI_UKB	3	85806313	0.00204174	9.60064e-19	461460			TRUE
rs9888533	T	C	T	C	0.0120038	0.00787344	0.538079	0.539786	FALSE	FALSE	FALSE	Fat_Liver	13	107854612	0.0078246	0.31	38000			TRUE	BMI_UKB	13	107854612	0.0020182	2.69998e-09	461460			TRUE
rs9926784	C	T	C	T	-0.023818	-0.0222695	0.184576	0.181255	FALSE	FALSE	FALSE	Fat_Liver	16	19941968	0.0099891	0.0259998	38000			TRUE	BMI_UKB	16	19941968	0.00254677	8.60003e-21	461460			TRUE
rs9931586	G	C	G	C	-0.0122407	0.0141175	0.270097	0.275432	FALSE	TRUE	FALSE	Fat_Liver	16	6716017	0.00869141	0.1	38000			TRUE	BMI_UKB	16	6716017	0.00224111	4.70002e-08	461460			TRUE
rs9951619	G	T	G	T	0.0144231	-0.000417434	0.767369	0.769516	FALSE	FALSE	FALSE	Fat_Liver	18	56882326	0.00918642	0.96	38000			TRUE	BMI_UKB	18	56882326	0.00235777	9.49992e-10	461460			TRUE
rs10063055	T	C	T	C	0.0136775	0.015	0.253365	0.24	FALSE	FALSE	FALSE	Mahajan_Type2diabetes	5	140990108	0.0074	0.0369999	898130	74124	824006	TRUE	BMI_UKB	5	140990108	0.00226991	1.7e-09	461460			TRUE
rs10160769	C	G	C	G	-0.0155862	-0.037	0.21751	0.22	FALSE	TRUE	FALSE	Mahajan_Type2diabetes	11	76474827	0.0077	1.89998e-06	898130	74124	824006	TRUE	BMI_UKB	11	76474827	0.00242199	1.2e-10	461460			TRUE
rs10172483	T	A	T	A	0.0127394	0.02	0.234856	0.23	FALSE	TRUE	FALSE	Mahajan_Type2diabetes	2	208300941	0.0075	0.00870001	898130	74124	824006	TRUE	BMI_UKB	2	208300941	0.00232602	4.30002e-08	461460			TRUE
rs10182416	G	A	G	A	0.0130378	0.021	0.512223	0.52	FALSE	FALSE	FALSE	Mahajan_Type2diabetes	2	104242992	0.0063	0.0012	898130	74124	824006	TRUE	BMI_UKB	2	104242992	0.00197134	3.69999e-11	461460			TRUE
rs10184537	T	C	T	C	-0.016303	0.0068	0.339341	0.35	FALSE	FALSE	FALSE	Mahajan_Type2diabetes	2	50742025	0.0066	0.31	898130	74124	824006	TRUE	BMI_UKB	2	50742025	0.00208355	5.10035e-15	461460			TRUE
rs10402950	C	T	C	T	0.0135545	-0.016	0.289347	0.29	FALSE	FALSE	FALSE	Mahajan_Type2diabetes	19	33935675	0.007	0.0230001	898130	74124	824006	TRUE	BMI_UKB	19	33935675	0.00218692	5.69994e-10	461460			TRUE
rs10423928	A	T	A	T	-0.0340136	0.029	0.194358	0.21	FALSE	TRUE	FALSE	Mahajan_Type2diabetes	19	46182304	0.008	0.000230001	898130	74124	824006	TRUE	BMI_UKB	19	46182304	0.00249869	3.40017e-42	461460			TRUE
rs10505836	C	A	C	A	0.0184851	0.019	0.860012	0.86	FALSE	FALSE	FALSE	Mahajan_Type2diabetes	12	19288508	0.0091	0.0389996	898130	74124	824006	TRUE	BMI_UKB	12	19288508	0.00287086	1.2e-10	461460			TRUE
rs10510025	T	C	T	C	0.0175643	0.019	0.247013	0.25	FALSE	FALSE	FALSE	Mahajan_Type2diabetes	10	118650996	0.0073	0.00830004	898130	74124	824006	TRUE	BMI_UKB	10	118650996	0.00229886	2.19989e-14	461460			TRUE
rs1064213	A	G	A	G	0.0149301	0.018	0.478377	0.48	FALSE	FALSE	FALSE	Mahajan_Type2diabetes	2	198950240	0.0063	0.00409996	898130	74124	824006	TRUE	BMI_UKB	2	198950240	0.00197196	3.69999e-14	461460			TRUE
rs10742752	C	T	C	T	0.0117979	0.019	0.612239	0.61	FALSE	FALSE	FALSE	Mahajan_Type2diabetes	11	45438374	0.0065	0.00389996	898130	74124	824006	TRUE	BMI_UKB	11	45438374	0.00202961	6.1e-09	461460			TRUE
rs10760277	T	C	T	C	0.0138734	0.028	0.385049	0.39	FALSE	FALSE	FALSE	Mahajan_Type2diabetes	9	126093999	0.0065	1.6e-05	898130	74124	824006	TRUE	BMI_UKB	9	126093999	0.00203825	1e-11	461460			TRUE
rs10771041	T	C	T	C	0.0213233	0.016	0.116102	0.12	FALSE	FALSE	FALSE	Mahajan_Type2diabetes	12	24058135	0.0099	0.0959997	898130	74124	824006	TRUE	BMI_UKB	12	24058135	0.0030884	5.00035e-12	461460			TRUE
rs10780248	A	G	A	G	-0.0121232	-0.028	0.559454	0.56	FALSE	FALSE	FALSE	Mahajan_Type2diabetes	9	81370555	0.0064	1.09999e-05	898130	74124	824006	TRUE	BMI_UKB	9	81370555	0.00199415	1.2e-09	461460			TRUE
rs1078141	T	C	T	C	0.0142239	0.016	0.383867	0.39	FALSE	FALSE	FALSE	Mahajan_Type2diabetes	8	142619393	0.0066	0.0140001	898130	74124	824006	TRUE	BMI_UKB	8	142619393	0.00205862	4.90004e-12	461460			TRUE
rs10799778	G	T	G	T	-0.0182237	0.0039	0.833718	0.84	FALSE	FALSE	FALSE	Mahajan_Type2diabetes	1	23313353	0.0087	0.649999	898130	74124	824006	TRUE	BMI_UKB	1	23313353	0.00264876	6.00067e-12	461460			TRUE
rs10824211	T	C	T	C	0.0207688	0.013	0.139491	0.14	FALSE	FALSE	FALSE	Mahajan_Type2diabetes	10	76363107	0.0093	0.16	898130	74124	824006	TRUE	BMI_UKB	10	76363107	0.00286631	4.30031e-13	461460			TRUE
rs10832778	G	C	G	C	0.0115628	-0.064	0.623038	0.61	FALSE	TRUE	FALSE	Mahajan_Type2diabetes	11	17394073	0.0065	8.49963e-23	898130	74124	824006	TRUE	BMI_UKB	11	17394073	0.00203985	1.40001e-08	461460			TRUE
rs10887578	C	G	C	G	0.0133212	0.029	0.497499	0.5	FALSE	TRUE	TRUE	Mahajan_Type2diabetes	10	88096047	0.0064	7.19996e-06	898130	74124	824006	TRUE	BMI_UKB	10	88096047	0.00198909	2.09991e-11	461460			TRUE
rs10927006	C	T	C	T	-0.0168156	-0.018	0.143704	0.15	FALSE	FALSE	FALSE	Mahajan_Type2diabetes	1	243557659	0.009	0.051	898130	74124	824006	TRUE	BMI_UKB	1	243557659	0.00281467	2.30001e-09	461460			TRUE
rs10960293	T	G	T	G	-0.0140984	-0.016	0.333719	0.33	FALSE	FALSE	FALSE	Mahajan_Type2diabetes	9	11828585	0.0068	0.0230001	898130	74124	824006	TRUE	BMI_UKB	9	11828585	0.00210242	1.99986e-11	461460			TRUE
rs10989067	A	G	A	G	0.0169514	0.015	0.31593	0.32	FALSE	FALSE	FALSE	Mahajan_Type2diabetes	9	103119634	0.0068	0.0340001	898130	74124	824006	TRUE	BMI_UKB	9	103119634	0.00212349	1.39991e-15	461460			TRUE
rs11001963	T	C	T	C	0.0116794	0.011	0.581338	0.57	FALSE	FALSE	FALSE	Mahajan_Type2diabetes	10	78760959	0.0064	0.0850002	898130	74124	824006	TRUE	BMI_UKB	10	78760959	0.00201921	7.29995e-09	461460			TRUE
rs11009685	T	C	T	C	-0.0130834	-0.0064	0.244096	0.24	FALSE	FALSE	FALSE	Mahajan_Type2diabetes	10	34511990	0.0075	0.4	898130	74124	824006	TRUE	BMI_UKB	10	34511990	0.00230766	1.40001e-08	461460			TRUE
rs11012732	G	A	G	A	0.0216425	-0.0022	0.331683	0.33	FALSE	FALSE	FALSE	Mahajan_Type2diabetes	10	21830104	0.0067	0.74	898130	74124	824006	TRUE	BMI_UKB	10	21830104	0.00210126	7.10068e-25	461460			TRUE
rs11057072	G	A	G	A	0.0128422	0.014	0.233706	0.23	FALSE	FALSE	FALSE	Mahajan_Type2diabetes	12	16933340	0.0075	0.064	898130	74124	824006	TRUE	BMI_UKB	12	16933340	0.00233829	4e-08	461460			TRUE
rs11079849	T	C	T	C	-0.020093	-0.048	0.328531	0.32	FALSE	FALSE	FALSE	Mahajan_Type2diabetes	17	47090785	0.0068	2.60016e-12	898130	74124	824006	TRUE	BMI_UKB	17	47090785	0.00211163	1.80011e-21	461460			TRUE
rs11099020	T	C	T	C	-0.0142038	-0.022	0.640609	0.64	FALSE	FALSE	FALSE	Mahajan_Type2diabetes	4	130724902	0.0066	0.000710003	898130	74124	824006	TRUE	BMI_UKB	4	130724902	0.00206202	5.60015e-12	461460			TRUE
rs11115160	A	G	A	G	-0.0130768	-0.022	0.237797	0.24	FALSE	FALSE	FALSE	Mahajan_Type2diabetes	12	82424100	0.0069	0.0015	898130	74124	824006	TRUE	BMI_UKB	12	82424100	0.00233641	2.19999e-08	461460			TRUE
rs11122450	G	T	G	T	-0.0116316	-0.0009	0.611739	0.61	FALSE	FALSE	FALSE	Mahajan_Type2diabetes	1	230301811	0.0065	0.89	898130	74124	824006	TRUE	BMI_UKB	1	230301811	0.00202425	9.09997e-09	461460			TRUE
rs11134679	G	A	G	A	0.0182459	0.026	0.684753	0.68	FALSE	FALSE	FALSE	Mahajan_Type2diabetes	5	170623391	0.0068	0.000109999	898130	74124	824006	TRUE	BMI_UKB	5	170623391	0.00213286	1.20005e-17	461460			TRUE
rs11150745	G	A	G	A	-0.0211611	-0.025	0.317711	0.31	FALSE	FALSE	FALSE	Mahajan_Type2diabetes	17	78757626	0.0069	0.000269998	898130	74124	824006	TRUE	BMI_UKB	17	78757626	0.00212961	2.90001e-23	461460			TRUE
rs111598585	T	C	T	C	-0.0142245	-0.026	0.208671	0.21	FALSE	FALSE	FALSE	Mahajan_Type2diabetes	4	171635471	0.008	0.001	898130	74124	824006	TRUE	BMI_UKB	4	171635471	0.00243798	5.39995e-09	461460			TRUE
rs11161044	C	G	C	G	0.0169247	0.024	0.807458	0.8	FALSE	TRUE	FALSE	Mahajan_Type2diabetes	14	29675957	0.0081	0.00269998	898130	74124	824006	TRUE	BMI_UKB	14	29675957	0.00251308	1.59993e-11	461460			TRUE
rs11165643	T	C	T	C	0.0193319	0.025	0.590103	0.59	FALSE	FALSE	FALSE	Mahajan_Type2diabetes	1	96924097	0.0064	0.000129999	898130	74124	824006	TRUE	BMI_UKB	1	96924097	0.00200337	4.90004e-22	461460			TRUE
rs111689389	C	G	C	G	-0.0136706	-0.016	0.282614	0.28	FALSE	TRUE	FALSE	Mahajan_Type2diabetes	5	27175962	0.0071	0.0259998	898130	74124	824006	TRUE	BMI_UKB	5	27175962	0.00219522	4.70002e-10	461460			TRUE
rs11218510	A	G	A	G	-0.0144616	-0.026	0.40047	0.39	FALSE	FALSE	FALSE	Mahajan_Type2diabetes	11	121922587	0.0065	7.49998e-05	898130	74124	824006	TRUE	BMI_UKB	11	121922587	0.00202121	8.4004e-13	461460			TRUE
rs11250094	C	G	C	G	-0.0202907	-0.045	0.548052	0.55	FALSE	TRUE	TRUE	Mahajan_Type2diabetes	8	10802001	0.0065	8.30042e-12	898130	74124	824006	TRUE	BMI_UKB	8	10802001	0.00199209	2.29985e-24	461460			TRUE
rs1126930	C	G	C	G	0.0322695	0.023	0.035271	0.035	FALSE	TRUE	FALSE	Mahajan_Type2diabetes	12	49399132	0.018	0.19	898130	74124	824006	TRUE	BMI_UKB	12	49399132	0.00535892	1.7e-09	461460			TRUE
rs113079574	T	C	T	C	-0.0155896	-0.01	0.19279	0.19	FALSE	FALSE	FALSE	Mahajan_Type2diabetes	4	147354089	0.0082	0.2	898130	74124	824006	TRUE	BMI_UKB	4	147354089	0.00251598	5.80003e-10	461460			TRUE
rs113603865	T	C	T	C	0.0186013	0.069	0.21205	0.22	FALSE	FALSE	FALSE	Mahajan_Type2diabetes	1	39564930	0.0077	8.60003e-19	898130	74124	824006	TRUE	BMI_UKB	1	39564930	0.00242689	1.80011e-14	461460			TRUE
rs113624107	A	G	A	G	0.0150461	0.02	0.22586	0.23	FALSE	FALSE	FALSE	Mahajan_Type2diabetes	14	88326386	0.0075	0.00779992	898130	74124	824006	TRUE	BMI_UKB	14	88326386	0.00236876	2.1e-10	461460			TRUE
rs11525873	C	T	C	T	-0.0239781	0.014	0.097701	0.1	FALSE	FALSE	FALSE	Mahajan_Type2diabetes	7	138817193	0.011	0.2	898130	74124	824006	TRUE	BMI_UKB	7	138817193	0.00333603	6.59933e-13	461460			TRUE
rs11607476	C	A	C	A	0.015712	0.021	0.486574	0.48	FALSE	FALSE	FALSE	Mahajan_Type2diabetes	11	115037061	0.0064	0.0015	898130	74124	824006	TRUE	BMI_UKB	11	115037061	0.00199179	3.10027e-15	461460			TRUE
rs11608710	G	T	G	T	0.0248489	0.0016	0.062119	0.07	FALSE	FALSE	FALSE	Mahajan_Type2diabetes	12	23753927	0.013	0.9	898130	74124	824006	TRUE	BMI_UKB	12	23753927	0.00415281	2.19999e-09	461460			TRUE
rs11610621	A	T	A	T	0.0164869	0.018	0.148174	0.14	FALSE	TRUE	FALSE	Mahajan_Type2diabetes	12	121671133	0.0092	0.0430002	898130	74124	824006	TRUE	BMI_UKB	12	121671133	0.00278318	3.09999e-09	461460			TRUE
rs11630647	A	G	A	G	-0.012674	-0.0067	0.251739	0.25	FALSE	FALSE	FALSE	Mahajan_Type2diabetes	15	99240947	0.0072	0.36	898130	74124	824006	TRUE	BMI_UKB	15	99240947	0.00228082	2.69998e-08	461460			TRUE
rs11634851	G	C	G	C	0.0118671	0.014	0.465442	0.47	FALSE	TRUE	TRUE	Mahajan_Type2diabetes	15	81028965	0.0063	0.0309999	898130	74124	824006	TRUE	BMI_UKB	15	81028965	0.00198456	2.19999e-09	461460			TRUE
rs116374395	A	G	A	G	0.0318817	-0.019	0.035444	0.042	FALSE	FALSE	FALSE	Mahajan_Type2diabetes	5	50723410	0.016	0.24	898130	74124	824006	TRUE	BMI_UKB	5	50723410	0.00536236	2.80001e-09	461460			TRUE
rs11642090	C	T	C	T	0.0114184	0.02	0.373536	0.37	FALSE	FALSE	FALSE	Mahajan_Type2diabetes	16	81730582	0.0066	0.0021	898130	74124	824006	TRUE	BMI_UKB	16	81730582	0.00205925	2.90001e-08	461460			TRUE
rs11656076	A	G	A	G	-0.0154285	-0.0066	0.224774	0.23	FALSE	FALSE	FALSE	Mahajan_Type2diabetes	17	31464270	0.0075	0.38	898130	74124	824006	TRUE	BMI_UKB	17	31464270	0.00237054	7.59976e-11	461460			TRUE
rs1167311	A	G	A	G	-0.0192649	-0.0054	0.681309	0.68	FALSE	FALSE	FALSE	Mahajan_Type2diabetes	1	49996959	0.0069	0.44	898130	74124	824006	TRUE	BMI_UKB	1	49996959	0.00213109	1.59993e-19	461460			TRUE
rs11691869	A	C	A	C	-0.0193158	-0.027	0.362038	0.36	FALSE	FALSE	FALSE	Mahajan_Type2diabetes	2	100805996	0.0066	5.49997e-05	898130	74124	824006	TRUE	BMI_UKB	2	100805996	0.00205562	5.60015e-21	461460			TRUE
rs11699828	A	G	A	G	-0.0335418	-0.0036	0.035832	0.035	FALSE	FALSE	FALSE	Mahajan_Type2diabetes	20	62157198	0.02	0.86	898130	74124	824006	TRUE	BMI_UKB	20	62157198	0.00582677	8.60003e-09	461460			TRUE
rs11709402	G	A	G	A	0.0228192	0.03	0.278732	0.28	FALSE	FALSE	FALSE	Mahajan_Type2diabetes	3	131551027	0.0071	3.40001e-05	898130	74124	824006	TRUE	BMI_UKB	3	131551027	0.00220796	4.90004e-25	461460			TRUE
rs117118217	C	G	C	G	0.0448186	0.072	0.017711	0.017	FALSE	TRUE	FALSE	Mahajan_Type2diabetes	10	131783328	0.026	0.0064	898130	74124	824006	TRUE	BMI_UKB	10	131783328	0.00788004	1.29999e-08	461460			TRUE
rs11757278	C	T	C	T	-0.0146269	-0.0091	0.303879	0.31	FALSE	FALSE	FALSE	Mahajan_Type2diabetes	6	13180454	0.0068	0.18	898130	74124	824006	TRUE	BMI_UKB	6	13180454	0.00214834	9.8992e-12	461460			TRUE
rs11778219	G	A	G	A	0.015796	0.0074	0.163123	0.16	FALSE	FALSE	FALSE	Mahajan_Type2diabetes	8	87762607	0.0086	0.39	898130	74124	824006	TRUE	BMI_UKB	8	87762607	0.0026874	4.20001e-09	461460			TRUE
rs118136827	T	G	T	G	-0.0132582	-0.0001	0.281086	0.28	FALSE	FALSE	FALSE	Mahajan_Type2diabetes	17	2168104	0.0071	0.99	898130	74124	824006	TRUE	BMI_UKB	17	2168104	0.0022019	1.7e-09	461460			TRUE
rs1191600	A	C	A	C	-0.0122197	-0.02	0.593587	0.6	FALSE	FALSE	FALSE	Mahajan_Type2diabetes	14	30101641	0.0065	0.00259998	898130	74124	824006	TRUE	BMI_UKB	14	30101641	0.00202687	1.7e-09	461460			TRUE
rs11919665	T	A	T	A	-0.0127854	0.025	0.679775	0.68	FALSE	TRUE	FALSE	Mahajan_Type2diabetes	3	48085349	0.0068	0.000329997	898130	74124	824006	TRUE	BMI_UKB	3	48085349	0.00211292	1.40001e-09	461460			TRUE
rs12072739	G	A	G	A	0.0157008	0.011	0.224478	0.24	FALSE	FALSE	FALSE	Mahajan_Type2diabetes	1	98315893	0.0072	0.13	898130	74124	824006	TRUE	BMI_UKB	1	98315893	0.00236691	3.29989e-11	461460			TRUE
rs12089815	A	G	A	G	-0.0123121	-0.0069	0.54861	0.54	FALSE	FALSE	FALSE	Mahajan_Type2diabetes	1	91189933	0.0064	0.28	898130	74124	824006	TRUE	BMI_UKB	1	91189933	0.00198606	5.69994e-10	461460			TRUE
rs12101393	G	C	G	C	-0.0160905	-0.017	0.21723	0.22	FALSE	TRUE	FALSE	Mahajan_Type2diabetes	15	92570921	0.0077	0.0290001	898130	74124	824006	TRUE	BMI_UKB	15	92570921	0.00241172	2.49977e-11	461460			TRUE
rs12140153	T	G	T	G	-0.033075	-0.064	0.094252	0.095	FALSE	FALSE	FALSE	Mahajan_Type2diabetes	1	62579891	0.011	1.2e-08	898130	74124	824006	TRUE	BMI_UKB	1	62579891	0.0034589	1.20005e-21	461460			TRUE
rs12149660	A	G	A	G	-0.0227338	-0.031	0.114956	0.12	FALSE	FALSE	FALSE	Mahajan_Type2diabetes	16	70309237	0.01	0.00179999	898130	74124	824006	TRUE	BMI_UKB	16	70309237	0.00311586	2.99985e-13	461460			TRUE
rs12259464	A	G	A	G	0.0130895	0.0077	0.48447	0.49	FALSE	FALSE	FALSE	Mahajan_Type2diabetes	10	53680099	0.0063	0.22	898130	74124	824006	TRUE	BMI_UKB	10	53680099	0.00198686	4.49987e-11	461460			TRUE
rs12273545	T	C	T	C	0.0248393	0.0066	0.056505	0.059	FALSE	FALSE	FALSE	Mahajan_Type2diabetes	11	116911012	0.014	0.630001	898130	74124	824006	TRUE	BMI_UKB	11	116911012	0.00428551	6.80002e-09	461460			TRUE
rs1229984	C	T	C	T	0.037357	0.068	0.972775	0.962	FALSE	FALSE	FALSE	Mahajan_Type2diabetes	4	100239319	0.021	0.000940005	898130	74124	824006	TRUE	BMI_UKB	4	100239319	0.00599385	4.60002e-10	461460			TRUE
rs12340969	T	C	T	C	-0.0208868	-0.013	0.441399	0.45	FALSE	FALSE	FALSE	Mahajan_Type2diabetes	9	15645713	0.0064	0.0470002	898130	74124	824006	TRUE	BMI_UKB	9	15645713	0.0019941	1.10002e-25	461460			TRUE
rs12364470	G	T	G	T	0.0192705	0.017	0.164556	0.17	FALSE	FALSE	FALSE	Mahajan_Type2diabetes	11	134601012	0.0086	0.0430002	898130	74124	824006	TRUE	BMI_UKB	11	134601012	0.0026658	4.90004e-13	461460			TRUE
rs12440603	T	C	T	C	0.0139285	0.012	0.433693	0.42	FALSE	FALSE	FALSE	Mahajan_Type2diabetes	15	46585722	0.0064	0.0669993	898130	74124	824006	TRUE	BMI_UKB	15	46585722	0.0020011	3.40017e-12	461460			TRUE
rs12462975	A	G	A	G	0.0195822	0.011	0.329692	0.33	FALSE	FALSE	FALSE	Mahajan_Type2diabetes	19	30272202	0.0068	0.1	898130	74124	824006	TRUE	BMI_UKB	19	30272202	0.00212071	2.60016e-20	461460			TRUE
rs12507026	T	A	T	A	0.0289896	0.044	0.43475	0.43	FALSE	TRUE	TRUE	Mahajan_Type2diabetes	4	45181334	0.0064	9.3994e-12	898130	74124	824006	TRUE	BMI_UKB	4	45181334	0.0019931	6.29941e-48	461460			TRUE
rs12541408	C	T	C	T	-0.0143261	0.0007	0.31742	0.33	FALSE	FALSE	FALSE	Mahajan_Type2diabetes	8	95585807	0.0067	0.92	898130	74124	824006	TRUE	BMI_UKB	8	95585807	0.00212723	1.59993e-11	461460			TRUE
rs1263629	G	A	G	A	0.0176064	0.026	0.143824	0.14	FALSE	FALSE	FALSE	Mahajan_Type2diabetes	2	207936911	0.0092	0.00420001	898130	74124	824006	TRUE	BMI_UKB	2	207936911	0.00282352	4.49997e-10	461460			TRUE
rs1266874	G	A	G	A	0.0140966	0.006	0.349619	0.35	FALSE	FALSE	FALSE	Mahajan_Type2diabetes	6	51779638	0.0067	0.37	898130	74124	824006	TRUE	BMI_UKB	6	51779638	0.0020712	1e-11	461460			TRUE
rs12681792	A	C	A	C	0.0148693	0.02	0.1926	0.21	FALSE	FALSE	FALSE	Mahajan_Type2diabetes	8	62054463	0.0079	0.01	898130	74124	824006	TRUE	BMI_UKB	8	62054463	0.00251693	3.50002e-09	461460			TRUE
rs12692596	T	C	T	C	0.0130872	0.034	0.37185	0.37	FALSE	FALSE	FALSE	Mahajan_Type2diabetes	2	161265910	0.0065	1.5e-07	898130	74124	824006	TRUE	BMI_UKB	2	161265910	0.00203738	1.29999e-10	461460			TRUE
rs12696039	G	A	G	A	-0.0152802	-0.019	0.149405	0.15	FALSE	FALSE	FALSE	Mahajan_Type2diabetes	3	156304750	0.009	0.0290001	898130	74124	824006	TRUE	BMI_UKB	3	156304750	0.0027705	3.50002e-08	461460			TRUE
rs12712767	A	G	A	G	0.0114221	0.015	0.370925	0.38	FALSE	FALSE	FALSE	Mahajan_Type2diabetes	2	41703383	0.0065	0.0179999	898130	74124	824006	TRUE	BMI_UKB	2	41703383	0.00204487	2.30001e-08	461460			TRUE
rs1286058	A	T	A	T	0.0149126	-0.015	0.703747	0.71	FALSE	TRUE	FALSE	Mahajan_Type2diabetes	14	91458523	0.0069	0.0259998	898130	74124	824006	TRUE	BMI_UKB	14	91458523	0.00216922	6.20012e-12	461460			TRUE
rs12881629	G	A	G	A	0.0220748	0.039	0.08265	0.08	FALSE	FALSE	FALSE	Mahajan_Type2diabetes	14	101146413	0.012	0.000929994	898130	74124	824006	TRUE	BMI_UKB	14	101146413	0.00358929	7.69999e-10	461460			TRUE
rs12921986	G	A	G	A	0.0203327	0.023	0.077984	0.08	FALSE	FALSE	FALSE	Mahajan_Type2diabetes	16	72312727	0.012	0.0560003	898130	74124	824006	TRUE	BMI_UKB	16	72312727	0.0036983	3.79997e-08	461460			TRUE
rs12937411	T	C	T	C	-0.017187	-0.024	0.408167	0.42	FALSE	FALSE	FALSE	Mahajan_Type2diabetes	17	34950239	0.0064	0.00021	898130	74124	824006	TRUE	BMI_UKB	17	34950239	0.00201383	1.39991e-17	461460			TRUE
rs1296328	C	A	C	A	-0.018862	-0.035	0.559032	0.55	FALSE	FALSE	FALSE	Mahajan_Type2diabetes	4	137083193	0.0064	4.30002e-08	898130	74124	824006	TRUE	BMI_UKB	4	137083193	0.001999	3.90032e-21	461460			TRUE
rs12974458	T	C	T	C	0.0152466	0.013	0.543175	0.54	FALSE	FALSE	FALSE	Mahajan_Type2diabetes	19	1866115	0.0067	0.05	898130	74124	824006	TRUE	BMI_UKB	19	1866115	0.00199717	2.29985e-14	461460			TRUE
rs13012070	A	G	A	G	-0.0136501	-0.0095	0.228388	0.23	FALSE	FALSE	FALSE	Mahajan_Type2diabetes	2	35447243	0.0075	0.21	898130	74124	824006	TRUE	BMI_UKB	2	35447243	0.00234795	6.1e-09	461460			TRUE
rs13033310	A	G	A	G	0.012611	0.022	0.25276	0.26	FALSE	FALSE	FALSE	Mahajan_Type2diabetes	2	133523605	0.0073	0.00290001	898130	74124	824006	TRUE	BMI_UKB	2	133523605	0.0022826	3.29997e-08	461460			TRUE
rs13097918	A	T	A	T	0.0145561	0.03	0.212315	0.22	FALSE	TRUE	FALSE	Mahajan_Type2diabetes	3	35676330	0.0077	0.0001	898130	74124	824006	TRUE	BMI_UKB	3	35676330	0.0024161	1.7e-09	461460			TRUE
rs13107325	T	C	T	C	0.0475799	0.048	0.07492	0.07	FALSE	FALSE	FALSE	Mahajan_Type2diabetes	4	103188709	0.013	0.000329997	898130	74124	824006	TRUE	BMI_UKB	4	103188709	0.00375479	8.49963e-37	461460			TRUE
rs13176429	C	T	C	T	0.0141555	0.027	0.687609	0.68	FALSE	FALSE	FALSE	Mahajan_Type2diabetes	5	43152216	0.0068	0.0001	898130	74124	824006	TRUE	BMI_UKB	5	43152216	0.00213122	3.10027e-11	461460			TRUE
rs1320251	T	C	T	C	-0.0180321	-0.023	0.454791	0.46	FALSE	FALSE	FALSE	Mahajan_Type2diabetes	17	21264396	0.0065	0.000439997	898130	74124	824006	TRUE	BMI_UKB	17	21264396	0.00199407	1.50003e-19	461460			TRUE
rs13218383	G	C	G	C	-0.0144025	-0.016	0.335132	0.35	FALSE	TRUE	FALSE	Mahajan_Type2diabetes	6	120173501	0.0066	0.0140001	898130	74124	824006	TRUE	BMI_UKB	6	120173501	0.00209236	5.79963e-12	461460			TRUE
rs1322842	G	A	G	A	-0.0131292	-0.01	0.609274	0.61	FALSE	FALSE	FALSE	Mahajan_Type2diabetes	6	20488897	0.0065	0.12	898130	74124	824006	TRUE	BMI_UKB	6	20488897	0.00203539	1.09999e-10	461460			TRUE
rs13248187	C	T	C	T	0.015764	0.0032	0.268557	0.26	FALSE	FALSE	FALSE	Mahajan_Type2diabetes	8	14336834	0.0072	0.66	898130	74124	824006	TRUE	BMI_UKB	8	14336834	0.00224155	1.99986e-12	461460			TRUE
rs1327259	G	A	G	A	-0.0148532	-0.026	0.387722	0.39	FALSE	FALSE	FALSE	Mahajan_Type2diabetes	6	51177811	0.0065	9.09997e-05	898130	74124	824006	TRUE	BMI_UKB	6	51177811	0.00203363	2.80027e-13	461460			TRUE
rs13291723	A	G	A	G	0.0110318	0.012	0.570683	0.57	FALSE	FALSE	FALSE	Mahajan_Type2diabetes	9	80510077	0.0064	0.0690001	898130	74124	824006	TRUE	BMI_UKB	9	80510077	0.00199876	3.40001e-08	461460			TRUE
rs13427822	G	A	G	A	-0.0181515	-0.0089	0.271198	0.28	FALSE	FALSE	FALSE	Mahajan_Type2diabetes	2	213414265	0.0071	0.21	898130	74124	824006	TRUE	BMI_UKB	2	213414265	0.00224142	5.60015e-16	461460			TRUE
rs1346841	A	G	A	G	-0.013056	-0.014	0.405041	0.39	FALSE	FALSE	FALSE	Mahajan_Type2diabetes	4	65651730	0.0065	0.0280001	898130	74124	824006	TRUE	BMI_UKB	4	65651730	0.0020172	9.70063e-11	461460			TRUE
rs1360201	T	C	T	C	0.0130075	0.011	0.481546	0.49	FALSE	FALSE	FALSE	Mahajan_Type2diabetes	9	73796450	0.0064	0.0940005	898130	74124	824006	TRUE	BMI_UKB	9	73796450	0.00197747	4.79954e-11	461460			TRUE
rs140159717	T	C	T	C	-0.0246882	-0.041	0.082292	0.083	FALSE	FALSE	FALSE	Mahajan_Type2diabetes	15	73765586	0.012	0.000879995	898130	74124	824006	TRUE	BMI_UKB	15	73765586	0.00370967	2.80027e-11	461460			TRUE
rs1411432	C	A	C	A	0.0214668	0.02	0.186225	0.18	FALSE	FALSE	FALSE	Mahajan_Type2diabetes	9	16728532	0.0083	0.0179999	898130	74124	824006	TRUE	BMI_UKB	9	16728532	0.0025491	3.69999e-17	461460			TRUE
rs1438945	A	T	A	T	-0.0133824	-0.012	0.715119	0.72	FALSE	TRUE	FALSE	Mahajan_Type2diabetes	5	152510937	0.007	0.0969996	898130	74124	824006	TRUE	BMI_UKB	5	152510937	0.00219791	1.09999e-09	461460			TRUE
rs1441264	A	G	A	G	0.0179033	0.025	0.593681	0.6	FALSE	FALSE	FALSE	Mahajan_Type2diabetes	13	79580919	0.0065	0.000109999	898130	74124	824006	TRUE	BMI_UKB	13	79580919	0.00205854	3.40017e-18	461460			TRUE
rs1451963	T	G	T	G	0.022201	0.0088	0.082266	0.076	FALSE	FALSE	FALSE	Mahajan_Type2diabetes	14	41350367	0.012	0.47	898130	74124	824006	TRUE	BMI_UKB	14	41350367	0.00360585	7.39997e-10	461460			TRUE
rs1454687	G	C	G	C	-0.0207916	-0.029	0.515371	0.52	FALSE	TRUE	TRUE	Mahajan_Type2diabetes	3	94038085	0.0063	4.09996e-06	898130	74124	824006	TRUE	BMI_UKB	3	94038085	0.00197396	6.09958e-26	461460			TRUE
rs1458156	T	C	T	C	0.014075	0.028	0.488431	0.49	FALSE	FALSE	FALSE	Mahajan_Type2diabetes	12	41887940	0.0063	1.40001e-05	898130	74124	824006	TRUE	BMI_UKB	12	41887940	0.00197951	1.20005e-12	461460			TRUE
rs145981104	G	A	G	A	0.022711	0.034	0.063711	0.06	FALSE	FALSE	FALSE	Mahajan_Type2diabetes	8	74714869	0.013	0.01	898130	74124	824006	TRUE	BMI_UKB	8	74714869	0.00404552	2e-08	461460			TRUE
rs146569428	A	G	A	G	0.0139533	0.038	0.200749	0.2	FALSE	FALSE	FALSE	Mahajan_Type2diabetes	11	2199686	0.0083	4.39997e-06	898130	74124	824006	TRUE	BMI_UKB	11	2199686	0.00248571	2e-08	461460			TRUE
rs1471093	A	G	A	G	0.0134619	0.012	0.616663	0.61	FALSE	FALSE	FALSE	Mahajan_Type2diabetes	3	108031094	0.0065	0.0599998	898130	74124	824006	TRUE	BMI_UKB	3	108031094	0.00203996	4.10015e-11	461460			TRUE
rs1471740	C	T	C	T	0.0193576	0.034	0.7405	0.75	FALSE	FALSE	FALSE	Mahajan_Type2diabetes	3	136328270	0.0073	3.2e-06	898130	74124	824006	TRUE	BMI_UKB	3	136328270	0.00225404	8.9002e-18	461460			TRUE
rs147568678	C	T	C	T	-0.0133327	0.0046	0.23807	0.23	FALSE	FALSE	FALSE	Mahajan_Type2diabetes	10	93061851	0.0075	0.54	898130	74124	824006	TRUE	BMI_UKB	10	93061851	0.00233034	1.09999e-08	461460			TRUE
rs1477290	C	T	C	T	0.0337772	0.041	0.136947	0.14	FALSE	FALSE	FALSE	Mahajan_Type2diabetes	5	87988934	0.0093	9.09997e-06	898130	74124	824006	TRUE	BMI_UKB	5	87988934	0.00289815	2.19989e-31	461460			TRUE
rs147730268	T	G	T	G	-0.0350799	0.022	0.087243	0.082	FALSE	FALSE	FALSE	Mahajan_Type2diabetes	12	123024476	0.012	0.0759994	898130	74124	824006	TRUE	BMI_UKB	12	123024476	0.00358357	1.29987e-22	461460			TRUE
rs1503526	C	T	C	T	0.0154308	0.016	0.480077	0.49	FALSE	FALSE	FALSE	Mahajan_Type2diabetes	5	63020706	0.0063	0.0109999	898130	74124	824006	TRUE	BMI_UKB	5	63020706	0.00197681	5.90065e-15	461460			TRUE
rs156201	C	G	C	G	0.0131899	-0.0025	0.753455	0.74	FALSE	TRUE	FALSE	Mahajan_Type2diabetes	6	104847441	0.0073	0.73	898130	74124	824006	TRUE	BMI_UKB	6	104847441	0.00228932	8.30004e-09	461460			TRUE
rs1582931	A	G	A	G	-0.0133419	-0.014	0.473242	0.48	FALSE	FALSE	FALSE	Mahajan_Type2diabetes	5	122657199	0.0064	0.032	898130	74124	824006	TRUE	BMI_UKB	5	122657199	0.0019956	2.29985e-11	461460			TRUE
rs1608113	T	A	T	A	-0.0117766	-0.014	0.364998	0.37	FALSE	TRUE	FALSE	Mahajan_Type2diabetes	3	157815217	0.0066	0.0299999	898130	74124	824006	TRUE	BMI_UKB	3	157815217	0.00205086	9.29994e-09	461460			TRUE
rs1609010	G	A	G	A	0.0209773	0.0075	0.565728	0.56	FALSE	FALSE	FALSE	Mahajan_Type2diabetes	8	77227464	0.0064	0.24	898130	74124	824006	TRUE	BMI_UKB	8	77227464	0.0019963	7.89951e-26	461460			TRUE
rs16965658	G	A	G	A	-0.0243736	-0.045	0.060091	0.06	FALSE	FALSE	FALSE	Mahajan_Type2diabetes	15	53484623	0.013	0.000840001	898130	74124	824006	TRUE	BMI_UKB	15	53484623	0.00418404	5.69994e-09	461460			TRUE
rs17056301	C	T	C	T	0.0135831	-0.0025	0.256425	0.26	FALSE	FALSE	FALSE	Mahajan_Type2diabetes	5	158271680	0.0073	0.73	898130	74124	824006	TRUE	BMI_UKB	5	158271680	0.0022697	2.19999e-09	461460			TRUE
rs17132130	C	G	C	G	-0.0178418	-0.031	0.221467	0.23	FALSE	TRUE	FALSE	Mahajan_Type2diabetes	7	2108036	0.0075	5e-05	898130	74124	824006	TRUE	BMI_UKB	7	2108036	0.00238564	7.50067e-14	461460			TRUE
rs17149254	C	T	C	T	-0.0213507	-0.033	0.804854	0.8	FALSE	FALSE	FALSE	Mahajan_Type2diabetes	7	76634463	0.0083	7.10003e-05	898130	74124	824006	TRUE	BMI_UKB	7	76634463	0.00255804	7.00003e-17	461460			TRUE
rs17289010	G	A	G	A	-0.0134661	-0.016	0.32787	0.32	FALSE	FALSE	FALSE	Mahajan_Type2diabetes	4	140774684	0.0069	0.0239999	898130	74124	824006	TRUE	BMI_UKB	4	140774684	0.00210438	1.6e-10	461460			TRUE
rs17399739	G	A	G	A	0.0270713	0.0072	0.068893	0.07	FALSE	FALSE	FALSE	Mahajan_Type2diabetes	10	87490850	0.012	0.56	898130	74124	824006	TRUE	BMI_UKB	10	87490850	0.00391006	4.40048e-12	461460			TRUE
rs17446299	G	C	G	C	0.0153235	0.014	0.165544	0.17	FALSE	TRUE	FALSE	Mahajan_Type2diabetes	13	40762556	0.0086	0.11	898130	74124	824006	TRUE	BMI_UKB	13	40762556	0.00266515	8.9e-09	461460			TRUE
rs17544384	C	T	C	T	0.0140931	0.02	0.210864	0.21	FALSE	FALSE	FALSE	Mahajan_Type2diabetes	1	115295160	0.0079	0.01	898130	74124	824006	TRUE	BMI_UKB	1	115295160	0.00241434	5.30005e-09	461460			TRUE
rs17668356	G	C	G	C	-0.0230543	-0.014	0.146029	0.14	FALSE	TRUE	FALSE	Mahajan_Type2diabetes	3	61208619	0.0091	0.11	898130	74124	824006	TRUE	BMI_UKB	3	61208619	0.00279318	1.50003e-16	461460			TRUE
rs17724992	G	A	G	A	-0.017199	-0.011	0.26777	0.26	FALSE	FALSE	FALSE	Mahajan_Type2diabetes	19	18454825	0.0074	0.15	898130	74124	824006	TRUE	BMI_UKB	19	18454825	0.00224218	1.69981e-14	461460			TRUE
rs17770336	T	C	T	C	0.0242931	0.041	0.322437	0.32	FALSE	FALSE	FALSE	Mahajan_Type2diabetes	9	28414625	0.0068	2.1e-09	898130	74124	824006	TRUE	BMI_UKB	9	28414625	0.00211161	1.29987e-30	461460			TRUE
rs1778830	A	G	A	G	0.0140775	0.012	0.362165	0.36	FALSE	FALSE	FALSE	Mahajan_Type2diabetes	1	156489974	0.0067	0.0729995	898130	74124	824006	TRUE	BMI_UKB	1	156489974	0.00205596	7.50067e-12	461460			TRUE
rs1788808	G	A	G	A	-0.020404	-0.026	0.49478	0.49	FALSE	FALSE	FALSE	Mahajan_Type2diabetes	18	21090023	0.0063	4.39997e-05	898130	74124	824006	TRUE	BMI_UKB	18	21090023	0.00198255	7.70016e-25	461460			TRUE
rs1793636	C	G	C	G	-0.0133343	-0.018	0.309144	0.3	FALSE	TRUE	FALSE	Mahajan_Type2diabetes	11	131934926	0.0069	0.00769999	898130	74124	824006	TRUE	BMI_UKB	11	131934926	0.0021408	4.70002e-10	461460			TRUE
rs1805123	G	T	G	T	-0.0167569	-0.031	0.245301	0.24	FALSE	FALSE	FALSE	Mahajan_Type2diabetes	7	150645534	0.0075	5e-05	898130	74124	824006	TRUE	BMI_UKB	7	150645534	0.00229711	2.99985e-13	461460			TRUE
rs1834144	A	C	A	C	-0.0140112	-0.025	0.373192	0.38	FALSE	FALSE	FALSE	Mahajan_Type2diabetes	18	40744790	0.0065	9.69996e-05	898130	74124	824006	TRUE	BMI_UKB	18	40744790	0.00205213	8.60003e-12	461460			TRUE
rs1860750	A	T	A	T	0.0117038	0.0089	0.510958	0.51	FALSE	TRUE	TRUE	Mahajan_Type2diabetes	14	73309738	0.0063	0.16	898130	74124	824006	TRUE	BMI_UKB	14	73309738	0.00198192	3.50002e-09	461460			TRUE
rs1861410	T	C	T	C	-0.0212558	-0.035	0.555423	0.55	FALSE	FALSE	FALSE	Mahajan_Type2diabetes	2	58933591	0.0064	8.50002e-08	898130	74124	824006	TRUE	BMI_UKB	2	58933591	0.00198918	1.20005e-26	461460			TRUE
rs1884897	G	A	G	A	0.020001	0.0061	0.627378	0.63	FALSE	FALSE	FALSE	Mahajan_Type2diabetes	20	6612832	0.0065	0.35	898130	74124	824006	TRUE	BMI_UKB	20	6612832	0.00205634	2.29985e-22	461460			TRUE
rs1919243	C	T	C	T	0.0116759	0.014	0.487406	0.48	FALSE	FALSE	FALSE	Mahajan_Type2diabetes	5	88778861	0.0064	0.0350002	898130	74124	824006	TRUE	BMI_UKB	5	88778861	0.00200175	5.49997e-09	461460			TRUE
rs1928706	A	G	A	G	-0.0119847	-0.015	0.471082	0.48	FALSE	FALSE	FALSE	Mahajan_Type2diabetes	9	27784764	0.0063	0.02	898130	74124	824006	TRUE	BMI_UKB	9	27784764	0.00198846	1.7e-09	461460			TRUE
rs1934102	A	G	A	G	-0.0136682	-0.012	0.347583	0.35	FALSE	FALSE	FALSE	Mahajan_Type2diabetes	9	23228275	0.0067	0.0700003	898130	74124	824006	TRUE	BMI_UKB	9	23228275	0.00210374	8.19974e-11	461460			TRUE
rs1967772	A	G	A	G	-0.0170434	-0.022	0.285117	0.28	FALSE	FALSE	FALSE	Mahajan_Type2diabetes	13	28036062	0.007	0.00189998	898130	74124	824006	TRUE	BMI_UKB	13	28036062	0.00220377	1e-14	461460			TRUE
rs1990662	C	A	C	A	0.0144775	0.0037	0.192721	0.19	FALSE	FALSE	FALSE	Mahajan_Type2diabetes	12	97573258	0.0081	0.649999	898130	74124	824006	TRUE	BMI_UKB	12	97573258	0.00251798	8.9e-09	461460			TRUE
rs2035936	T	G	T	G	0.0370863	0.032	0.055892	0.054	FALSE	FALSE	FALSE	Mahajan_Type2diabetes	3	141298124	0.014	0.0280001	898130	74124	824006	TRUE	BMI_UKB	3	141298124	0.00435778	1.69981e-17	461460			TRUE
rs2051559	C	T	C	T	0.0204078	0.042	0.13254	0.13	FALSE	FALSE	FALSE	Mahajan_Type2diabetes	4	3298800	0.0094	5.89997e-06	898130	74124	824006	TRUE	BMI_UKB	4	3298800	0.00291963	2.80027e-12	461460			TRUE
rs2075466	C	G	C	G	0.0132903	-0.0005	0.267182	0.27	FALSE	TRUE	FALSE	Mahajan_Type2diabetes	16	4872970	0.0069	0.94	898130	74124	824006	TRUE	BMI_UKB	16	4872970	0.00223627	2.80001e-09	461460			TRUE
rs2102278	G	A	G	A	0.0118583	0.038	0.322486	0.32	FALSE	FALSE	FALSE	Mahajan_Type2diabetes	4	52818664	0.0069	4.49997e-08	898130	74124	824006	TRUE	BMI_UKB	4	52818664	0.0021139	2e-08	461460			TRUE
rs2133561	T	A	T	A	-0.014097	0.0003	0.611084	0.62	FALSE	TRUE	FALSE	Mahajan_Type2diabetes	5	139086651	0.0067	0.96	898130	74124	824006	TRUE	BMI_UKB	5	139086651	0.00204744	5.79963e-12	461460			TRUE
rs213518	C	T	C	T	0.0157894	-0.0012	0.145608	0.14	FALSE	FALSE	FALSE	Mahajan_Type2diabetes	7	26941065	0.0092	0.9	898130	74124	824006	TRUE	BMI_UKB	7	26941065	0.00280491	1.79999e-08	461460			TRUE
rs2153740	G	A	G	A	-0.0112551	-0.018	0.479914	0.48	FALSE	FALSE	FALSE	Mahajan_Type2diabetes	20	2126089	0.0064	0.00629999	898130	74124	824006	TRUE	BMI_UKB	20	2126089	0.00199313	1.6e-08	461460			TRUE
rs215634	G	A	G	A	-0.0155223	-0.025	0.611879	0.62	FALSE	FALSE	FALSE	Mahajan_Type2diabetes	7	32369148	0.0065	0.0001	898130	74124	824006	TRUE	BMI_UKB	7	32369148	0.00203492	2.39994e-14	461460			TRUE
rs2172131	C	T	C	T	-0.0149382	-0.015	0.578723	0.57	FALSE	FALSE	FALSE	Mahajan_Type2diabetes	10	133978962	0.0066	0.0230001	898130	74124	824006	TRUE	BMI_UKB	10	133978962	0.00200386	8.99912e-14	461460			TRUE
rs217672	C	A	C	A	0.0170155	0.0099	0.271741	0.26	FALSE	FALSE	FALSE	Mahajan_Type2diabetes	14	62361021	0.0072	0.17	898130	74124	824006	TRUE	BMI_UKB	14	62361021	0.00223046	2.39994e-14	461460			TRUE
rs2192158	G	A	G	A	-0.015012	-0.0019	0.553308	0.55	FALSE	FALSE	FALSE	Mahajan_Type2diabetes	4	55505360	0.0063	0.760001	898130	74124	824006	TRUE	BMI_UKB	4	55505360	0.00198302	3.69999e-14	461460			TRUE
rs2193101	G	C	G	C	-0.0142847	-0.02	0.812878	0.81	FALSE	TRUE	FALSE	Mahajan_Type2diabetes	16	49035172	0.0084	0.0179999	898130	74124	824006	TRUE	BMI_UKB	16	49035172	0.00256649	2.59998e-08	461460			TRUE
rs2216931	A	C	A	C	0.0169109	0.034	0.661966	0.67	FALSE	FALSE	FALSE	Mahajan_Type2diabetes	2	181599070	0.0067	6.29999e-07	898130	74124	824006	TRUE	BMI_UKB	2	181599070	0.00208587	5.19996e-16	461460			TRUE
rs2234458	T	C	T	C	-0.0203841	-0.0032	0.639519	0.65	FALSE	FALSE	FALSE	Mahajan_Type2diabetes	11	65639374	0.0066	0.630001	898130	74124	824006	TRUE	BMI_UKB	11	65639374	0.00205579	3.59998e-23	461460			TRUE
rs2249825	C	G	C	G	-0.0146183	-0.041	0.266743	0.28	FALSE	TRUE	FALSE	Mahajan_Type2diabetes	13	31037903	0.0072	2e-08	898130	74124	824006	TRUE	BMI_UKB	13	31037903	0.00223793	6.4998e-11	461460			TRUE
rs2253310	G	C	G	C	0.0173213	0.0046	0.626099	0.63	FALSE	TRUE	FALSE	Mahajan_Type2diabetes	6	108888593	0.0065	0.48	898130	74124	824006	TRUE	BMI_UKB	6	108888593	0.00204115	2.09991e-17	461460			TRUE
rs2271189	A	G	A	G	-0.0163086	-0.015	0.40272	0.4	FALSE	FALSE	FALSE	Mahajan_Type2diabetes	12	56494991	0.0065	0.0219999	898130	74124	824006	TRUE	BMI_UKB	12	56494991	0.00201869	6.4998e-16	461460			TRUE
rs2275003	G	A	G	A	-0.0119236	-0.032	0.520932	0.52	FALSE	FALSE	FALSE	Mahajan_Type2diabetes	9	34124860	0.0063	5.80003e-07	898130	74124	824006	TRUE	BMI_UKB	9	34124860	0.00197803	1.7e-09	461460			TRUE
rs2289379	T	C	T	C	-0.0152765	-0.017	0.395648	0.4	FALSE	FALSE	FALSE	Mahajan_Type2diabetes	7	44804225	0.0065	0.0109999	898130	74124	824006	TRUE	BMI_UKB	7	44804225	0.00202952	5.19996e-14	461460			TRUE
rs2307111	C	T	C	T	-0.0280042	-0.053	0.395025	0.39	FALSE	FALSE	FALSE	Mahajan_Type2diabetes	5	75003678	0.0065	3.29989e-16	898130	74124	824006	TRUE	BMI_UKB	5	75003678	0.00202203	1.29987e-43	461460			TRUE
rs2342892	G	T	G	T	-0.0126972	0.0095	0.516212	0.52	FALSE	FALSE	FALSE	Mahajan_Type2diabetes	16	24540806	0.0063	0.13	898130	74124	824006	TRUE	BMI_UKB	16	24540806	0.00197715	1.29999e-10	461460			TRUE
rs2381404	C	T	C	T	0.0139664	0.012	0.243837	0.25	FALSE	FALSE	FALSE	Mahajan_Type2diabetes	2	144035442	0.0074	0.0959997	898130	74124	824006	TRUE	BMI_UKB	2	144035442	0.00229974	1.29999e-09	461460			TRUE
rs2396625	A	T	A	T	-0.018919	-0.012	0.421331	0.42	FALSE	TRUE	TRUE	Mahajan_Type2diabetes	7	113028634	0.0064	0.0560003	898130	74124	824006	TRUE	BMI_UKB	7	113028634	0.00201335	5.60015e-21	461460			TRUE
rs2398861	G	A	G	A	0.0179932	0.026	0.259169	0.27	FALSE	FALSE	FALSE	Mahajan_Type2diabetes	9	96430747	0.0072	0.000409996	898130	74124	824006	TRUE	BMI_UKB	9	96430747	0.00226733	2.09991e-15	461460			TRUE
rs2425816	A	G	A	G	0.0122284	0.015	0.415111	0.41	FALSE	FALSE	FALSE	Mahajan_Type2diabetes	20	44895075	0.0064	0.0179999	898130	74124	824006	TRUE	BMI_UKB	20	44895075	0.00201106	1.2e-09	461460			TRUE
rs2433733	A	G	A	G	-0.0171805	-0.022	0.677659	0.67	FALSE	FALSE	FALSE	Mahajan_Type2diabetes	2	230816703	0.0067	0.00109999	898130	74124	824006	TRUE	BMI_UKB	2	230816703	0.00210907	3.80014e-16	461460			TRUE
rs2439823	G	A	G	A	0.0191998	0.01	0.545612	0.55	FALSE	FALSE	FALSE	Mahajan_Type2diabetes	10	99778226	0.0064	0.11	898130	74124	824006	TRUE	BMI_UKB	10	99778226	0.00199108	5.30029e-22	461460			TRUE
rs2482356	C	T	C	T	-0.0113511	-0.0078	0.429018	0.42	FALSE	FALSE	FALSE	Mahajan_Type2diabetes	9	94178371	0.0064	0.23	898130	74124	824006	TRUE	BMI_UKB	9	94178371	0.00199506	1.29999e-08	461460			TRUE
rs2512892	C	T	C	T	0.0129468	0.011	0.566085	0.57	FALSE	FALSE	FALSE	Mahajan_Type2diabetes	11	131451862	0.0064	0.0819993	898130	74124	824006	TRUE	BMI_UKB	11	131451862	0.00199819	9.20026e-11	461460			TRUE
rs252761	T	G	T	G	-0.0115046	-0.018	0.587966	0.58	FALSE	FALSE	FALSE	Mahajan_Type2diabetes	5	77380723	0.0065	0.00470002	898130	74124	824006	TRUE	BMI_UKB	5	77380723	0.00201769	1.2e-08	461460			TRUE
rs2568958	A	G	A	G	0.0222928	0.025	0.603656	0.61	FALSE	FALSE	FALSE	Mahajan_Type2diabetes	1	72765116	0.0065	0.00015	898130	74124	824006	TRUE	BMI_UKB	1	72765116	0.00201204	1.59993e-28	461460			TRUE
rs2569993	C	T	C	T	0.01267	0.019	0.320327	0.33	FALSE	FALSE	FALSE	Mahajan_Type2diabetes	3	12926096	0.0068	0.00580003	898130	74124	824006	TRUE	BMI_UKB	3	12926096	0.00212202	2.39999e-09	461460			TRUE
rs2606228	C	A	C	A	-0.0138791	-0.026	0.646368	0.64	FALSE	FALSE	FALSE	Mahajan_Type2diabetes	3	183537759	0.0067	8.99995e-05	898130	74124	824006	TRUE	BMI_UKB	3	183537759	0.00208379	2.70023e-11	461460			TRUE
rs2616143	A	G	A	G	-0.0138738	-0.022	0.319862	0.33	FALSE	FALSE	FALSE	Mahajan_Type2diabetes	8	20632022	0.0068	0.001	898130	74124	824006	TRUE	BMI_UKB	8	20632022	0.00212547	6.70039e-11	461460			TRUE
rs2618039	T	A	T	A	0.0143963	0.029	0.381481	0.38	FALSE	TRUE	FALSE	Mahajan_Type2diabetes	1	112324111	0.0065	1.2e-05	898130	74124	824006	TRUE	BMI_UKB	1	112324111	0.0020317	1.39991e-12	461460			TRUE
rs2678204	G	T	G	T	0.024161	0.029	0.340162	0.33	FALSE	FALSE	FALSE	Mahajan_Type2diabetes	1	201800511	0.0067	2.39999e-05	898130	74124	824006	TRUE	BMI_UKB	1	201800511	0.00208158	3.80014e-31	461460			TRUE
rs2725371	G	A	G	A	-0.0160301	-0.039	0.696115	0.7	FALSE	FALSE	FALSE	Mahajan_Type2diabetes	8	30854033	0.0069	1.40001e-08	898130	74124	824006	TRUE	BMI_UKB	8	30854033	0.00215845	1.10002e-13	461460			TRUE
rs2781668	T	C	T	C	0.0148965	0.037	0.165587	0.17	FALSE	FALSE	FALSE	Mahajan_Type2diabetes	6	131897278	0.0085	9.69996e-06	898130	74124	824006	TRUE	BMI_UKB	6	131897278	0.00265988	2.1e-08	461460			TRUE
rs2791643	T	C	T	C	-0.0133837	0.028	0.761794	0.76	FALSE	FALSE	FALSE	Mahajan_Type2diabetes	1	11207269	0.0075	0.000269998	898130	74124	824006	TRUE	BMI_UKB	1	11207269	0.00231332	7.19996e-09	461460			TRUE
rs28350	G	A	G	A	-0.0180335	-0.015	0.820684	0.81	FALSE	FALSE	FALSE	Mahajan_Type2diabetes	3	42418446	0.0082	0.061	898130	74124	824006	TRUE	BMI_UKB	3	42418446	0.00258234	2.90001e-12	461460			TRUE
rs28366156	C	T	C	T	-0.0264826	-0.0024	0.130595	0.12	FALSE	FALSE	FALSE	Mahajan_Type2diabetes	6	31671498	0.0098	0.81	898130	74124	824006	TRUE	BMI_UKB	6	31671498	0.00292978	1.59993e-19	461460			TRUE
rs2837996	C	T	C	T	0.0126647	0.012	0.651408	0.65	FALSE	FALSE	FALSE	Mahajan_Type2diabetes	21	42626706	0.0066	0.0659994	898130	74124	824006	TRUE	BMI_UKB	21	42626706	0.00207859	1.09999e-09	461460			TRUE
rs28404639	T	C	T	C	-0.0117129	-0.0005	0.366041	0.35	FALSE	FALSE	FALSE	Mahajan_Type2diabetes	5	80874229	0.0066	0.94	898130	74124	824006	TRUE	BMI_UKB	5	80874229	0.00205533	1.2e-08	461460			TRUE
rs28489620	A	G	A	G	-0.0153737	-0.029	0.290349	0.29	FALSE	FALSE	FALSE	Mahajan_Type2diabetes	22	41804716	0.0071	6.69993e-05	898130	74124	824006	TRUE	BMI_UKB	22	41804716	0.00220025	2.80027e-12	461460			TRUE
rs2861685	C	T	C	T	-0.0171274	-0.014	0.411984	0.4	FALSE	FALSE	FALSE	Mahajan_Type2diabetes	2	67837553	0.0064	0.0259998	898130	74124	824006	TRUE	BMI_UKB	2	67837553	0.00199763	1e-17	461460			TRUE
rs2870111	T	C	T	C	-0.0157151	-0.0098	0.412066	0.41	FALSE	FALSE	FALSE	Mahajan_Type2diabetes	15	79403585	0.0065	0.13	898130	74124	824006	TRUE	BMI_UKB	15	79403585	0.00201912	7.10068e-15	461460			TRUE
rs2875762	C	G	C	G	0.015339	0.026	0.242953	0.24	FALSE	TRUE	FALSE	Mahajan_Type2diabetes	6	124925032	0.0075	0.000599998	898130	74124	824006	TRUE	BMI_UKB	6	124925032	0.0023121	3.29989e-11	461460			TRUE
rs2899644	T	C	T	C	0.0149659	0.0079	0.229995	0.23	FALSE	FALSE	FALSE	Mahajan_Type2diabetes	15	59470366	0.0075	0.3	898130	74124	824006	TRUE	BMI_UKB	15	59470366	0.0023609	2.30001e-10	461460			TRUE
rs2920503	T	C	T	C	-0.0140307	0.014	0.285413	0.29	FALSE	FALSE	FALSE	Mahajan_Type2diabetes	3	12324230	0.007	0.05	898130	74124	824006	TRUE	BMI_UKB	3	12324230	0.00219666	1.7e-10	461460			TRUE
rs2941452	G	A	G	A	0.0111622	0.003	0.617751	0.62	FALSE	FALSE	FALSE	Mahajan_Type2diabetes	8	76442294	0.0066	0.649999	898130	74124	824006	TRUE	BMI_UKB	8	76442294	0.00203237	4e-08	461460			TRUE
rs2962334	T	G	T	G	0.0432552	0.044	0.020065	0.022	FALSE	FALSE	FALSE	Mahajan_Type2diabetes	5	86879056	0.022	0.0490004	898130	74124	824006	TRUE	BMI_UKB	5	86879056	0.00703547	7.79992e-10	461460			TRUE
rs317656	A	T	A	T	-0.0144763	-0.023	0.724452	0.72	FALSE	TRUE	FALSE	Mahajan_Type2diabetes	12	69681101	0.0071	0.00140001	898130	74124	824006	TRUE	BMI_UKB	12	69681101	0.00221303	6.09958e-11	461460			TRUE
rs3212038	G	A	G	A	0.0149201	0.024	0.328484	0.33	FALSE	FALSE	FALSE	Mahajan_Type2diabetes	14	104178186	0.0067	0.000490004	898130	74124	824006	TRUE	BMI_UKB	14	104178186	0.0021124	1.59993e-12	461460			TRUE
rs3213943	A	C	A	C	-0.0179406	0.017	0.131525	0.16	FALSE	FALSE	FALSE	Mahajan_Type2diabetes	2	136389840	0.0093	0.0659994	898130	74124	824006	TRUE	BMI_UKB	2	136389840	0.00288163	4.79999e-10	461460			TRUE
rs32421	T	A	T	A	0.0132315	-0.0062	0.224315	0.22	FALSE	TRUE	FALSE	Mahajan_Type2diabetes	5	167362416	0.0077	0.42	898130	74124	824006	TRUE	BMI_UKB	5	167362416	0.00237757	2.59998e-08	461460			TRUE
rs329118	T	C	T	C	-0.0165734	0.036	0.419409	0.43	FALSE	FALSE	FALSE	Mahajan_Type2diabetes	5	133861663	0.0064	1.89998e-08	898130	74124	824006	TRUE	BMI_UKB	5	133861663	0.0020038	1.29987e-16	461460			TRUE
rs329651	T	G	T	G	0.0157218	0.019	0.803977	0.81	FALSE	FALSE	FALSE	Mahajan_Type2diabetes	11	133767622	0.0083	0.02	898130	74124	824006	TRUE	BMI_UKB	11	133767622	0.00250202	3.29997e-10	461460			TRUE
rs34045288	T	C	T	C	0.0234784	0.034	0.334435	0.33	FALSE	FALSE	FALSE	Mahajan_Type2diabetes	6	40369081	0.0067	6.29999e-07	898130	74124	824006	TRUE	BMI_UKB	6	40369081	0.00209371	3.50026e-29	461460			TRUE
rs34153025	C	T	C	T	-0.0389151	-0.078	0.022158	0.02	FALSE	FALSE	FALSE	Mahajan_Type2diabetes	15	41339697	0.024	0.00089	898130	74124	824006	TRUE	BMI_UKB	15	41339697	0.00678155	9.59997e-09	461460			TRUE
rs34234296	A	G	A	G	-0.014947	-0.024	0.392437	0.38	FALSE	FALSE	FALSE	Mahajan_Type2diabetes	2	175166636	0.0066	0.000340001	898130	74124	824006	TRUE	BMI_UKB	2	175166636	0.00204032	2.39994e-13	461460			TRUE
rs34481751	A	C	A	C	-0.0185029	-0.014	0.165329	0.16	FALSE	FALSE	FALSE	Mahajan_Type2diabetes	20	47501038	0.0088	0.1	898130	74124	824006	TRUE	BMI_UKB	20	47501038	0.00270404	7.8001e-12	461460			TRUE
rs34517439	A	C	A	C	0.038848	-0.013	0.121787	0.12	FALSE	FALSE	FALSE	Mahajan_Type2diabetes	1	78450517	0.01	0.2	898130	74124	824006	TRUE	BMI_UKB	1	78450517	0.00304983	3.59998e-37	461460			TRUE
rs34696181	C	T	C	T	0.0114345	-0.022	0.476084	0.47	FALSE	FALSE	FALSE	Mahajan_Type2diabetes	7	93096635	0.0063	0.000589997	898130	74124	824006	TRUE	BMI_UKB	7	93096635	0.00198283	8.10009e-09	461460			TRUE
rs347551	G	C	G	C	0.013865	0.022	0.472268	0.48	FALSE	TRUE	TRUE	Mahajan_Type2diabetes	5	119389031	0.0065	0.000819993	898130	74124	824006	TRUE	BMI_UKB	5	119389031	0.00201085	5.40008e-12	461460			TRUE
rs34811474	A	G	A	G	-0.0285293	-0.026	0.230756	0.23	FALSE	FALSE	FALSE	Mahajan_Type2diabetes	4	25408838	0.0079	0.000769999	898130	74124	824006	TRUE	BMI_UKB	4	25408838	0.00234269	4.10015e-34	461460			TRUE
rs349071	A	G	A	G	-0.0133062	-0.026	0.500388	0.51	FALSE	FALSE	FALSE	Mahajan_Type2diabetes	11	84776849	0.0064	4.20001e-05	898130	74124	824006	TRUE	BMI_UKB	11	84776849	0.00198231	1.9002e-11	461460			TRUE
rs35154326	G	A	G	A	-0.0130427	-0.014	0.274044	0.28	FALSE	FALSE	FALSE	Mahajan_Type2diabetes	16	24862414	0.0071	0.0519996	898130	74124	824006	TRUE	BMI_UKB	16	24862414	0.00223442	5.30005e-09	461460			TRUE
rs35364449	T	C	T	C	0.0217069	0.035	0.109739	0.11	FALSE	FALSE	FALSE	Mahajan_Type2diabetes	15	74278126	0.01	0.000479999	898130	74124	824006	TRUE	BMI_UKB	15	74278126	0.00318335	9.20026e-12	461460			TRUE
rs355777	C	G	C	G	0.0152715	0.011	0.407537	0.41	FALSE	TRUE	FALSE	Mahajan_Type2diabetes	3	154034950	0.0064	0.0739997	898130	74124	824006	TRUE	BMI_UKB	3	154034950	0.00201314	3.29989e-14	461460			TRUE
rs35697587	A	G	A	G	-0.0164677	-0.018	0.508121	0.52	FALSE	FALSE	FALSE	Mahajan_Type2diabetes	14	47298505	0.0064	0.00549997	898130	74124	824006	TRUE	BMI_UKB	14	47298505	0.00198067	9.20026e-17	461460			TRUE
rs35697691	G	C	G	C	0.0230305	0.0047	0.089346	0.08	FALSE	TRUE	FALSE	Mahajan_Type2diabetes	15	52353498	0.012	0.7	898130	74124	824006	TRUE	BMI_UKB	15	52353498	0.00352223	6.20012e-11	461460			TRUE
rs35809007	A	G	A	G	-0.0171009	-0.021	0.363205	0.36	FALSE	FALSE	FALSE	Mahajan_Type2diabetes	2	47019521	0.0066	0.0015	898130	74124	824006	TRUE	BMI_UKB	2	47019521	0.00205627	9.09913e-17	461460			TRUE
rs35957544	T	G	T	G	-0.0196429	-0.014	0.574316	0.58	FALSE	FALSE	FALSE	Mahajan_Type2diabetes	8	73440371	0.0064	0.0299999	898130	74124	824006	TRUE	BMI_UKB	8	73440371	0.00200438	1.10002e-22	461460			TRUE
rs36007635	A	G	A	G	-0.021045	-0.019	0.137698	0.14	FALSE	FALSE	FALSE	Mahajan_Type2diabetes	6	163009335	0.0093	0.0409996	898130	74124	824006	TRUE	BMI_UKB	6	163009335	0.00286788	2.19989e-13	461460			TRUE
rs36061954	T	C	T	C	0.0128445	0.012	0.398747	0.4	FALSE	FALSE	FALSE	Mahajan_Type2diabetes	8	38329650	0.0065	0.0739997	898130	74124	824006	TRUE	BMI_UKB	8	38329650	0.00201928	2e-10	461460			TRUE
rs3764625	G	T	G	T	-0.0117714	0.0025	0.587594	0.58	FALSE	FALSE	FALSE	Mahajan_Type2diabetes	19	49649051	0.0065	0.7	898130	74124	824006	TRUE	BMI_UKB	19	49649051	0.00201523	5.19996e-09	461460			TRUE
rs3766823	A	G	A	G	0.016056	0.026	0.17196	0.17	FALSE	FALSE	FALSE	Mahajan_Type2diabetes	1	32197257	0.0086	0.00239999	898130	74124	824006	TRUE	BMI_UKB	1	32197257	0.0026141	8.10009e-10	461460			TRUE
rs3784710	C	T	C	T	-0.0297067	-0.033	0.226602	0.22	FALSE	FALSE	FALSE	Mahajan_Type2diabetes	15	68072458	0.0076	1.7e-05	898130	74124	824006	TRUE	BMI_UKB	15	68072458	0.00236042	2.49977e-36	461460			TRUE
rs3803286	G	A	G	A	-0.0186417	-0.029	0.666815	0.67	FALSE	FALSE	FALSE	Mahajan_Type2diabetes	14	103246470	0.0067	1.6e-05	898130	74124	824006	TRUE	BMI_UKB	14	103246470	0.00209828	6.4003e-19	461460			TRUE
rs3807566	T	G	T	G	-0.0120727	-0.015	0.43832	0.44	FALSE	FALSE	FALSE	Mahajan_Type2diabetes	7	50564204	0.0063	0.017	898130	74124	824006	TRUE	BMI_UKB	7	50564204	0.00199583	1.5e-09	461460			TRUE
rs3814883	T	C	T	C	0.0240107	0.035	0.482402	0.47	FALSE	FALSE	FALSE	Mahajan_Type2diabetes	16	29994922	0.0064	4.30002e-08	898130	74124	824006	TRUE	BMI_UKB	16	29994922	0.00198424	1e-33	461460			TRUE
rs3851998	G	C	G	C	-0.0136071	-0.0043	0.743064	0.75	FALSE	TRUE	FALSE	Mahajan_Type2diabetes	3	131876605	0.0073	0.56	898130	74124	824006	TRUE	BMI_UKB	3	131876605	0.00226874	2e-09	461460			TRUE
rs3866805	A	C	A	C	0.0117835	0.031	0.355683	0.36	FALSE	FALSE	FALSE	Mahajan_Type2diabetes	1	6657424	0.0066	2.5e-06	898130	74124	824006	TRUE	BMI_UKB	1	6657424	0.00206546	1.2e-08	461460			TRUE
rs3897102	T	C	T	C	0.0120838	0.024	0.411157	0.41	FALSE	FALSE	FALSE	Mahajan_Type2diabetes	12	123492112	0.0066	0.0004	898130	74124	824006	TRUE	BMI_UKB	12	123492112	0.00202716	2.5e-09	461460			TRUE
rs3901286	A	C	A	C	-0.0225553	-0.028	0.15244	0.15	FALSE	FALSE	FALSE	Mahajan_Type2diabetes	7	99107727	0.0089	0.00140001	898130	74124	824006	TRUE	BMI_UKB	7	99107727	0.00275602	2.70023e-16	461460			TRUE
rs3902951	G	T	G	T	0.0141019	0.027	0.237151	0.25	FALSE	FALSE	FALSE	Mahajan_Type2diabetes	14	69789755	0.0074	0.00032	898130	74124	824006	TRUE	BMI_UKB	14	69789755	0.00235267	2e-09	461460			TRUE
rs3935190	A	G	A	G	-0.0144864	-0.022	0.536784	0.53	FALSE	FALSE	FALSE	Mahajan_Type2diabetes	17	79084367	0.0066	0.000929994	898130	74124	824006	TRUE	BMI_UKB	17	79084367	0.00199701	4.00037e-13	461460			TRUE
rs394608	C	T	C	T	0.0186353	0.017	0.537697	0.54	FALSE	FALSE	FALSE	Mahajan_Type2diabetes	21	46581798	0.0063	0.00669993	898130	74124	824006	TRUE	BMI_UKB	21	46581798	0.00199484	9.49948e-21	461460			TRUE
rs396755	G	C	G	C	-0.0123639	-0.021	0.571164	0.58	FALSE	TRUE	TRUE	Mahajan_Type2diabetes	5	104022239	0.0064	0.00129999	898130	74124	824006	TRUE	BMI_UKB	5	104022239	0.00199937	6.29999e-10	461460			TRUE
rs40071	C	T	C	T	-0.0261666	-0.014	0.179536	0.18	FALSE	FALSE	FALSE	Mahajan_Type2diabetes	5	107496102	0.0084	0.0940005	898130	74124	824006	TRUE	BMI_UKB	5	107496102	0.00258163	3.80014e-24	461460			TRUE
rs4017425	T	C	T	C	-0.0125817	0.0059	0.470208	0.47	FALSE	FALSE	FALSE	Mahajan_Type2diabetes	3	44028764	0.0063	0.35	898130	74124	824006	TRUE	BMI_UKB	3	44028764	0.00198035	2.1e-10	461460			TRUE
rs4055791	T	C	T	C	-0.0178082	-0.024	0.416804	0.42	FALSE	FALSE	FALSE	Mahajan_Type2diabetes	13	59266053	0.0064	0.000259998	898130	74124	824006	TRUE	BMI_UKB	13	59266053	0.00200801	7.39946e-19	461460			TRUE
rs406388	G	C	G	C	0.015973	0.0002	0.177266	0.18	FALSE	TRUE	FALSE	Mahajan_Type2diabetes	22	18226997	0.0084	0.98	898130	74124	824006	TRUE	BMI_UKB	22	18226997	0.00260181	8.30004e-10	461460			TRUE
rs41279738	G	T	G	T	0.0684263	0.069	0.025988	0.03	FALSE	FALSE	FALSE	Mahajan_Type2diabetes	1	110082551	0.018	0.00017	898130	74124	824006	TRUE	BMI_UKB	1	110082551	0.0062225	4.00037e-28	461460			TRUE
rs41315816	C	T	C	T	0.0254409	0.024	0.058989	0.06	FALSE	FALSE	FALSE	Mahajan_Type2diabetes	6	31944851	0.014	0.0879995	898130	74124	824006	TRUE	BMI_UKB	6	31944851	0.00419129	1.29999e-09	461460			TRUE
rs4148155	G	A	G	A	-0.0229681	-0.0021	0.113268	0.11	FALSE	FALSE	FALSE	Mahajan_Type2diabetes	4	89054667	0.01	0.84	898130	74124	824006	TRUE	BMI_UKB	4	89054667	0.00310659	1.39991e-13	461460			TRUE
rs4261944	G	T	G	T	0.0138553	-0.0003	0.364935	0.36	FALSE	FALSE	FALSE	Mahajan_Type2diabetes	4	31003636	0.0066	0.96	898130	74124	824006	TRUE	BMI_UKB	4	31003636	0.00205652	1.59993e-11	461460			TRUE
rs4284600	C	T	C	T	0.0119673	0.01	0.467122	0.48	FALSE	FALSE	FALSE	Mahajan_Type2diabetes	15	31843528	0.0064	0.12	898130	74124	824006	TRUE	BMI_UKB	15	31843528	0.00199506	2e-09	461460			TRUE
rs429343	G	A	G	A	-0.0173795	-0.027	0.576573	0.58	FALSE	FALSE	FALSE	Mahajan_Type2diabetes	2	147903382	0.0064	2.99999e-05	898130	74124	824006	TRUE	BMI_UKB	2	147903382	0.00199729	3.29989e-18	461460			TRUE
rs429358	C	T	C	T	-0.0266723	-0.08	0.154166	0.15	FALSE	FALSE	FALSE	Mahajan_Type2diabetes	19	45411941	0.0092	1.80011e-18	898130	74124	824006	TRUE	BMI_UKB	19	45411941	0.00274373	2.39994e-22	461460			TRUE
rs4307239	G	A	G	A	0.0121413	0.0041	0.458941	0.46	FALSE	FALSE	FALSE	Mahajan_Type2diabetes	7	24354300	0.0063	0.52	898130	74124	824006	TRUE	BMI_UKB	7	24354300	0.00198816	1e-09	461460			TRUE
rs4419475	T	A	T	A	0.011487	0.028	0.407327	0.41	FALSE	TRUE	FALSE	Mahajan_Type2diabetes	4	96150044	0.0065	1.6e-05	898130	74124	824006	TRUE	BMI_UKB	4	96150044	0.0020106	1.09999e-08	461460			TRUE
rs4456769	T	C	T	C	0.0146111	0.016	0.333444	0.33	FALSE	FALSE	FALSE	Mahajan_Type2diabetes	20	25190777	0.0067	0.0179999	898130	74124	824006	TRUE	BMI_UKB	20	25190777	0.00210138	3.59998e-12	461460			TRUE
rs4477562	T	C	T	C	0.0296118	0.044	0.128644	0.13	FALSE	FALSE	FALSE	Mahajan_Type2diabetes	13	54104968	0.0096	3.29997e-06	898130	74124	824006	TRUE	BMI_UKB	13	54104968	0.00298011	2.90001e-23	461460			TRUE
rs4482463	A	C	A	C	-0.0313175	-0.038	0.923002	0.92	FALSE	FALSE	FALSE	Mahajan_Type2diabetes	2	205375909	0.012	0.0015	898130	74124	824006	TRUE	BMI_UKB	2	205375909	0.00370692	2.99985e-17	461460			TRUE
rs45486197	A	G	A	G	0.025766	0.02	0.065685	0.064	FALSE	FALSE	FALSE	Mahajan_Type2diabetes	19	2244849	0.014	0.14	898130	74124	824006	TRUE	BMI_UKB	19	2244849	0.00403737	1.7e-10	461460			TRUE
rs4562625	G	C	G	C	-0.0130522	-0.0036	0.615007	0.61	FALSE	TRUE	FALSE	Mahajan_Type2diabetes	1	209218583	0.0069	0.6	898130	74124	824006	TRUE	BMI_UKB	1	209218583	0.00202513	1.2e-10	461460			TRUE
rs4605363	C	A	C	A	0.0163638	0.028	0.341595	0.34	FALSE	FALSE	FALSE	Mahajan_Type2diabetes	2	229010960	0.0066	2.5e-05	898130	74124	824006	TRUE	BMI_UKB	2	229010960	0.00207733	3.29989e-15	461460			TRUE
rs4625888	T	C	T	C	0.0117507	0.0004	0.557644	0.56	FALSE	FALSE	FALSE	Mahajan_Type2diabetes	2	204101157	0.0064	0.95	898130	74124	824006	TRUE	BMI_UKB	2	204101157	0.00198303	3.09999e-09	461460			TRUE
rs4648450	A	C	A	C	-0.014837	-0.0043	0.466824	0.47	FALSE	FALSE	FALSE	Mahajan_Type2diabetes	1	2723214	0.0064	0.5	898130	74124	824006	TRUE	BMI_UKB	1	2723214	0.00198775	8.4004e-14	461460			TRUE
rs4658403	T	C	T	C	-0.0188877	-0.0067	0.833659	0.84	FALSE	FALSE	FALSE	Mahajan_Type2diabetes	1	243832560	0.0086	0.43	898130	74124	824006	TRUE	BMI_UKB	1	243832560	0.00264997	1e-12	461460			TRUE
rs4672338	T	C	T	C	0.0135646	0.0073	0.336228	0.35	FALSE	FALSE	FALSE	Mahajan_Type2diabetes	2	60217457	0.0066	0.27	898130	74124	824006	TRUE	BMI_UKB	2	60217457	0.00208669	8.00018e-11	461460			TRUE
rs4722398	T	C	T	C	0.0186993	0.025	0.136137	0.13	FALSE	FALSE	FALSE	Mahajan_Type2diabetes	7	3125220	0.0095	0.00749998	898130	74124	824006	TRUE	BMI_UKB	7	3125220	0.00287545	7.89951e-11	461460			TRUE
rs4737188	T	A	T	A	-0.0124447	-0.023	0.473864	0.47	FALSE	TRUE	TRUE	Mahajan_Type2diabetes	8	64756657	0.0064	0.0004	898130	74124	824006	TRUE	BMI_UKB	8	64756657	0.00198274	3.50002e-10	461460			TRUE
rs4764949	G	A	G	A	-0.0183924	-0.024	0.325892	0.33	FALSE	FALSE	FALSE	Mahajan_Type2diabetes	12	103658096	0.0067	0.000309999	898130	74124	824006	TRUE	BMI_UKB	12	103658096	0.00211197	3.10027e-18	461460			TRUE
rs4790292	A	C	A	C	-0.0254509	-0.026	0.153693	0.15	FALSE	FALSE	FALSE	Mahajan_Type2diabetes	17	1824305	0.0091	0.00439997	898130	74124	824006	TRUE	BMI_UKB	17	1824305	0.00275603	2.60016e-20	461460			TRUE
rs4820410	G	A	G	A	-0.0177457	0.0061	0.345317	0.35	FALSE	FALSE	FALSE	Mahajan_Type2diabetes	22	40690385	0.0066	0.36	898130	74124	824006	TRUE	BMI_UKB	22	40690385	0.00208527	1.69981e-17	461460			TRUE
rs4832298	T	C	T	C	-0.015965	-0.03	0.686142	0.69	FALSE	FALSE	FALSE	Mahajan_Type2diabetes	2	86764004	0.0068	1.2e-05	898130	74124	824006	TRUE	BMI_UKB	2	86764004	0.00212268	5.40008e-14	461460			TRUE
rs4858940	C	T	C	T	0.0229281	0.041	0.885569	0.89	FALSE	FALSE	FALSE	Mahajan_Type2diabetes	3	88254820	0.01	7.39997e-05	898130	74124	824006	TRUE	BMI_UKB	3	88254820	0.00309976	1.39991e-13	461460			TRUE
rs4876611	G	A	G	A	0.0197549	0.02	0.720243	0.72	FALSE	FALSE	FALSE	Mahajan_Type2diabetes	8	116671848	0.0072	0.0051	898130	74124	824006	TRUE	BMI_UKB	8	116671848	0.00220502	3.29989e-19	461460			TRUE
rs4929923	C	T	C	T	0.0189424	0.028	0.645204	0.64	FALSE	FALSE	FALSE	Mahajan_Type2diabetes	11	8639200	0.0066	2.19999e-05	898130	74124	824006	TRUE	BMI_UKB	11	8639200	0.00206436	4.49987e-20	461460			TRUE
rs5011579	G	C	G	C	0.0140268	0.015	0.715152	0.71	FALSE	TRUE	FALSE	Mahajan_Type2diabetes	16	69187318	0.007	0.0309999	898130	74124	824006	TRUE	BMI_UKB	16	69187318	0.00219322	1.6e-10	461460			TRUE
rs512121	C	T	C	T	-0.0159359	-0.013	0.192054	0.19	FALSE	FALSE	FALSE	Mahajan_Type2diabetes	18	7548501	0.0081	0.11	898130	74124	824006	TRUE	BMI_UKB	18	7548501	0.00252176	2.59998e-10	461460			TRUE
rs529200	G	A	G	A	0.0168965	0.026	0.527829	0.53	FALSE	FALSE	FALSE	Mahajan_Type2diabetes	3	173114305	0.0064	5.39995e-05	898130	74124	824006	TRUE	BMI_UKB	3	173114305	0.0019785	1.29987e-17	461460			TRUE
rs539515	C	A	C	A	0.0495291	0.051	0.204942	0.2	FALSE	FALSE	FALSE	Mahajan_Type2diabetes	1	177889025	0.008	1.2e-10	898130	74124	824006	TRUE	BMI_UKB	1	177889025	0.0024426	1.99986e-91	461460			TRUE
rs55707359	G	T	G	T	0.0531292	0.038	0.015432	0.02	FALSE	FALSE	FALSE	Mahajan_Type2diabetes	11	46159333	0.027	0.16	898130	74124	824006	TRUE	BMI_UKB	11	46159333	0.00812381	6.20012e-11	461460			TRUE
rs55714539	C	A	C	A	0.0175719	0.0006	0.343587	0.35	FALSE	FALSE	FALSE	Mahajan_Type2diabetes	19	18207397	0.0068	0.93	898130	74124	824006	TRUE	BMI_UKB	19	18207397	0.00210043	6.00067e-17	461460			TRUE
rs55726687	A	G	A	G	0.02483	0.017	0.209709	0.21	FALSE	FALSE	FALSE	Mahajan_Type2diabetes	12	991306	0.008	0.0379997	898130	74124	824006	TRUE	BMI_UKB	12	991306	0.00242628	1.39991e-24	461460			TRUE
rs55769038	A	G	A	G	0.0160961	0.016	0.590384	0.59	FALSE	FALSE	FALSE	Mahajan_Type2diabetes	11	13331808	0.0064	0.0129999	898130	74124	824006	TRUE	BMI_UKB	11	13331808	0.00201096	1.20005e-15	461460			TRUE
rs557951	G	T	G	T	0.0140534	0.02	0.312937	0.32	FALSE	FALSE	FALSE	Mahajan_Type2diabetes	3	62713263	0.0068	0.00420001	898130	74124	824006	TRUE	BMI_UKB	3	62713263	0.00213387	4.49987e-11	461460			TRUE
rs558887	G	A	G	A	-0.0129976	-0.019	0.307507	0.3	FALSE	FALSE	FALSE	Mahajan_Type2diabetes	11	28712741	0.0069	0.00739997	898130	74124	824006	TRUE	BMI_UKB	11	28712741	0.00214881	1.5e-09	461460			TRUE
rs559231	T	G	T	G	0.0134907	0.018	0.393053	0.4	FALSE	FALSE	FALSE	Mahajan_Type2diabetes	18	39644247	0.0065	0.00649995	898130	74124	824006	TRUE	BMI_UKB	18	39644247	0.00203562	3.40017e-11	461460			TRUE
rs56038322	A	G	A	G	0.0139276	-0.013	0.31062	0.31	FALSE	FALSE	FALSE	Mahajan_Type2diabetes	3	69925128	0.0069	0.0569994	898130	74124	824006	TRUE	BMI_UKB	3	69925128	0.00214833	8.99912e-11	461460			TRUE
rs56133507	G	T	G	T	0.0137622	0.022	0.196875	0.2	FALSE	FALSE	FALSE	Mahajan_Type2diabetes	2	172818467	0.008	0.00519996	898130	74124	824006	TRUE	BMI_UKB	2	172818467	0.00247385	2.69998e-08	461460			TRUE
rs56143236	T	C	T	C	0.0126667	-0.0079	0.256388	0.25	FALSE	FALSE	FALSE	Mahajan_Type2diabetes	3	157020444	0.0073	0.28	898130	74124	824006	TRUE	BMI_UKB	3	157020444	0.00226533	2.30001e-08	461460			TRUE
rs56161855	T	A	T	A	0.0224575	-0.015	0.132847	0.14	FALSE	TRUE	FALSE	Mahajan_Type2diabetes	17	46288649	0.0093	0.12	898130	74124	824006	TRUE	BMI_UKB	17	46288649	0.00291784	1.39991e-14	461460			TRUE
rs56203622	C	T	C	T	0.0179769	0.019	0.145529	0.15	FALSE	FALSE	FALSE	Mahajan_Type2diabetes	9	131040874	0.0091	0.0389996	898130	74124	824006	TRUE	BMI_UKB	9	131040874	0.00280183	1.40001e-10	461460			TRUE
rs56352336	C	T	C	T	-0.016327	-0.011	0.154894	0.15	FALSE	FALSE	FALSE	Mahajan_Type2diabetes	19	19352155	0.0091	0.21	898130	74124	824006	TRUE	BMI_UKB	19	19352155	0.00275021	2.90001e-09	461460			TRUE
rs56399737	T	C	T	C	-0.0161325	-0.0062	0.449124	0.45	FALSE	FALSE	FALSE	Mahajan_Type2diabetes	13	33381721	0.0063	0.33	898130	74124	824006	TRUE	BMI_UKB	13	33381721	0.00199646	6.4003e-16	461460			TRUE
rs56858768	A	G	A	G	0.0159188	0.015	0.296861	0.3	FALSE	FALSE	FALSE	Mahajan_Type2diabetes	13	86511730	0.0069	0.0329997	898130	74124	824006	TRUE	BMI_UKB	13	86511730	0.00217378	2.39994e-13	461460			TRUE
rs56893062	G	T	G	T	0.0125141	0.0053	0.303342	0.31	FALSE	FALSE	FALSE	Mahajan_Type2diabetes	8	25662655	0.0069	0.450001	898130	74124	824006	TRUE	BMI_UKB	8	25662655	0.00215383	6.19998e-09	461460			TRUE
rs56930105	T	C	T	C	0.0157557	0.025	0.139295	0.14	FALSE	FALSE	FALSE	Mahajan_Type2diabetes	2	10982487	0.0093	0.0061	898130	74124	824006	TRUE	BMI_UKB	2	10982487	0.00286187	3.69999e-08	461460			TRUE
rs57636386	C	T	C	T	-0.0412553	-0.04	0.08383	0.09	FALSE	FALSE	FALSE	Mahajan_Type2diabetes	18	58048295	0.012	0.00064	898130	74124	824006	TRUE	BMI_UKB	18	58048295	0.00358326	1.10002e-30	461460			TRUE
rs57989773	C	T	C	T	0.0133488	0.0011	0.244995	0.24	FALSE	FALSE	FALSE	Mahajan_Type2diabetes	6	100629078	0.0077	0.89	898130	74124	824006	TRUE	BMI_UKB	6	100629078	0.00236315	1.6e-08	461460			TRUE
rs58862095	T	C	T	C	-0.0229877	-0.008	0.419266	0.41	FALSE	FALSE	FALSE	Mahajan_Type2diabetes	7	75081418	0.0066	0.23	898130	74124	824006	TRUE	BMI_UKB	7	75081418	0.00200786	2.39994e-30	461460			TRUE
rs59068084	T	G	T	G	0.0110552	0.0085	0.410232	0.41	FALSE	FALSE	FALSE	Mahajan_Type2diabetes	4	113256737	0.0064	0.19	898130	74124	824006	TRUE	BMI_UKB	4	113256737	0.00201048	3.79997e-08	461460			TRUE
rs59086897	A	T	A	T	0.033385	0.0093	0.487541	0.47	FALSE	TRUE	TRUE	Mahajan_Type2diabetes	2	25145173	0.0064	0.15	898130	74124	824006	TRUE	BMI_UKB	2	25145173	0.00196986	1.99986e-64	461460			TRUE
rs59227842	G	A	G	A	0.0229675	0.035	0.31149	0.31	FALSE	FALSE	FALSE	Mahajan_Type2diabetes	11	43692423	0.0069	5e-07	898130	74124	824006	TRUE	BMI_UKB	11	43692423	0.00215313	1.50003e-26	461460			TRUE
rs594024	C	T	C	T	-0.0146771	-0.0065	0.554162	0.55	FALSE	FALSE	FALSE	Mahajan_Type2diabetes	11	69443822	0.0065	0.32	898130	74124	824006	TRUE	BMI_UKB	11	69443822	0.00199081	1.69981e-13	461460			TRUE
rs6023655	G	A	G	A	-0.0147346	-0.013	0.765741	0.76	FALSE	FALSE	FALSE	Mahajan_Type2diabetes	20	53479658	0.0074	0.0929994	898130	74124	824006	TRUE	BMI_UKB	20	53479658	0.00234997	3.59998e-10	461460			TRUE
rs60764613	T	G	T	G	0.02099	0.042	0.144883	0.15	FALSE	FALSE	FALSE	Mahajan_Type2diabetes	18	1839911	0.009	2.30001e-06	898130	74124	824006	TRUE	BMI_UKB	18	1839911	0.00282688	1.10002e-13	461460			TRUE
rs61740466	A	G	A	G	-0.0135153	-0.0046	0.237203	0.24	FALSE	FALSE	FALSE	Mahajan_Type2diabetes	1	19934900	0.0074	0.54	898130	74124	824006	TRUE	BMI_UKB	1	19934900	0.00231885	5.60003e-09	461460			TRUE
rs61813324	T	C	T	C	0.0290259	0.023	0.135728	0.14	FALSE	FALSE	FALSE	Mahajan_Type2diabetes	1	156049877	0.0099	0.0179999	898130	74124	824006	TRUE	BMI_UKB	1	156049877	0.00292038	2.80027e-23	461460			TRUE
rs61828641	A	G	A	G	0.0224585	0.0084	0.10925	0.11	FALSE	FALSE	FALSE	Mahajan_Type2diabetes	1	174321997	0.01	0.41	898130	74124	824006	TRUE	BMI_UKB	1	174321997	0.00315913	1.20005e-12	461460			TRUE
rs61871615	T	C	T	C	-0.0267159	-0.034	0.091551	0.091	FALSE	FALSE	FALSE	Mahajan_Type2diabetes	10	102487140	0.012	0.00350002	898130	74124	824006	TRUE	BMI_UKB	10	102487140	0.00359269	1e-13	461460			TRUE
rs61903695	G	A	G	A	0.0166235	0.022	0.254964	0.25	FALSE	FALSE	FALSE	Mahajan_Type2diabetes	11	89922417	0.0073	0.00230001	898130	74124	824006	TRUE	BMI_UKB	11	89922417	0.00227115	2.49977e-13	461460			TRUE
rs61992671	G	A	G	A	-0.0161925	-0.035	0.49195	0.49	FALSE	FALSE	FALSE	Mahajan_Type2diabetes	14	101531854	0.0067	3.09999e-07	898130	74124	824006	TRUE	BMI_UKB	14	101531854	0.00206924	5.10035e-15	461460			TRUE
rs62007782	A	G	A	G	-0.0167007	-0.016	0.265091	0.26	FALSE	FALSE	FALSE	Mahajan_Type2diabetes	15	78029797	0.0073	0.032	898130	74124	824006	TRUE	BMI_UKB	15	78029797	0.00224215	9.3994e-14	461460			TRUE
rs62020775	A	T	A	T	-0.0165665	-0.013	0.14168	0.14	FALSE	TRUE	FALSE	Mahajan_Type2diabetes	15	89960286	0.0095	0.17	898130	74124	824006	TRUE	BMI_UKB	15	89960286	0.0028635	7.19996e-09	461460			TRUE
rs62072006	C	A	C	A	0.0156492	0.0018	0.144541	0.14	FALSE	FALSE	FALSE	Mahajan_Type2diabetes	17	52938468	0.0092	0.84	898130	74124	824006	TRUE	BMI_UKB	17	52938468	0.00282374	2.99999e-08	461460			TRUE
rs62107261	C	T	C	T	-0.0911559	-0.11	0.048327	0.05	FALSE	FALSE	FALSE	Mahajan_Type2diabetes	2	422144	0.016	1.80011e-11	898130	74124	824006	TRUE	BMI_UKB	2	422144	0.00460882	4.60045e-87	461460			TRUE
rs62176243	T	A	T	A	-0.0149699	-0.021	0.244987	0.25	FALSE	TRUE	FALSE	Mahajan_Type2diabetes	2	166190881	0.0073	0.00359998	898130	74124	824006	TRUE	BMI_UKB	2	166190881	0.00228878	6.09958e-11	461460			TRUE
rs62190049	C	G	C	G	-0.0111798	-0.004	0.390446	0.4	FALSE	TRUE	FALSE	Mahajan_Type2diabetes	2	182566998	0.0065	0.54	898130	74124	824006	TRUE	BMI_UKB	2	182566998	0.00203614	4e-08	461460			TRUE
rs62241847	G	A	G	A	-0.0124263	-0.025	0.314443	0.32	FALSE	FALSE	FALSE	Mahajan_Type2diabetes	3	20466465	0.0069	0.000420001	898130	74124	824006	TRUE	BMI_UKB	3	20466465	0.00212897	5.30005e-09	461460			TRUE
rs62246311	A	G	A	G	0.0207539	0.047	0.102364	0.1	FALSE	FALSE	FALSE	Mahajan_Type2diabetes	3	9498143	0.011	8.50002e-06	898130	74124	824006	TRUE	BMI_UKB	3	9498143	0.00325487	1.79999e-10	461460			TRUE
rs62379271	G	T	G	T	0.0117237	0.025	0.578511	0.57	FALSE	FALSE	FALSE	Mahajan_Type2diabetes	5	105870033	0.0064	9.80009e-05	898130	74124	824006	TRUE	BMI_UKB	5	105870033	0.00200557	5e-09	461460			TRUE
rs6265	T	C	T	C	-0.0399185	-0.016	0.188472	0.19	FALSE	FALSE	FALSE	Mahajan_Type2diabetes	11	27679916	0.0082	0.0539995	898130	74124	824006	TRUE	BMI_UKB	11	27679916	0.00252719	3.29989e-56	461460			TRUE
rs6430068	A	G	A	G	0.0186066	0.021	0.108559	0.11	FALSE	FALSE	FALSE	Mahajan_Type2diabetes	2	145627927	0.01	0.0379997	898130	74124	824006	TRUE	BMI_UKB	2	145627927	0.0031882	5.30005e-09	461460			TRUE
rs6444950	A	G	A	G	0.0158525	-0.039	0.237474	0.23	FALSE	FALSE	FALSE	Mahajan_Type2diabetes	3	170602073	0.0075	2.1e-07	898130	74124	824006	TRUE	BMI_UKB	3	170602073	0.00232007	8.30042e-12	461460			TRUE
rs6474856	T	C	T	C	-0.0122041	-0.013	0.64022	0.64	FALSE	FALSE	FALSE	Mahajan_Type2diabetes	9	14768160	0.0066	0.0599998	898130	74124	824006	TRUE	BMI_UKB	9	14768160	0.00207048	3.79997e-09	461460			TRUE
rs6531639	A	G	A	G	-0.0136291	-0.0024	0.247548	0.24	FALSE	FALSE	FALSE	Mahajan_Type2diabetes	4	38556399	0.0075	0.75	898130	74124	824006	TRUE	BMI_UKB	4	38556399	0.00233909	5.69994e-09	461460			TRUE
rs6545714	A	G	A	G	-0.0205219	-0.037	0.601448	0.61	FALSE	FALSE	FALSE	Mahajan_Type2diabetes	2	59307725	0.0065	1.7e-08	898130	74124	824006	TRUE	BMI_UKB	2	59307725	0.00201573	2.39994e-24	461460			TRUE
rs6560906	C	T	C	T	-0.012198	-0.03	0.691874	0.68	FALSE	FALSE	FALSE	Mahajan_Type2diabetes	12	133414054	0.0068	1.5e-05	898130	74124	824006	TRUE	BMI_UKB	12	133414054	0.00214136	1.2e-08	461460			TRUE
rs6561937	A	T	A	T	-0.015934	-0.037	0.753587	0.76	FALSE	TRUE	FALSE	Mahajan_Type2diabetes	13	58257667	0.0074	5.49997e-07	898130	74124	824006	TRUE	BMI_UKB	13	58257667	0.00230346	4.60045e-12	461460			TRUE
rs6567160	C	T	C	T	0.0541723	0.055	0.232714	0.24	FALSE	FALSE	FALSE	Mahajan_Type2diabetes	18	57829135	0.0074	2.09991e-13	898130	74124	824006	TRUE	BMI_UKB	18	57829135	0.00234213	2.30144e-118	461460			TRUE
rs6575340	A	G	A	G	0.0207333	0.018	0.636038	0.64	FALSE	FALSE	FALSE	Mahajan_Type2diabetes	14	94023972	0.0066	0.0061	898130	74124	824006	TRUE	BMI_UKB	14	94023972	0.00206189	8.69961e-24	461460			TRUE
rs6597975	G	C	G	C	0.013681	0.0095	0.54389	0.55	FALSE	TRUE	TRUE	Mahajan_Type2diabetes	11	838842	0.0066	0.15	898130	74124	824006	TRUE	BMI_UKB	11	838842	0.00199532	7.10068e-12	461460			TRUE
rs66679256	T	C	T	C	0.0148864	0.0011	0.445826	0.44	FALSE	FALSE	FALSE	Mahajan_Type2diabetes	4	18351898	0.0064	0.86	898130	74124	824006	TRUE	BMI_UKB	4	18351898	0.00198759	6.89922e-14	461460			TRUE
rs6669189	T	C	T	C	0.0171368	-0.003	0.401588	0.4	FALSE	FALSE	FALSE	Mahajan_Type2diabetes	1	75011358	0.0065	0.649999	898130	74124	824006	TRUE	BMI_UKB	1	75011358	0.00201682	1.9002e-17	461460			TRUE
rs6669341	G	A	G	A	-0.0170287	-0.018	0.582679	0.59	FALSE	FALSE	FALSE	Mahajan_Type2diabetes	1	47678458	0.0064	0.005	898130	74124	824006	TRUE	BMI_UKB	1	47678458	0.0019986	1.59993e-17	461460			TRUE
rs6682438	C	T	C	T	0.0131586	0.0034	0.673081	0.67	FALSE	FALSE	FALSE	Mahajan_Type2diabetes	1	33784146	0.0068	0.62	898130	74124	824006	TRUE	BMI_UKB	1	33784146	0.00210047	3.69999e-10	461460			TRUE
rs6696828	C	G	C	G	0.0137805	0.014	0.303943	0.29	FALSE	TRUE	FALSE	Mahajan_Type2diabetes	1	80812020	0.0071	0.0470002	898130	74124	824006	TRUE	BMI_UKB	1	80812020	0.00214061	1.2e-10	461460			TRUE
rs6705567	C	T	C	T	-0.0146168	-0.011	0.37596	0.38	FALSE	FALSE	FALSE	Mahajan_Type2diabetes	2	55320173	0.0067	0.12	898130	74124	824006	TRUE	BMI_UKB	2	55320173	0.00204919	9.79941e-13	461460			TRUE
rs6707827	G	A	G	A	0.0119437	-0.002	0.703627	0.7	FALSE	FALSE	FALSE	Mahajan_Type2diabetes	2	100123030	0.007	0.780001	898130	74124	824006	TRUE	BMI_UKB	2	100123030	0.00217332	3.89996e-08	461460			TRUE
rs6710091	G	C	G	C	-0.0116835	-0.013	0.348174	0.35	FALSE	TRUE	FALSE	Mahajan_Type2diabetes	2	239597	0.0066	0.0420001	898130	74124	824006	TRUE	BMI_UKB	2	239597	0.00206707	1.6e-08	461460			TRUE
rs6713781	C	G	C	G	-0.0135736	-0.011	0.401882	0.4	FALSE	TRUE	FALSE	Mahajan_Type2diabetes	2	40291940	0.0065	0.0899995	898130	74124	824006	TRUE	BMI_UKB	2	40291940	0.00202799	2.19989e-11	461460			TRUE
rs6725931	T	C	T	C	0.0191046	0.025	0.847658	0.85	FALSE	FALSE	FALSE	Mahajan_Type2diabetes	2	220205146	0.0091	0.0064	898130	74124	824006	TRUE	BMI_UKB	2	220205146	0.00274403	3.29989e-12	461460			TRUE
rs6744646	G	A	G	A	0.0554684	0.053	0.828299	0.83	FALSE	FALSE	FALSE	Mahajan_Type2diabetes	2	628504	0.0085	3.59998e-10	898130	74124	824006	TRUE	BMI_UKB	2	628504	0.00261213	4.49987e-100	461460			TRUE
rs6752979	A	G	A	G	0.0125235	0.02	0.31688	0.31	FALSE	FALSE	FALSE	Mahajan_Type2diabetes	2	81741750	0.0068	0.00329997	898130	74124	824006	TRUE	BMI_UKB	2	81741750	0.00211721	3.29997e-09	461460			TRUE
rs67609008	C	T	C	T	0.0170863	-0.002	0.283614	0.27	FALSE	FALSE	FALSE	Mahajan_Type2diabetes	10	126640936	0.0073	0.79	898130	74124	824006	TRUE	BMI_UKB	10	126640936	0.0022021	8.60003e-15	461460			TRUE
rs6774894	A	T	A	T	0.0133088	0.015	0.358148	0.36	FALSE	TRUE	FALSE	Mahajan_Type2diabetes	3	196116393	0.0066	0.0269998	898130	74124	824006	TRUE	BMI_UKB	3	196116393	0.00205674	9.70063e-11	461460			TRUE
rs6831088	A	G	A	G	-0.0115222	-0.029	0.640139	0.64	FALSE	FALSE	FALSE	Mahajan_Type2diabetes	4	20257769	0.0066	1.5e-05	898130	74124	824006	TRUE	BMI_UKB	4	20257769	0.0020591	2.19999e-08	461460			TRUE
rs6843852	T	C	T	C	0.0130897	0.0096	0.507861	0.52	FALSE	FALSE	FALSE	Mahajan_Type2diabetes	4	162132758	0.0064	0.14	898130	74124	824006	TRUE	BMI_UKB	4	162132758	0.00197607	3.50026e-11	461460			TRUE
rs6909685	T	C	T	C	-0.014612	-0.015	0.326809	0.34	FALSE	FALSE	FALSE	Mahajan_Type2diabetes	6	97753952	0.0067	0.0239999	898130	74124	824006	TRUE	BMI_UKB	6	97753952	0.00211352	4.70002e-12	461460			TRUE
rs6922607	G	A	G	A	0.0148848	0.0013	0.189847	0.19	FALSE	FALSE	FALSE	Mahajan_Type2diabetes	6	142703483	0.0082	0.87	898130	74124	824006	TRUE	BMI_UKB	6	142703483	0.00251479	3.2e-09	461460			TRUE
rs6938973	C	T	C	T	0.0182223	0.029	0.601456	0.6	FALSE	FALSE	FALSE	Mahajan_Type2diabetes	6	98421721	0.0065	8.10009e-06	898130	74124	824006	TRUE	BMI_UKB	6	98421721	0.00201872	1.80011e-19	461460			TRUE
rs6950388	A	G	A	G	0.0155219	0.0003	0.795086	0.79	FALSE	FALSE	FALSE	Mahajan_Type2diabetes	7	1270699	0.0083	0.97	898130	74124	824006	TRUE	BMI_UKB	7	1270699	0.00244806	2.30001e-10	461460			TRUE
rs6962980	C	A	C	A	-0.0159568	-0.012	0.556019	0.55	FALSE	FALSE	FALSE	Mahajan_Type2diabetes	7	113452183	0.0063	0.0649995	898130	74124	824006	TRUE	BMI_UKB	7	113452183	0.00198814	1e-15	461460			TRUE
rs698147	G	A	G	A	-0.0128512	-0.016	0.543596	0.55	FALSE	FALSE	FALSE	Mahajan_Type2diabetes	5	3513485	0.0064	0.0129999	898130	74124	824006	TRUE	BMI_UKB	5	3513485	0.00198514	9.60064e-11	461460			TRUE
rs6998660	G	A	G	A	0.0125456	0.015	0.452592	0.44	FALSE	FALSE	FALSE	Mahajan_Type2diabetes	8	143373972	0.0064	0.021	898130	74124	824006	TRUE	BMI_UKB	8	143373972	0.00198902	2.80001e-10	461460			TRUE
rs7024334	G	T	G	T	-0.0138177	-0.021	0.77914	0.78	FALSE	FALSE	FALSE	Mahajan_Type2diabetes	9	109072075	0.0076	0.00680002	898130	74124	824006	TRUE	BMI_UKB	9	109072075	0.00238338	6.69993e-09	461460			TRUE
rs7027304	T	C	T	C	0.0145492	0.026	0.652661	0.66	FALSE	FALSE	FALSE	Mahajan_Type2diabetes	9	129408290	0.0067	8.50002e-05	898130	74124	824006	TRUE	BMI_UKB	9	129408290	0.00208703	3.10027e-12	461460			TRUE
rs7034554	G	A	G	A	-0.0129826	-0.017	0.373825	0.37	FALSE	FALSE	FALSE	Mahajan_Type2diabetes	9	37081301	0.0066	0.0129999	898130	74124	824006	TRUE	BMI_UKB	9	37081301	0.00204252	2.1e-10	461460			TRUE
rs7038943	C	T	C	T	-0.0140202	-0.017	0.33879	0.35	FALSE	FALSE	FALSE	Mahajan_Type2diabetes	9	120377178	0.0066	0.00920005	898130	74124	824006	TRUE	BMI_UKB	9	120377178	0.00208641	1.80011e-11	461460			TRUE
rs704061	C	T	C	T	0.0146374	0.014	0.45505	0.45	FALSE	FALSE	FALSE	Mahajan_Type2diabetes	12	89771903	0.0063	0.0269998	898130	74124	824006	TRUE	BMI_UKB	12	89771903	0.00198552	1.69981e-13	461460			TRUE
rs705145	A	C	A	C	0.0139021	0.015	0.34518	0.35	FALSE	FALSE	FALSE	Mahajan_Type2diabetes	10	125226178	0.0066	0.0219999	898130	74124	824006	TRUE	BMI_UKB	10	125226178	0.0020798	2.29985e-11	461460			TRUE
rs7070670	T	C	T	C	-0.0123274	-0.0069	0.327923	0.32	FALSE	FALSE	FALSE	Mahajan_Type2diabetes	10	61842645	0.0068	0.31	898130	74124	824006	TRUE	BMI_UKB	10	61842645	0.00211928	5.99998e-09	461460			TRUE
rs7081254	C	T	C	T	-0.0142516	-0.0014	0.205739	0.2	FALSE	FALSE	FALSE	Mahajan_Type2diabetes	10	132955696	0.0081	0.86	898130	74124	824006	TRUE	BMI_UKB	10	132955696	0.00245216	6.19998e-09	461460			TRUE
rs7124681	A	C	A	C	0.0256977	0.037	0.408353	0.41	FALSE	FALSE	FALSE	Mahajan_Type2diabetes	11	47529947	0.0064	6.4e-09	898130	74124	824006	TRUE	BMI_UKB	11	47529947	0.0020063	1.50003e-37	461460			TRUE
rs7132908	A	G	A	G	0.0297904	0.031	0.384458	0.39	FALSE	FALSE	FALSE	Mahajan_Type2diabetes	12	50263148	0.0065	2e-06	898130	74124	824006	TRUE	BMI_UKB	12	50263148	0.00203363	1.39991e-48	461460			TRUE
rs71495038	A	G	A	G	0.0277998	0.035	0.076936	0.08	FALSE	FALSE	FALSE	Mahajan_Type2diabetes	10	33971383	0.012	0.0032	898130	74124	824006	TRUE	BMI_UKB	10	33971383	0.00370969	6.70039e-14	461460			TRUE
rs7201895	A	G	A	G	-0.0149781	-0.027	0.354291	0.35	FALSE	FALSE	FALSE	Mahajan_Type2diabetes	16	407723	0.0068	6.59994e-05	898130	74124	824006	TRUE	BMI_UKB	16	407723	0.00207999	6.00067e-13	461460			TRUE
rs7206608	G	C	G	C	0.0135122	0.026	0.32162	0.32	FALSE	TRUE	FALSE	Mahajan_Type2diabetes	16	82872628	0.0067	0.000129999	898130	74124	824006	TRUE	BMI_UKB	16	82872628	0.00211797	1.79999e-10	461460			TRUE
rs7218014	C	T	C	T	0.0189524	0.05	0.197305	0.2	FALSE	FALSE	FALSE	Mahajan_Type2diabetes	17	65832016	0.008	2.69998e-10	898130	74124	824006	TRUE	BMI_UKB	17	65832016	0.00249216	2.90001e-14	461460			TRUE
rs7232171	T	G	T	G	0.0123404	0.012	0.58263	0.58	FALSE	FALSE	FALSE	Mahajan_Type2diabetes	18	31251221	0.0064	0.0560003	898130	74124	824006	TRUE	BMI_UKB	18	31251221	0.00200821	8e-10	461460			TRUE
rs723672	T	C	T	C	0.0111273	0.024	0.43151	0.43	FALSE	FALSE	FALSE	Mahajan_Type2diabetes	12	2161561	0.0064	0.000259998	898130	74124	824006	TRUE	BMI_UKB	12	2161561	0.00200698	2.99999e-08	461460			TRUE
rs7259070	C	T	C	T	0.021869	0.033	0.596062	0.6	FALSE	FALSE	FALSE	Mahajan_Type2diabetes	19	47562509	0.0067	1.40001e-06	898130	74124	824006	TRUE	BMI_UKB	19	47562509	0.00203628	6.59933e-27	461460			TRUE
rs72634826	A	G	A	G	-0.021277	-0.023	0.259858	0.25	FALSE	FALSE	FALSE	Mahajan_Type2diabetes	1	1601052	0.0093	0.0129999	898130	74124	824006	TRUE	BMI_UKB	1	1601052	0.00228001	1e-20	461460			TRUE
rs72649373	C	T	C	T	0.0178062	-0.0015	0.143188	0.15	FALSE	FALSE	FALSE	Mahajan_Type2diabetes	4	80609966	0.0092	0.87	898130	74124	824006	TRUE	BMI_UKB	4	80609966	0.00287805	6.1e-10	461460			TRUE
rs72673947	G	A	G	A	0.0218864	0.023	0.107031	0.11	FALSE	FALSE	FALSE	Mahajan_Type2diabetes	8	118884379	0.01	0.0259998	898130	74124	824006	TRUE	BMI_UKB	8	118884379	0.00321496	9.8992e-12	461460			TRUE
rs72892910	T	G	T	G	0.0387798	0.059	0.172232	0.18	FALSE	FALSE	FALSE	Mahajan_Type2diabetes	6	50816887	0.0084	1.20005e-12	898130	74124	824006	TRUE	BMI_UKB	6	50816887	0.00262053	1.50003e-49	461460			TRUE
rs72976986	A	G	A	G	-0.0232257	-0.011	0.190123	0.19	FALSE	FALSE	FALSE	Mahajan_Type2diabetes	19	4050424	0.0087	0.18	898130	74124	824006	TRUE	BMI_UKB	19	4050424	0.00254712	7.59976e-20	461460			TRUE
rs73026725	A	C	A	C	-0.022318	-0.028	0.153534	0.15	FALSE	FALSE	FALSE	Mahajan_Type2diabetes	19	31017686	0.0091	0.00239999	898130	74124	824006	TRUE	BMI_UKB	19	31017686	0.00275052	4.90004e-16	461460			TRUE
rs73052033	C	T	C	T	-0.0303929	-0.029	0.18493	0.18	FALSE	FALSE	FALSE	Mahajan_Type2diabetes	3	185828465	0.0083	0.0004	898130	74124	824006	TRUE	BMI_UKB	3	185828465	0.00254634	7.70016e-33	461460			TRUE
rs7306534	A	G	A	G	-0.0112754	0.0009	0.621712	0.63	FALSE	FALSE	FALSE	Mahajan_Type2diabetes	12	68107914	0.0066	0.89	898130	74124	824006	TRUE	BMI_UKB	12	68107914	0.00205437	4.09996e-08	461460			TRUE
rs73124396	C	T	C	T	-0.0154472	-0.013	0.205144	0.21	FALSE	FALSE	FALSE	Mahajan_Type2diabetes	7	71579606	0.0077	0.0909997	898130	74124	824006	TRUE	BMI_UKB	7	71579606	0.0024548	3.09999e-10	461460			TRUE
rs73142879	T	C	T	C	-0.0266936	-0.039	0.192297	0.19	FALSE	FALSE	FALSE	Mahajan_Type2diabetes	20	51195932	0.0082	1.40001e-06	898130	74124	824006	TRUE	BMI_UKB	20	51195932	0.00252257	3.59998e-26	461460			TRUE
rs73193736	G	A	G	A	-0.0177165	-0.011	0.243934	0.25	FALSE	FALSE	FALSE	Mahajan_Type2diabetes	12	108294381	0.0074	0.13	898130	74124	824006	TRUE	BMI_UKB	12	108294381	0.00232002	2.19989e-14	461460			TRUE
rs73213484	T	A	T	A	-0.0225766	-0.018	0.141236	0.15	FALSE	TRUE	FALSE	Mahajan_Type2diabetes	4	28489339	0.0091	0.0530005	898130	74124	824006	TRUE	BMI_UKB	4	28489339	0.0028364	1.69981e-15	461460			TRUE
rs7331420	A	G	A	G	-0.0143702	-0.026	0.285276	0.29	FALSE	FALSE	FALSE	Mahajan_Type2diabetes	13	99236471	0.007	0.000219999	898130	74124	824006	TRUE	BMI_UKB	13	99236471	0.00220081	6.59933e-11	461460			TRUE
rs7357754	G	A	G	A	0.0141146	0.015	0.500139	0.5	FALSE	FALSE	FALSE	Mahajan_Type2diabetes	9	92207308	0.0063	0.0219999	898130	74124	824006	TRUE	BMI_UKB	9	92207308	0.00198362	1.10002e-12	461460			TRUE
rs73601548	T	C	T	C	0.0177354	0.018	0.114527	0.11	FALSE	FALSE	FALSE	Mahajan_Type2diabetes	10	18549889	0.01	0.0769999	898130	74124	824006	TRUE	BMI_UKB	10	18549889	0.00311639	1.29999e-08	461460			TRUE
rs73985439	C	A	C	A	0.0136616	0.017	0.307299	0.3	FALSE	FALSE	FALSE	Mahajan_Type2diabetes	2	212299249	0.0069	0.015	898130	74124	824006	TRUE	BMI_UKB	2	212299249	0.00214059	1.7e-10	461460			TRUE
rs7442885	G	C	G	C	-0.0228163	-0.034	0.214049	0.22	FALSE	TRUE	FALSE	Mahajan_Type2diabetes	5	87682877	0.0077	1.09999e-05	898130	74124	824006	TRUE	BMI_UKB	5	87682877	0.00241251	3.19963e-21	461460			TRUE
rs745249	T	C	T	C	0.0176118	0.028	0.281945	0.29	FALSE	FALSE	FALSE	Mahajan_Type2diabetes	2	105460333	0.007	9.49992e-05	898130	74124	824006	TRUE	BMI_UKB	2	105460333	0.00219724	1.10002e-15	461460			TRUE
rs74750282	C	T	C	T	-0.0196382	-0.011	0.086623	0.08	FALSE	FALSE	FALSE	Mahajan_Type2diabetes	7	114744463	0.012	0.32	898130	74124	824006	TRUE	BMI_UKB	7	114744463	0.00352561	2.5e-08	461460			TRUE
rs7498665	G	A	G	A	0.0268646	0.029	0.399659	0.4	FALSE	FALSE	FALSE	Mahajan_Type2diabetes	16	28883241	0.0065	1e-05	898130	74124	824006	TRUE	BMI_UKB	16	28883241	0.00201997	2.29985e-40	461460			TRUE
rs7516554	T	C	T	C	0.0120066	0.0018	0.399941	0.4	FALSE	FALSE	FALSE	Mahajan_Type2diabetes	1	210301331	0.0064	0.780001	898130	74124	824006	TRUE	BMI_UKB	1	210301331	0.00201565	2.59998e-09	461460			TRUE
rs7519259	A	G	A	G	0.0140028	0.012	0.52836	0.53	FALSE	FALSE	FALSE	Mahajan_Type2diabetes	1	66434743	0.0063	0.0519996	898130	74124	824006	TRUE	BMI_UKB	1	66434743	0.00198381	1.69981e-12	461460			TRUE
rs754635	G	C	G	C	0.0219925	0.02	0.886582	0.89	FALSE	TRUE	FALSE	Mahajan_Type2diabetes	3	42305131	0.01	0.051	898130	74124	824006	TRUE	BMI_UKB	3	42305131	0.0031093	1.50003e-12	461460			TRUE
rs75499503	T	C	T	C	-0.0180331	-0.021	0.220101	0.23	FALSE	FALSE	FALSE	Mahajan_Type2diabetes	6	26145217	0.0075	0.0064	898130	74124	824006	TRUE	BMI_UKB	6	26145217	0.00241845	8.9002e-14	461460			TRUE
rs7568228	C	G	C	G	-0.0119625	-0.018	0.52717	0.52	FALSE	TRUE	TRUE	Mahajan_Type2diabetes	2	236848488	0.0063	0.00479999	898130	74124	824006	TRUE	BMI_UKB	2	236848488	0.00197288	1.29999e-09	461460			TRUE
rs7571496	G	A	G	A	-0.0158916	-0.012	0.260545	0.27	FALSE	FALSE	FALSE	Mahajan_Type2diabetes	2	6169351	0.0072	0.0949992	898130	74124	824006	TRUE	BMI_UKB	2	6169351	0.00225454	1.80011e-12	461460			TRUE
rs76183894	C	T	C	T	-0.0219584	-0.04	0.080747	0.08	FALSE	FALSE	FALSE	Mahajan_Type2diabetes	3	114371939	0.012	0.000659994	898130	74124	824006	TRUE	BMI_UKB	3	114371939	0.00364437	1.7e-09	461460			TRUE
rs7619139	A	T	A	T	0.0134537	0.015	0.588616	0.59	FALSE	TRUE	FALSE	Mahajan_Type2diabetes	3	25110415	0.0065	0.025	898130	74124	824006	TRUE	BMI_UKB	3	25110415	0.00201061	2.19989e-11	461460			TRUE
rs76267866	T	A	T	A	0.0141438	0.033	0.206473	0.21	FALSE	TRUE	FALSE	Mahajan_Type2diabetes	3	70540347	0.0079	2.90001e-05	898130	74124	824006	TRUE	BMI_UKB	3	70540347	0.00243965	6.69993e-09	461460			TRUE
rs765874	A	T	A	T	-0.0120592	-0.013	0.489362	0.49	FALSE	TRUE	TRUE	Mahajan_Type2diabetes	6	143185557	0.0063	0.04	898130	74124	824006	TRUE	BMI_UKB	6	143185557	0.00197569	1e-09	461460			TRUE
rs76702514	G	C	G	C	-0.0164862	-0.015	0.210623	0.21	FALSE	TRUE	FALSE	Mahajan_Type2diabetes	1	195148296	0.0079	0.0580003	898130	74124	824006	TRUE	BMI_UKB	1	195148296	0.00243278	1.20005e-11	461460			TRUE
rs7683836	A	G	A	G	-0.0122469	-0.012	0.557215	0.54	FALSE	FALSE	FALSE	Mahajan_Type2diabetes	4	180167906	0.0064	0.0690001	898130	74124	824006	TRUE	BMI_UKB	4	180167906	0.00199427	8.19993e-10	461460			TRUE
rs7704382	G	C	G	C	0.0120126	0.015	0.433528	0.44	FALSE	TRUE	TRUE	Mahajan_Type2diabetes	5	112448114	0.0064	0.016	898130	74124	824006	TRUE	BMI_UKB	5	112448114	0.00199631	1.79999e-09	461460			TRUE
rs7708584	G	A	G	A	-0.0159321	-0.025	0.572344	0.58	FALSE	FALSE	FALSE	Mahajan_Type2diabetes	5	153543466	0.0064	0.000129999	898130	74124	824006	TRUE	BMI_UKB	5	153543466	0.0019949	1.39991e-15	461460			TRUE
rs7761673	A	T	A	T	-0.0135915	-0.022	0.21988	0.21	FALSE	TRUE	FALSE	Mahajan_Type2diabetes	6	70357368	0.0079	0.00549997	898130	74124	824006	TRUE	BMI_UKB	6	70357368	0.0023901	1.29999e-08	461460			TRUE
rs7762794	G	A	G	A	0.0149077	0.032	0.285408	0.29	FALSE	FALSE	FALSE	Mahajan_Type2diabetes	6	153380228	0.0069	3.50002e-06	898130	74124	824006	TRUE	BMI_UKB	6	153380228	0.00218606	9.09913e-12	461460			TRUE
rs7774	A	C	A	C	0.014988	0.026	0.310467	0.33	FALSE	FALSE	FALSE	Mahajan_Type2diabetes	17	4801163	0.0068	0.00012	898130	74124	824006	TRUE	BMI_UKB	17	4801163	0.00215169	3.29989e-12	461460			TRUE
rs7776021	A	G	A	G	0.0123701	0.018	0.287599	0.29	FALSE	FALSE	FALSE	Mahajan_Type2diabetes	6	73742152	0.0071	0.0109999	898130	74124	824006	TRUE	BMI_UKB	6	73742152	0.00218251	1.40001e-08	461460			TRUE
rs78012460	G	A	G	A	-0.0370828	-0.02	0.022673	0.02	FALSE	FALSE	FALSE	Mahajan_Type2diabetes	15	55424234	0.023	0.38	898130	74124	824006	TRUE	BMI_UKB	15	55424234	0.00666929	2.69998e-08	461460			TRUE
rs7802342	G	T	G	T	0.0122748	0.011	0.288566	0.29	FALSE	FALSE	FALSE	Mahajan_Type2diabetes	7	137435925	0.007	0.11	898130	74124	824006	TRUE	BMI_UKB	7	137435925	0.00218145	1.79999e-08	461460			TRUE
rs7805441	T	C	T	C	0.0133747	0.015	0.502261	0.5	FALSE	FALSE	FALSE	Mahajan_Type2diabetes	7	78121458	0.0063	0.015	898130	74124	824006	TRUE	BMI_UKB	7	78121458	0.00198884	1.80011e-11	461460			TRUE
rs784257	C	T	C	T	0.0179315	0.0052	0.812541	0.82	FALSE	FALSE	FALSE	Mahajan_Type2diabetes	18	53397199	0.0084	0.53	898130	74124	824006	TRUE	BMI_UKB	18	53397199	0.00254968	1.99986e-12	461460			TRUE
rs78605811	C	A	C	A	-0.032737	-0.018	0.05405	0.05	FALSE	FALSE	FALSE	Mahajan_Type2diabetes	3	83631491	0.015	0.23	898130	74124	824006	TRUE	BMI_UKB	3	83631491	0.00444673	1.80011e-13	461460			TRUE
rs78886584	G	A	G	A	0.0116661	0.017	0.491021	0.5	FALSE	FALSE	FALSE	Mahajan_Type2diabetes	1	16859325	0.0066	0.01	898130	74124	824006	TRUE	BMI_UKB	1	16859325	0.0019948	5e-09	461460			TRUE
rs7893571	T	G	T	G	0.0140553	0.026	0.665897	0.68	FALSE	FALSE	FALSE	Mahajan_Type2diabetes	10	16750129	0.0068	0.00017	898130	74124	824006	TRUE	BMI_UKB	10	16750129	0.00210152	2.29985e-11	461460			TRUE
rs7924036	T	G	T	G	-0.0142836	-0.027	0.503265	0.51	FALSE	FALSE	FALSE	Mahajan_Type2diabetes	10	65191645	0.0063	2.69998e-05	898130	74124	824006	TRUE	BMI_UKB	10	65191645	0.0019778	5.10035e-13	461460			TRUE
rs7925100	A	G	A	G	0.014725	0.027	0.396117	0.39	FALSE	FALSE	FALSE	Mahajan_Type2diabetes	11	118941596	0.0065	2.99999e-05	898130	74124	824006	TRUE	BMI_UKB	11	118941596	0.0020221	3.29989e-13	461460			TRUE
rs7942037	C	G	C	G	-0.0161952	-0.018	0.360333	0.36	FALSE	TRUE	FALSE	Mahajan_Type2diabetes	11	30430332	0.007	0.00899995	898130	74124	824006	TRUE	BMI_UKB	11	30430332	0.00205793	3.59998e-15	461460			TRUE
rs7944782	G	T	G	T	0.0157606	0.015	0.509784	0.52	FALSE	FALSE	FALSE	Mahajan_Type2diabetes	11	130795698	0.0064	0.02	898130	74124	824006	TRUE	BMI_UKB	11	130795698	0.00198748	2.19989e-15	461460			TRUE
rs7947143	A	G	A	G	-0.0182782	0.0065	0.163483	0.16	FALSE	FALSE	FALSE	Mahajan_Type2diabetes	11	64090422	0.0089	0.46	898130	74124	824006	TRUE	BMI_UKB	11	64090422	0.00267522	8.30042e-12	461460			TRUE
rs7975187	G	A	G	A	0.0151361	0.034	0.213905	0.21	FALSE	FALSE	FALSE	Mahajan_Type2diabetes	12	60964108	0.0079	2e-05	898130	74124	824006	TRUE	BMI_UKB	12	60964108	0.00241251	3.50002e-10	461460			TRUE
rs79780963	T	C	T	C	0.0236803	-0.0036	0.077428	0.084	FALSE	FALSE	FALSE	Mahajan_Type2diabetes	10	104952499	0.012	0.760001	898130	74124	824006	TRUE	BMI_UKB	10	104952499	0.00369591	1.5e-10	461460			TRUE
rs7996639	A	G	A	G	0.0145559	0.018	0.449354	0.45	FALSE	FALSE	FALSE	Mahajan_Type2diabetes	13	97019090	0.0064	0.00519996	898130	74124	824006	TRUE	BMI_UKB	13	97019090	0.00200245	3.59998e-13	461460			TRUE
rs80135274	T	A	T	A	0.021339	0.025	0.070324	0.07	FALSE	TRUE	FALSE	Mahajan_Type2diabetes	17	5286277	0.013	0.0439997	898130	74124	824006	TRUE	BMI_UKB	17	5286277	0.00388113	3.79997e-08	461460			TRUE
rs8015400	A	C	A	C	0.0213422	0.034	0.677097	0.67	FALSE	FALSE	FALSE	Mahajan_Type2diabetes	14	25930988	0.0067	3.89996e-07	898130	74124	824006	TRUE	BMI_UKB	14	25930988	0.00211709	6.70039e-24	461460			TRUE
rs8020365	A	T	A	T	0.0251068	0.057	0.220464	0.22	FALSE	TRUE	FALSE	Mahajan_Type2diabetes	14	79937216	0.0077	2.29985e-13	898130	74124	824006	TRUE	BMI_UKB	14	79937216	0.00239517	1e-25	461460			TRUE
rs8024137	T	A	T	A	0.0156329	0.04	0.848207	0.85	FALSE	TRUE	FALSE	Mahajan_Type2diabetes	15	35837297	0.0091	8.60003e-06	898130	74124	824006	TRUE	BMI_UKB	15	35837297	0.00276778	1.6e-08	461460			TRUE
rs8025516	G	T	G	T	-0.0146558	-0.022	0.645928	0.64	FALSE	FALSE	FALSE	Mahajan_Type2diabetes	15	95271872	0.0065	0.000959997	898130	74124	824006	TRUE	BMI_UKB	15	95271872	0.00207578	1.69981e-12	461460			TRUE
rs8047587	T	G	T	G	0.0676323	0.11	0.439435	0.45	FALSE	FALSE	FALSE	Mahajan_Type2diabetes	16	53798622	0.0064	6.29941e-71	898130	74124	824006	TRUE	BMI_UKB	16	53798622	0.00199438	1e-200	461460			TRUE
rs8063946	T	C	T	C	-0.0251967	-0.037	0.05448	0.054	FALSE	FALSE	FALSE	Mahajan_Type2diabetes	16	53813498	0.014	0.00920005	898130	74124	824006	TRUE	BMI_UKB	16	53813498	0.00436586	7.90005e-09	461460			TRUE
rs8076669	C	T	C	T	0.0140681	0.0081	0.561561	0.56	FALSE	FALSE	FALSE	Mahajan_Type2diabetes	17	15888448	0.0064	0.21	898130	74124	824006	TRUE	BMI_UKB	17	15888448	0.00199601	1.80011e-12	461460			TRUE
rs8089514	A	T	A	T	0.012988	0.018	0.36868	0.36	FALSE	TRUE	FALSE	Mahajan_Type2diabetes	18	69224478	0.0067	0.00669993	898130	74124	824006	TRUE	BMI_UKB	18	69224478	0.00207588	3.89996e-10	461460			TRUE
rs8112818	G	A	G	A	-0.020696	-0.029	0.400329	0.4	FALSE	FALSE	FALSE	Mahajan_Type2diabetes	19	18812785	0.0066	1.40001e-05	898130	74124	824006	TRUE	BMI_UKB	19	18812785	0.00202712	1.80011e-24	461460			TRUE
rs8132491	A	G	A	G	-0.015375	0.0051	0.313023	0.32	FALSE	FALSE	FALSE	Mahajan_Type2diabetes	21	40288577	0.007	0.47	898130	74124	824006	TRUE	BMI_UKB	21	40288577	0.00219317	2.39994e-12	461460			TRUE
rs815163	C	T	C	T	-0.016485	-0.014	0.563148	0.57	FALSE	FALSE	FALSE	Mahajan_Type2diabetes	1	190294726	0.0064	0.032	898130	74124	824006	TRUE	BMI_UKB	1	190294726	0.00198582	1e-16	461460			TRUE
rs852042	G	A	G	A	-0.0131207	-0.011	0.758575	0.76	FALSE	FALSE	FALSE	Mahajan_Type2diabetes	20	17091233	0.0074	0.16	898130	74124	824006	TRUE	BMI_UKB	20	17091233	0.00231309	1.40001e-08	461460			TRUE
rs862320	T	C	T	C	-0.0231703	-0.042	0.40965	0.42	FALSE	FALSE	FALSE	Mahajan_Type2diabetes	16	69651866	0.0064	5.10035e-11	898130	74124	824006	TRUE	BMI_UKB	16	69651866	0.00201345	1.20005e-30	461460			TRUE
rs879620	T	C	T	C	0.0241136	0.0001	0.613237	0.62	FALSE	FALSE	FALSE	Mahajan_Type2diabetes	16	4015729	0.0066	0.99	898130	74124	824006	TRUE	BMI_UKB	16	4015729	0.00203595	2.29985e-32	461460			TRUE
rs909892	A	G	A	G	-0.0184105	-0.023	0.134817	0.13	FALSE	FALSE	FALSE	Mahajan_Type2diabetes	20	41982698	0.0096	0.0179999	898130	74124	824006	TRUE	BMI_UKB	20	41982698	0.00291255	2.59998e-10	461460			TRUE
rs923994	G	A	G	A	-0.0145761	-0.018	0.783195	0.78	FALSE	FALSE	FALSE	Mahajan_Type2diabetes	4	67802992	0.0077	0.0179999	898130	74124	824006	TRUE	BMI_UKB	4	67802992	0.00240219	1.29999e-09	461460			TRUE
rs9291822	T	C	T	C	-0.014263	-0.0066	0.514868	0.52	FALSE	FALSE	FALSE	Mahajan_Type2diabetes	5	64076515	0.0064	0.31	898130	74124	824006	TRUE	BMI_UKB	5	64076515	0.00199464	8.60003e-13	461460			TRUE
rs9294260	A	G	A	G	0.014782	0.027	0.476559	0.47	FALSE	FALSE	FALSE	Mahajan_Type2diabetes	6	83433228	0.0064	2.30001e-05	898130	74124	824006	TRUE	BMI_UKB	6	83433228	0.00198818	1e-13	461460			TRUE
rs9349235	T	C	T	C	0.0111809	0.0012	0.410635	0.41	FALSE	FALSE	FALSE	Mahajan_Type2diabetes	6	42516718	0.0065	0.85	898130	74124	824006	TRUE	BMI_UKB	6	42516718	0.00200924	2.59998e-08	461460			TRUE
rs935166	A	G	A	G	-0.0161066	-0.011	0.506805	0.51	FALSE	FALSE	FALSE	Mahajan_Type2diabetes	2	26949366	0.0063	0.0949992	898130	74124	824006	TRUE	BMI_UKB	2	26949366	0.00197292	3.19963e-16	461460			TRUE
rs9366863	C	T	C	T	-0.0285083	0.011	0.671833	0.67	FALSE	FALSE	FALSE	Mahajan_Type2diabetes	6	34688946	0.0067	0.11	898130	74124	824006	TRUE	BMI_UKB	6	34688946	0.00210043	5.79963e-42	461460			TRUE
rs9388446	A	T	A	T	0.0111013	0.034	0.515653	0.51	FALSE	TRUE	TRUE	Mahajan_Type2diabetes	6	126064920	0.0063	6.90001e-08	898130	74124	824006	TRUE	BMI_UKB	6	126064920	0.00197919	2e-08	461460			TRUE
rs9461887	T	C	T	C	0.0148892	0.013	0.277069	0.26	FALSE	FALSE	FALSE	Mahajan_Type2diabetes	6	33526827	0.0072	0.0710003	898130	74124	824006	TRUE	BMI_UKB	6	33526827	0.00220206	1.39991e-11	461460			TRUE
rs9463175	T	C	T	C	-0.0115	-0.0091	0.338958	0.35	FALSE	FALSE	FALSE	Mahajan_Type2diabetes	6	9510030	0.0067	0.18	898130	74124	824006	TRUE	BMI_UKB	6	9510030	0.00210115	4.39997e-08	461460			TRUE
rs9478496	C	T	C	T	0.0181836	0.028	0.164225	0.17	FALSE	FALSE	FALSE	Mahajan_Type2diabetes	6	154333183	0.0086	0.0012	898130	74124	824006	TRUE	BMI_UKB	6	154333183	0.00267493	1.10002e-11	461460			TRUE
rs9515446	G	A	G	A	0.0151051	0.014	0.447709	0.45	FALSE	FALSE	FALSE	Mahajan_Type2diabetes	13	112217108	0.0062	0.0290001	898130	74124	824006	TRUE	BMI_UKB	13	112217108	0.00199052	3.19963e-14	461460			TRUE
rs9522180	T	C	T	C	-0.0141095	-0.013	0.553392	0.55	FALSE	FALSE	FALSE	Mahajan_Type2diabetes	13	111970212	0.0064	0.04	898130	74124	824006	TRUE	BMI_UKB	13	111970212	0.00199325	1.50003e-12	461460			TRUE
rs9571687	A	C	A	C	-0.0135388	-0.0096	0.329363	0.32	FALSE	FALSE	FALSE	Mahajan_Type2diabetes	13	67472713	0.0068	0.16	898130	74124	824006	TRUE	BMI_UKB	13	67472713	0.0021094	1.40001e-10	461460			TRUE
rs961498	C	G	C	G	0.011981	0.022	0.503131	0.51	FALSE	TRUE	TRUE	Mahajan_Type2diabetes	12	107713511	0.0064	0.00064	898130	74124	824006	TRUE	BMI_UKB	12	107713511	0.00199336	1.79999e-09	461460			TRUE
rs9638713	G	A	G	A	-0.0361735	-0.037	0.97477	0.975	FALSE	FALSE	FALSE	Mahajan_Type2diabetes	7	14645949	0.021	0.0700003	898130	74124	824006	TRUE	BMI_UKB	7	14645949	0.00635399	1.2e-08	461460			TRUE
rs9673839	G	A	G	A	0.0130337	0.015	0.490967	0.49	FALSE	FALSE	FALSE	Mahajan_Type2diabetes	16	76895693	0.0063	0.017	898130	74124	824006	TRUE	BMI_UKB	16	76895693	0.00198783	5.50047e-11	461460			TRUE
rs9674487	G	C	T	C	0.158445	0.021	0.001338	0.17	TRUE	TRUE	FALSE	Mahajan_Type2diabetes	17	80191995	0.011	0.0490004	898130	74124	824006	TRUE	BMI_UKB	17	80191995	0.0286171	3.09999e-08	461460			TRUE
rs9830592	A	C	A	C	0.0154849	0.01	0.582421	0.58	FALSE	FALSE	FALSE	Mahajan_Type2diabetes	3	104631603	0.0064	0.11	898130	74124	824006	TRUE	BMI_UKB	3	104631603	0.00200164	1e-14	461460			TRUE
rs9839081	A	G	A	G	-0.011701	0.029	0.325232	0.33	FALSE	FALSE	FALSE	Mahajan_Type2diabetes	3	123051230	0.0068	1.89998e-05	898130	74124	824006	TRUE	BMI_UKB	3	123051230	0.00214045	4.60002e-08	461460			TRUE
rs9843653	C	T	C	T	0.0294509	0.032	0.511652	0.5	FALSE	FALSE	FALSE	Mahajan_Type2diabetes	3	49920571	0.0063	5.30005e-07	898130	74124	824006	TRUE	BMI_UKB	3	49920571	0.00197538	2.90001e-50	461460			TRUE
rs9876664	T	G	T	G	-0.0180478	-0.011	0.375389	0.39	FALSE	FALSE	FALSE	Mahajan_Type2diabetes	3	85806313	0.0065	0.0790005	898130	74124	824006	TRUE	BMI_UKB	3	85806313	0.00204174	9.60064e-19	461460			TRUE
rs9888533	T	C	T	C	0.0120038	0.02	0.538079	0.54	FALSE	FALSE	FALSE	Mahajan_Type2diabetes	13	107854612	0.0065	0.00179999	898130	74124	824006	TRUE	BMI_UKB	13	107854612	0.0020182	2.69998e-09	461460			TRUE
rs9926784	C	T	C	T	-0.023818	-0.03	0.184576	0.18	FALSE	FALSE	FALSE	Mahajan_Type2diabetes	16	19941968	0.0084	0.000309999	898130	74124	824006	TRUE	BMI_UKB	16	19941968	0.00254677	8.60003e-21	461460			TRUE
rs9931586	G	C	G	C	-0.0122407	-0.0086	0.270097	0.27	FALSE	TRUE	FALSE	Mahajan_Type2diabetes	16	6716017	0.0072	0.24	898130	74124	824006	TRUE	BMI_UKB	16	6716017	0.00224111	4.70002e-08	461460			TRUE
rs9951619	G	T	G	T	0.0144231	0.032	0.767369	0.76	FALSE	FALSE	FALSE	Mahajan_Type2diabetes	18	56882326	0.0074	1.5e-05	898130	74124	824006	TRUE	BMI_UKB	18	56882326	0.00235777	9.49992e-10	461460			TRUE
rs10063055	T	C	T	C	0.0136775	0.0249078	0.253365	0.237575	FALSE	FALSE	FALSE	NAFLD	5	140990108	0.0189089	0.1878	778614	8434	770180	TRUE	BMI_UKB	5	140990108	0.00226991	1.7e-09	461460			TRUE
rs10160769	C	G	C	G	-0.0155862	-0.0339368	0.21751	0.248509	FALSE	TRUE	FALSE	NAFLD	11	76474827	0.0194667	0.0812793	778614	8434	770180	TRUE	BMI_UKB	11	76474827	0.00242199	1.2e-10	461460			TRUE
rs10172483	T	A	T	A	0.0127394	0.01544	0.234856	0.76839	FALSE	TRUE	FALSE	NAFLD	2	208300941	0.0189201	0.4145	778614	8434	770180	TRUE	BMI_UKB	2	208300941	0.00232602	4.30002e-08	461460			TRUE
rs10182416	G	A	G	A	0.0130378	0.004435	0.512223	0.434394	FALSE	FALSE	FALSE	NAFLD	2	104242992	0.0161697	0.783901	778614	8434	770180	TRUE	BMI_UKB	2	104242992	0.00197134	3.69999e-11	461460			TRUE
rs10184537	T	C	T	C	-0.016303	0.0117694	0.339341	0.378728	FALSE	FALSE	FALSE	NAFLD	2	50742025	0.0167609	0.4826	778614	8434	770180	TRUE	BMI_UKB	2	50742025	0.00208355	5.10035e-15	461460			TRUE
rs10402950	C	T	C	T	0.0135545	-0.0248379	0.289347	0.723658	FALSE	FALSE	FALSE	NAFLD	19	33935675	0.0186558	0.1831	778614	8434	770180	TRUE	BMI_UKB	19	33935675	0.00218692	5.69994e-10	461460			TRUE
rs10423928	A	T	A	T	-0.0340136	-0.0379434	0.194358	0.213718	FALSE	TRUE	FALSE	NAFLD	19	46182304	0.0194547	0.0511399	778614	8434	770180	TRUE	BMI_UKB	19	46182304	0.00249869	3.40017e-42	461460			TRUE
rs10505836	C	A	C	A	0.0184851	0.0426289	0.860012	0.154076	FALSE	FALSE	FALSE	NAFLD	12	19288508	0.0240591	0.0764205	778614	8434	770180	TRUE	BMI_UKB	12	19288508	0.00287086	1.2e-10	461460			TRUE
rs10510025	T	C	T	C	0.0175643	0.03158	0.247013	0.260437	FALSE	FALSE	FALSE	NAFLD	10	118650996	0.0188564	0.093981	778614	8434	770180	TRUE	BMI_UKB	10	118650996	0.00229886	2.19989e-14	461460			TRUE
rs1064213	A	G	A	G	0.0149301	0.003622	0.478377	0.523857	FALSE	FALSE	FALSE	NAFLD	2	198950240	0.016254	0.8237	778614	8434	770180	TRUE	BMI_UKB	2	198950240	0.00197196	3.69999e-14	461460			TRUE
rs10742752	C	T	C	T	0.0117979	-0.0168151	0.612239	0.380716	FALSE	FALSE	FALSE	NAFLD	11	45438374	0.0165767	0.3104	778614	8434	770180	TRUE	BMI_UKB	11	45438374	0.00202961	6.1e-09	461460			TRUE
rs10760277	T	C	T	C	0.0138734	0.0172592	0.385049	0.387674	FALSE	FALSE	FALSE	NAFLD	9	126093999	0.0165372	0.2966	778614	8434	770180	TRUE	BMI_UKB	9	126093999	0.00203825	1e-11	461460			TRUE
rs10771041	T	C	T	C	0.0213233	0.0169283	0.116102	0.133201	FALSE	FALSE	FALSE	NAFLD	12	24058135	0.0251644	0.5011	778614	8434	770180	TRUE	BMI_UKB	12	24058135	0.0030884	5.00035e-12	461460			TRUE
rs10780248	A	G	A	G	-0.0121232	-0.0358657	0.559454	0.529821	FALSE	FALSE	FALSE	NAFLD	9	81370555	0.0163942	0.02869	778614	8434	770180	TRUE	BMI_UKB	9	81370555	0.00199415	1.2e-09	461460			TRUE
rs1078141	T	C	T	C	0.0142239	0.008219	0.383867	0.354871	FALSE	FALSE	FALSE	NAFLD	8	142619393	0.0168546	0.625801	778614	8434	770180	TRUE	BMI_UKB	8	142619393	0.00205862	4.90004e-12	461460			TRUE
rs10799778	G	T	G	T	-0.0182237	0.0197648	0.833718	0.178926	FALSE	FALSE	FALSE	NAFLD	1	23313353	0.0231438	0.3931	778614	8434	770180	TRUE	BMI_UKB	1	23313353	0.00264876	6.00067e-12	461460			TRUE
rs10824211	T	C	T	C	0.0207688	-0.0266585	0.139491	0.138171	FALSE	FALSE	FALSE	NAFLD	10	76363107	0.0250983	0.2882	778614	8434	770180	TRUE	BMI_UKB	10	76363107	0.00286631	4.30031e-13	461460			TRUE
rs10832778	G	C	G	C	0.0115628	0.0070424	0.623038	0.358847	FALSE	TRUE	FALSE	NAFLD	11	17394073	0.016634	0.672	778614	8434	770180	TRUE	BMI_UKB	11	17394073	0.00203985	1.40001e-08	461460			TRUE
rs10887578	C	G	C	G	0.0133212	-0.0162281	0.497499	0.476143	FALSE	TRUE	TRUE	NAFLD	10	88096047	0.0162792	0.3188	778614	8434	770180	TRUE	BMI_UKB	10	88096047	0.00198909	2.09991e-11	461460			TRUE
rs10927006	C	T	C	T	-0.0168156	-0.0014801	0.143704	0.871769	FALSE	FALSE	FALSE	NAFLD	1	243557659	0.0225804	0.9477	778614	8434	770180	TRUE	BMI_UKB	1	243557659	0.00281467	2.30001e-09	461460			TRUE
rs10960293	T	G	T	G	-0.0140984	0.0081256	0.333719	0.314115	FALSE	FALSE	FALSE	NAFLD	9	11828585	0.0174192	0.6409	778614	8434	770180	TRUE	BMI_UKB	9	11828585	0.00210242	1.99986e-11	461460			TRUE
rs10989067	A	G	A	G	0.0169514	0.0295927	0.31593	0.326044	FALSE	FALSE	FALSE	NAFLD	9	103119634	0.0170169	0.0820295	778614	8434	770180	TRUE	BMI_UKB	9	103119634	0.00212349	1.39991e-15	461460			TRUE
rs11001963	T	C	T	C	0.0116794	0.0229444	0.581338	0.557654	FALSE	FALSE	FALSE	NAFLD	10	78760959	0.0164223	0.1624	778614	8434	770180	TRUE	BMI_UKB	10	78760959	0.00201921	7.29995e-09	461460			TRUE
rs11009685	T	C	T	C	-0.0130834	0.0203731	0.244096	0.218688	FALSE	FALSE	FALSE	NAFLD	10	34511990	0.0197277	0.3017	778614	8434	770180	TRUE	BMI_UKB	10	34511990	0.00230766	1.40001e-08	461460			TRUE
rs11012732	G	A	G	A	0.0216425	0.0253583	0.331683	0.648111	FALSE	FALSE	FALSE	NAFLD	10	21830104	0.0173118	0.143	778614	8434	770180	TRUE	BMI_UKB	10	21830104	0.00210126	7.10068e-25	461460			TRUE
rs11057072	G	A	G	A	0.0128422	-0.0139655	0.233706	0.77833	FALSE	FALSE	FALSE	NAFLD	12	16933340	0.0187435	0.4562	778614	8434	770180	TRUE	BMI_UKB	12	16933340	0.00233829	4e-08	461460			TRUE
rs11079849	T	C	T	C	-0.020093	-0.0116135	0.328531	0.290258	FALSE	FALSE	FALSE	NAFLD	17	47090785	0.0173269	0.5027	778614	8434	770180	TRUE	BMI_UKB	17	47090785	0.00211163	1.80011e-21	461460			TRUE
rs11099020	T	C	T	C	-0.0142038	-0.0030797	0.640609	0.627237	FALSE	FALSE	FALSE	NAFLD	4	130724902	0.0171159	0.8572	778614	8434	770180	TRUE	BMI_UKB	4	130724902	0.00206202	5.60015e-12	461460			TRUE
rs11115160	A	G	A	G	-0.0130768	-0.0179911	0.237797	0.218688	FALSE	FALSE	FALSE	NAFLD	12	82424100	0.0189074	0.3413	778614	8434	770180	TRUE	BMI_UKB	12	82424100	0.00233641	2.19999e-08	461460			TRUE
rs11122450	G	T	G	T	-0.0116316	-0.0245686	0.611739	0.390656	FALSE	FALSE	FALSE	NAFLD	1	230301811	0.0168045	0.1437	778614	8434	770180	TRUE	BMI_UKB	1	230301811	0.00202425	9.09997e-09	461460			TRUE
rs11134679	G	A	G	A	0.0182459	0.0162343	0.684753	0.32008	FALSE	FALSE	FALSE	NAFLD	5	170623391	0.0174353	0.3518	778614	8434	770180	TRUE	BMI_UKB	5	170623391	0.00213286	1.20005e-17	461460			TRUE
rs11150745	G	A	G	A	-0.0211611	0.0005192	0.317711	0.684891	FALSE	FALSE	FALSE	NAFLD	17	78757626	0.0174575	0.9763	778614	8434	770180	TRUE	BMI_UKB	17	78757626	0.00212961	2.90001e-23	461460			TRUE
rs111598585	T	C	T	C	-0.0142245	-0.010152	0.208671	0.191849	FALSE	FALSE	FALSE	NAFLD	4	171635471	0.0205237	0.6208	778614	8434	770180	TRUE	BMI_UKB	4	171635471	0.00243798	5.39995e-09	461460			TRUE
rs11161044	C	G	C	G	0.0169247	-0.0015288	0.807458	0.801193	FALSE	TRUE	FALSE	NAFLD	14	29675957	0.0197777	0.9384	778614	8434	770180	TRUE	BMI_UKB	14	29675957	0.00251308	1.59993e-11	461460			TRUE
rs11165643	T	C	T	C	0.0193319	-0.0046782	0.590103	0.582505	FALSE	FALSE	FALSE	NAFLD	1	96924097	0.0164422	0.776	778614	8434	770180	TRUE	BMI_UKB	1	96924097	0.00200337	4.90004e-22	461460			TRUE
rs111689389	C	G	C	G	-0.0136706	0.0012813	0.282614	0.274354	FALSE	TRUE	FALSE	NAFLD	5	27175962	0.0181953	0.9439	778614	8434	770180	TRUE	BMI_UKB	5	27175962	0.00219522	4.70002e-10	461460			TRUE
rs11218510	A	G	A	G	-0.0144616	-0.0155922	0.40047	0.370775	FALSE	FALSE	FALSE	NAFLD	11	121922587	0.0164288	0.3426	778614	8434	770180	TRUE	BMI_UKB	11	121922587	0.00202121	8.4004e-13	461460			TRUE
rs11250094	C	G	C	G	-0.0202907	-0.0155078	0.548052	0.532803	FALSE	TRUE	TRUE	NAFLD	8	10802001	0.0186223	0.405	778614	8434	770180	TRUE	BMI_UKB	8	10802001	0.00199209	2.29985e-24	461460			TRUE
rs1126930	C	G	C	G	0.0322695	-0.0184353	0.035271	0.023857	FALSE	TRUE	FALSE	NAFLD	12	49399132	0.0451865	0.683299	778614	8434	770180	TRUE	BMI_UKB	12	49399132	0.00535892	1.7e-09	461460			TRUE
rs113079574	T	C	T	C	-0.0155896	-0.0286867	0.19279	0.205765	FALSE	FALSE	FALSE	NAFLD	4	147354089	0.0202129	0.1558	778614	8434	770180	TRUE	BMI_UKB	4	147354089	0.00251598	5.80003e-10	461460			TRUE
rs113603865	T	C	T	C	0.0186013	0.0144896	0.21205	0.201789	FALSE	FALSE	FALSE	NAFLD	1	39564930	0.019852	0.4655	778614	8434	770180	TRUE	BMI_UKB	1	39564930	0.00242689	1.80011e-14	461460			TRUE
rs113624107	A	G	A	G	0.0150461	0.0040276	0.22586	0.229622	FALSE	FALSE	FALSE	NAFLD	14	88326386	0.0192167	0.834	778614	8434	770180	TRUE	BMI_UKB	14	88326386	0.00236876	2.1e-10	461460			TRUE
rs11525873	C	T	C	T	-0.0239781	0.0127922	0.097701	0.903579	FALSE	FALSE	FALSE	NAFLD	7	138817193	0.0257692	0.619599	778614	8434	770180	TRUE	BMI_UKB	7	138817193	0.00333603	6.59933e-13	461460			TRUE
rs11607476	C	A	C	A	0.015712	0.0217132	0.486574	0.543738	FALSE	FALSE	FALSE	NAFLD	11	115037061	0.0162843	0.1824	778614	8434	770180	TRUE	BMI_UKB	11	115037061	0.00199179	3.10027e-15	461460			TRUE
rs11608710	G	T	G	T	0.0248489	0.0118018	0.062119	0.929423	FALSE	FALSE	FALSE	NAFLD	12	23753927	0.0295961	0.6901	778614	8434	770180	TRUE	BMI_UKB	12	23753927	0.00415281	2.19999e-09	461460			TRUE
rs11610621	A	T	A	T	0.0164869	-0.0108037	0.148174	0.121272	FALSE	TRUE	FALSE	NAFLD	12	121671133	0.0228803	0.6368	778614	8434	770180	TRUE	BMI_UKB	12	121671133	0.00278318	3.09999e-09	461460			TRUE
rs11630647	A	G	A	G	-0.012674	-0.006619	0.251739	0.219682	FALSE	FALSE	FALSE	NAFLD	15	99240947	0.0190568	0.728299	778614	8434	770180	TRUE	BMI_UKB	15	99240947	0.00228082	2.69998e-08	461460			TRUE
rs11634851	G	C	G	C	0.0118671	0.0284702	0.465442	0.545726	FALSE	TRUE	TRUE	NAFLD	15	81028965	0.0162037	0.0789096	778614	8434	770180	TRUE	BMI_UKB	15	81028965	0.00198456	2.19999e-09	461460			TRUE
rs116374395	A	G	A	G	0.0318817	0.011029	0.035444	0.040755	FALSE	FALSE	FALSE	NAFLD	5	50723410	0.0449544	0.8062	778614	8434	770180	TRUE	BMI_UKB	5	50723410	0.00536236	2.80001e-09	461460			TRUE
rs11642090	C	T	C	T	0.0114184	0.0264748	0.373536	0.644135	FALSE	FALSE	FALSE	NAFLD	16	81730582	0.0167577	0.1141	778614	8434	770180	TRUE	BMI_UKB	16	81730582	0.00205925	2.90001e-08	461460			TRUE
rs11656076	A	G	A	G	-0.0154285	-0.0150728	0.224774	0.238569	FALSE	FALSE	FALSE	NAFLD	17	31464270	0.0188244	0.4233	778614	8434	770180	TRUE	BMI_UKB	17	31464270	0.00237054	7.59976e-11	461460			TRUE
rs1167311	A	G	A	G	-0.0192649	-0.0237166	0.681309	0.697813	FALSE	FALSE	FALSE	NAFLD	1	49996959	0.0170652	0.1646	778614	8434	770180	TRUE	BMI_UKB	1	49996959	0.00213109	1.59993e-19	461460			TRUE
rs11691869	A	C	A	C	-0.0193158	-0.0075804	0.362038	0.351889	FALSE	FALSE	FALSE	NAFLD	2	100805996	0.0170246	0.6561	778614	8434	770180	TRUE	BMI_UKB	2	100805996	0.00205562	5.60015e-21	461460			TRUE
rs11709402	G	A	G	A	0.0228192	0.0360813	0.278732	0.734592	FALSE	FALSE	FALSE	NAFLD	3	131551027	0.0187927	0.0548605	778614	8434	770180	TRUE	BMI_UKB	3	131551027	0.00220796	4.90004e-25	461460			TRUE
rs11757278	C	T	C	T	-0.0146269	-0.0256591	0.303879	0.678926	FALSE	FALSE	FALSE	NAFLD	6	13180454	0.0171067	0.1336	778614	8434	770180	TRUE	BMI_UKB	6	13180454	0.00214834	9.8992e-12	461460			TRUE
rs11778219	G	A	G	A	0.015796	0.0156879	0.163123	0.850895	FALSE	FALSE	FALSE	NAFLD	8	87762607	0.0221708	0.4792	778614	8434	770180	TRUE	BMI_UKB	8	87762607	0.0026874	4.20001e-09	461460			TRUE
rs118136827	T	G	T	G	-0.0132582	0.0428931	0.281086	0.280318	FALSE	FALSE	FALSE	NAFLD	17	2168104	0.0182932	0.0190401	778614	8434	770180	TRUE	BMI_UKB	17	2168104	0.0022019	1.7e-09	461460			TRUE
rs1191600	A	C	A	C	-0.0122197	-0.0173018	0.593587	0.580517	FALSE	FALSE	FALSE	NAFLD	14	30101641	0.0164184	0.292	778614	8434	770180	TRUE	BMI_UKB	14	30101641	0.00202687	1.7e-09	461460			TRUE
rs11919665	T	A	T	A	-0.0127854	-0.0070935	0.679775	0.684891	FALSE	TRUE	FALSE	NAFLD	3	48085349	0.0178186	0.690601	778614	8434	770180	TRUE	BMI_UKB	3	48085349	0.00211292	1.40001e-09	461460			TRUE
rs12072739	G	A	G	A	0.0157008	0.0171645	0.224478	0.780318	FALSE	FALSE	FALSE	NAFLD	1	98315893	0.0183623	0.3499	778614	8434	770180	TRUE	BMI_UKB	1	98315893	0.00236691	3.29989e-11	461460			TRUE
rs12089815	A	G	A	G	-0.0123121	-0.0095755	0.54861	0.500994	FALSE	FALSE	FALSE	NAFLD	1	91189933	0.0163074	0.5571	778614	8434	770180	TRUE	BMI_UKB	1	91189933	0.00198606	5.69994e-10	461460			TRUE
rs12101393	G	C	G	C	-0.0160905	-0.0008758	0.21723	0.789264	FALSE	TRUE	FALSE	NAFLD	15	92570921	0.0193976	0.964	778614	8434	770180	TRUE	BMI_UKB	15	92570921	0.00241172	2.49977e-11	461460			TRUE
rs12140153	T	G	T	G	-0.033075	-0.0179117	0.094252	0.0666	FALSE	FALSE	FALSE	NAFLD	1	62579891	0.0273659	0.5128	778614	8434	770180	TRUE	BMI_UKB	1	62579891	0.0034589	1.20005e-21	461460			TRUE
rs12149660	A	G	A	G	-0.0227338	0.0191134	0.114956	0.110338	FALSE	FALSE	FALSE	NAFLD	16	70309237	0.0245122	0.4355	778614	8434	770180	TRUE	BMI_UKB	16	70309237	0.00311586	2.99985e-13	461460			TRUE
rs12259464	A	G	A	G	0.0130895	0.0247431	0.48447	0.442346	FALSE	FALSE	FALSE	NAFLD	10	53680099	0.0164035	0.1315	778614	8434	770180	TRUE	BMI_UKB	10	53680099	0.00198686	4.49987e-11	461460			TRUE
rs12273545	T	C	T	C	0.0248393	-0.0435446	0.056505	0.063618	FALSE	FALSE	FALSE	NAFLD	11	116911012	0.0339019	0.199	778614	8434	770180	TRUE	BMI_UKB	11	116911012	0.00428551	6.80002e-09	461460			TRUE
rs12340969	T	C	T	C	-0.0208868	0.0103674	0.441399	0.473161	FALSE	FALSE	FALSE	NAFLD	9	15645713	0.0163258	0.5254	778614	8434	770180	TRUE	BMI_UKB	9	15645713	0.0019941	1.10002e-25	461460			TRUE
rs12364470	G	T	G	T	0.0192705	0.0045605	0.164556	0.84493	FALSE	FALSE	FALSE	NAFLD	11	134601012	0.0206213	0.825	778614	8434	770180	TRUE	BMI_UKB	11	134601012	0.0026658	4.90004e-13	461460			TRUE
rs12440603	T	C	T	C	0.0139285	0.0129876	0.433693	0.558648	FALSE	FALSE	FALSE	NAFLD	15	46585722	0.0167839	0.439	778614	8434	770180	TRUE	BMI_UKB	15	46585722	0.0020011	3.40017e-12	461460			TRUE
rs12462975	A	G	A	G	0.0195822	-0.0052581	0.329692	0.28827	FALSE	FALSE	FALSE	NAFLD	19	30272202	0.0172027	0.759899	778614	8434	770180	TRUE	BMI_UKB	19	30272202	0.00212071	2.60016e-20	461460			TRUE
rs12507026	T	A	T	A	0.0289896	0.0478937	0.43475	0.580517	FALSE	TRUE	TRUE	NAFLD	4	45181334	0.0163689	0.00343503	778614	8434	770180	TRUE	BMI_UKB	4	45181334	0.0019931	6.29941e-48	461460			TRUE
rs12541408	C	T	C	T	-0.0143261	-0.0111412	0.31742	0.625249	FALSE	FALSE	FALSE	NAFLD	8	95585807	0.0170378	0.5132	778614	8434	770180	TRUE	BMI_UKB	8	95585807	0.00212723	1.59993e-11	461460			TRUE
rs1263629	G	A	G	A	0.0176064	-0.0092707	0.143824	0.869781	FALSE	FALSE	FALSE	NAFLD	2	207936911	0.0244586	0.7047	778614	8434	770180	TRUE	BMI_UKB	2	207936911	0.00282352	4.49997e-10	461460			TRUE
rs1266874	G	A	G	A	0.0140966	-0.0082634	0.349619	0.626243	FALSE	FALSE	FALSE	NAFLD	6	51779638	0.0166117	0.618899	778614	8434	770180	TRUE	BMI_UKB	6	51779638	0.0020712	1e-11	461460			TRUE
rs12681792	A	C	A	C	0.0148693	-0.009969	0.1926	0.186879	FALSE	FALSE	FALSE	NAFLD	8	62054463	0.0191798	0.6032	778614	8434	770180	TRUE	BMI_UKB	8	62054463	0.00251693	3.50002e-09	461460			TRUE
rs12692596	T	C	T	C	0.0130872	-0.0301292	0.37185	0.359841	FALSE	FALSE	FALSE	NAFLD	2	161265910	0.0169809	0.0760099	778614	8434	770180	TRUE	BMI_UKB	2	161265910	0.00203738	1.29999e-10	461460			TRUE
rs12696039	G	A	G	A	-0.0152802	0.0232568	0.149405	0.872763	FALSE	FALSE	FALSE	NAFLD	3	156304750	0.0230693	0.3134	778614	8434	770180	TRUE	BMI_UKB	3	156304750	0.0027705	3.50002e-08	461460			TRUE
rs12712767	A	G	A	G	0.0114221	-0.0196322	0.370925	0.373757	FALSE	FALSE	FALSE	NAFLD	2	41703383	0.0166604	0.2386	778614	8434	770180	TRUE	BMI_UKB	2	41703383	0.00204487	2.30001e-08	461460			TRUE
rs1286058	A	T	A	T	0.0149126	-0.0164953	0.703747	0.736581	FALSE	TRUE	FALSE	NAFLD	14	91458523	0.0187825	0.3798	778614	8434	770180	TRUE	BMI_UKB	14	91458523	0.00216922	6.20012e-12	461460			TRUE
rs12881629	G	A	G	A	0.0220748	0.0152378	0.08265	0.927435	FALSE	FALSE	FALSE	NAFLD	14	101146413	0.0327125	0.6414	778614	8434	770180	TRUE	BMI_UKB	14	101146413	0.00358929	7.69999e-10	461460			TRUE
rs12921986	G	A	G	A	0.0203327	-0.0016787	0.077984	0.929423	FALSE	FALSE	FALSE	NAFLD	16	72312727	0.0349964	0.9617	778614	8434	770180	TRUE	BMI_UKB	16	72312727	0.0036983	3.79997e-08	461460			TRUE
rs12937411	T	C	T	C	-0.017187	-0.0091105	0.408167	0.40159	FALSE	FALSE	FALSE	NAFLD	17	34950239	0.0164572	0.5799	778614	8434	770180	TRUE	BMI_UKB	17	34950239	0.00201383	1.39991e-17	461460			TRUE
rs1296328	C	A	C	A	-0.018862	-0.0431994	0.559032	0.451292	FALSE	FALSE	FALSE	NAFLD	4	137083193	0.0163083	0.00807495	778614	8434	770180	TRUE	BMI_UKB	4	137083193	0.001999	3.90032e-21	461460			TRUE
rs12974458	T	C	T	C	0.0152466	0.040799	0.543175	0.523857	FALSE	FALSE	FALSE	NAFLD	19	1866115	0.0164738	0.0132599	778614	8434	770180	TRUE	BMI_UKB	19	1866115	0.00199717	2.29985e-14	461460			TRUE
rs13012070	A	G	A	G	-0.0136501	-0.0386639	0.228388	0.204771	FALSE	FALSE	FALSE	NAFLD	2	35447243	0.0190553	0.0424502	778614	8434	770180	TRUE	BMI_UKB	2	35447243	0.00234795	6.1e-09	461460			TRUE
rs13033310	A	G	A	G	0.012611	0.0165675	0.25276	0.246521	FALSE	FALSE	FALSE	NAFLD	2	133523605	0.0189488	0.3819	778614	8434	770180	TRUE	BMI_UKB	2	133523605	0.0022826	3.29997e-08	461460			TRUE
rs13097918	A	T	A	T	0.0145561	0.021637	0.212315	0.201789	FALSE	TRUE	FALSE	NAFLD	3	35676330	0.0186087	0.2449	778614	8434	770180	TRUE	BMI_UKB	3	35676330	0.0024161	1.7e-09	461460			TRUE
rs13107325	T	C	T	C	0.0475799	0.080172	0.07492	0.079523	FALSE	FALSE	FALSE	NAFLD	4	103188709	0.0369582	0.0300601	778614	8434	770180	TRUE	BMI_UKB	4	103188709	0.00375479	8.49963e-37	461460			TRUE
rs13176429	C	T	C	T	0.0141555	0.0014459	0.687609	0.336978	FALSE	FALSE	FALSE	NAFLD	5	43152216	0.0169051	0.9318	778614	8434	770180	TRUE	BMI_UKB	5	43152216	0.00213122	3.10027e-11	461460			TRUE
rs1320251	T	C	T	C	-0.0180321	0.0255484	0.454791	0.49503	FALSE	FALSE	FALSE	NAFLD	17	21264396	0.016421	0.1197	778614	8434	770180	TRUE	BMI_UKB	17	21264396	0.00199407	1.50003e-19	461460			TRUE
rs13218383	G	C	G	C	-0.0144025	0.003605	0.335132	0.646123	FALSE	TRUE	FALSE	NAFLD	6	120173501	0.0168484	0.8306	778614	8434	770180	TRUE	BMI_UKB	6	120173501	0.00209236	5.79963e-12	461460			TRUE
rs1322842	G	A	G	A	-0.0131292	-0.0077812	0.609274	0.350895	FALSE	FALSE	FALSE	NAFLD	6	20488897	0.0168427	0.6441	778614	8434	770180	TRUE	BMI_UKB	6	20488897	0.00203539	1.09999e-10	461460			TRUE
rs13248187	C	T	C	T	0.015764	-0.026653	0.268557	0.742545	FALSE	FALSE	FALSE	NAFLD	8	14336834	0.0184429	0.1484	778614	8434	770180	TRUE	BMI_UKB	8	14336834	0.00224155	1.99986e-12	461460			TRUE
rs1327259	G	A	G	A	-0.0148532	0.0155515	0.387722	0.584493	FALSE	FALSE	FALSE	NAFLD	6	51177811	0.0167744	0.3539	778614	8434	770180	TRUE	BMI_UKB	6	51177811	0.00203363	2.80027e-13	461460			TRUE
rs13291723	A	G	A	G	0.0110318	-0.0031783	0.570683	0.54175	FALSE	FALSE	FALSE	NAFLD	9	80510077	0.0164896	0.8472	778614	8434	770180	TRUE	BMI_UKB	9	80510077	0.00199876	3.40001e-08	461460			TRUE
rs13427822	G	A	G	A	-0.0181515	0.0110711	0.271198	0.733598	FALSE	FALSE	FALSE	NAFLD	2	213414265	0.0178179	0.534399	778614	8434	770180	TRUE	BMI_UKB	2	213414265	0.00224142	5.60015e-16	461460			TRUE
rs1346841	A	G	A	G	-0.013056	-0.0089574	0.405041	0.420477	FALSE	FALSE	FALSE	NAFLD	4	65651730	0.0169299	0.5967	778614	8434	770180	TRUE	BMI_UKB	4	65651730	0.0020172	9.70063e-11	461460			TRUE
rs1360201	T	C	T	C	0.0130075	-0.0043756	0.481546	0.464215	FALSE	FALSE	FALSE	NAFLD	9	73796450	0.0162139	0.7873	778614	8434	770180	TRUE	BMI_UKB	9	73796450	0.00197747	4.79954e-11	461460			TRUE
rs140159717	T	C	T	C	-0.0246882	-0.0420022	0.082292	0.062624	FALSE	FALSE	FALSE	NAFLD	15	73765586	0.0309045	0.1741	778614	8434	770180	TRUE	BMI_UKB	15	73765586	0.00370967	2.80027e-11	461460			TRUE
rs1411432	C	A	C	A	0.0214668	0.0159731	0.186225	0.817097	FALSE	FALSE	FALSE	NAFLD	9	16728532	0.0202615	0.4305	778614	8434	770180	TRUE	BMI_UKB	9	16728532	0.0025491	3.69999e-17	461460			TRUE
rs1438945	A	T	A	T	-0.0133824	-0.0224608	0.715119	0.730616	FALSE	TRUE	FALSE	NAFLD	5	152510937	0.0183119	0.22	778614	8434	770180	TRUE	BMI_UKB	5	152510937	0.00219791	1.09999e-09	461460			TRUE
rs1441264	A	G	A	G	0.0179033	0.0038428	0.593681	0.626243	FALSE	FALSE	FALSE	NAFLD	13	79580919	0.0166624	0.8176	778614	8434	770180	TRUE	BMI_UKB	13	79580919	0.00205854	3.40017e-18	461460			TRUE
rs1451963	T	G	T	G	0.022201	0.0310715	0.082266	0.067594	FALSE	FALSE	FALSE	NAFLD	14	41350367	0.0347215	0.3709	778614	8434	770180	TRUE	BMI_UKB	14	41350367	0.00360585	7.39997e-10	461460			TRUE
rs1454687	G	C	G	C	-0.0207916	-0.042701	0.515371	0.452286	FALSE	TRUE	TRUE	NAFLD	3	94038085	0.0163346	0.00894499	778614	8434	770180	TRUE	BMI_UKB	3	94038085	0.00197396	6.09958e-26	461460			TRUE
rs1458156	T	C	T	C	0.014075	0.0141221	0.488431	0.449304	FALSE	FALSE	FALSE	NAFLD	12	41887940	0.0161908	0.3831	778614	8434	770180	TRUE	BMI_UKB	12	41887940	0.00197951	1.20005e-12	461460			TRUE
rs145981104	G	A	G	A	0.022711	0.0473083	0.063711	0.940358	FALSE	FALSE	FALSE	NAFLD	8	74714869	0.0347139	0.1729	778614	8434	770180	TRUE	BMI_UKB	8	74714869	0.00404552	2e-08	461460			TRUE
rs146569428	A	G	A	G	0.0139533	0.0578269	0.200749	0.196819	FALSE	FALSE	FALSE	NAFLD	11	2199686	0.0205034	0.004797	778614	8434	770180	TRUE	BMI_UKB	11	2199686	0.00248571	2e-08	461460			TRUE
rs1471093	A	G	A	G	0.0134619	0.0023188	0.616663	0.624254	FALSE	FALSE	FALSE	NAFLD	3	108031094	0.0165943	0.8889	778614	8434	770180	TRUE	BMI_UKB	3	108031094	0.00203996	4.10015e-11	461460			TRUE
rs1471740	C	T	C	T	0.0193576	0.0305455	0.7405	0.263419	FALSE	FALSE	FALSE	NAFLD	3	136328270	0.0197875	0.1227	778614	8434	770180	TRUE	BMI_UKB	3	136328270	0.00225404	8.9002e-18	461460			TRUE
rs147568678	C	T	C	T	-0.0133327	0.0185276	0.23807	0.767396	FALSE	FALSE	FALSE	NAFLD	10	93061851	0.019313	0.3374	778614	8434	770180	TRUE	BMI_UKB	10	93061851	0.00233034	1.09999e-08	461460			TRUE
rs1477290	C	T	C	T	0.0337772	0.004294	0.136947	0.840954	FALSE	FALSE	FALSE	NAFLD	5	87988934	0.0232868	0.8537	778614	8434	770180	TRUE	BMI_UKB	5	87988934	0.00289815	2.19989e-31	461460			TRUE
rs147730268	T	G	T	G	-0.0350799	0.0586955	0.087243	0.070577	FALSE	FALSE	FALSE	NAFLD	12	123024476	0.0264718	0.0265999	778614	8434	770180	TRUE	BMI_UKB	12	123024476	0.00358357	1.29987e-22	461460			TRUE
rs1503526	C	T	C	T	0.0154308	0.0411427	0.480077	0.485089	FALSE	FALSE	FALSE	NAFLD	5	63020706	0.0162905	0.0115499	778614	8434	770180	TRUE	BMI_UKB	5	63020706	0.00197681	5.90065e-15	461460			TRUE
rs156201	C	G	C	G	0.0131899	0.0197668	0.753455	0.733598	FALSE	TRUE	FALSE	NAFLD	6	104847441	0.0180839	0.2744	778614	8434	770180	TRUE	BMI_UKB	6	104847441	0.00228932	8.30004e-09	461460			TRUE
rs1582931	A	G	A	G	-0.0133419	-0.0277645	0.473242	0.498012	FALSE	FALSE	FALSE	NAFLD	5	122657199	0.016314	0.088781	778614	8434	770180	TRUE	BMI_UKB	5	122657199	0.0019956	2.29985e-11	461460			TRUE
rs1608113	T	A	T	A	-0.0117766	0.0314146	0.364998	0.616302	FALSE	TRUE	FALSE	NAFLD	3	157815217	0.0167148	0.0601797	778614	8434	770180	TRUE	BMI_UKB	3	157815217	0.00205086	9.29994e-09	461460			TRUE
rs1609010	G	A	G	A	0.0209773	-0.0107822	0.565728	0.444334	FALSE	FALSE	FALSE	NAFLD	8	77227464	0.0162718	0.5076	778614	8434	770180	TRUE	BMI_UKB	8	77227464	0.0019963	7.89951e-26	461460			TRUE
rs16965658	G	A	G	A	-0.0243736	-0.0359652	0.060091	0.937376	FALSE	FALSE	FALSE	NAFLD	15	53484623	0.0361423	0.3197	778614	8434	770180	TRUE	BMI_UKB	15	53484623	0.00418404	5.69994e-09	461460			TRUE
rs17056301	C	T	C	T	0.0135831	0.0228824	0.256425	0.760437	FALSE	FALSE	FALSE	NAFLD	5	158271680	0.0183933	0.2135	778614	8434	770180	TRUE	BMI_UKB	5	158271680	0.0022697	2.19999e-09	461460			TRUE
rs17132130	C	G	C	G	-0.0178418	-0.0228819	0.221467	0.244533	FALSE	TRUE	FALSE	NAFLD	7	2108036	0.0184484	0.2149	778614	8434	770180	TRUE	BMI_UKB	7	2108036	0.00238564	7.50067e-14	461460			TRUE
rs17149254	C	T	C	T	-0.0213507	0.0101374	0.804854	0.790258	FALSE	FALSE	FALSE	NAFLD	7	76634463	0.0217245	0.640801	778614	8434	770180	TRUE	BMI_UKB	7	76634463	0.00255804	7.00003e-17	461460			TRUE
rs17289010	G	A	G	A	-0.0134661	-0.0181774	0.32787	0.687873	FALSE	FALSE	FALSE	NAFLD	4	140774684	0.0174194	0.2967	778614	8434	770180	TRUE	BMI_UKB	4	140774684	0.00210438	1.6e-10	461460			TRUE
rs17399739	G	A	G	A	0.0270713	0.0742953	0.068893	0.934394	FALSE	FALSE	FALSE	NAFLD	10	87490850	0.0330484	0.0245703	778614	8434	770180	TRUE	BMI_UKB	10	87490850	0.00391006	4.40048e-12	461460			TRUE
rs17446299	G	C	G	C	0.0153235	-0.0119333	0.165544	0.824056	FALSE	TRUE	FALSE	NAFLD	13	40762556	0.021529	0.579399	778614	8434	770180	TRUE	BMI_UKB	13	40762556	0.00266515	8.9e-09	461460			TRUE
rs17544384	C	T	C	T	0.0140931	-0.010671	0.210864	0.799205	FALSE	FALSE	FALSE	NAFLD	1	115295160	0.0200559	0.5947	778614	8434	770180	TRUE	BMI_UKB	1	115295160	0.00241434	5.30005e-09	461460			TRUE
rs17668356	G	C	G	C	-0.0230543	-0.0555879	0.146029	0.856859	FALSE	TRUE	FALSE	NAFLD	3	61208619	0.0238909	0.0199802	778614	8434	770180	TRUE	BMI_UKB	3	61208619	0.00279318	1.50003e-16	461460			TRUE
rs17724992	G	A	G	A	-0.017199	-0.0491562	0.26777	0.755467	FALSE	FALSE	FALSE	NAFLD	19	18454825	0.0186219	0.00829793	778614	8434	770180	TRUE	BMI_UKB	19	18454825	0.00224218	1.69981e-14	461460			TRUE
rs17770336	T	C	T	C	0.0242931	9.51e-05	0.322437	0.302187	FALSE	FALSE	FALSE	NAFLD	9	28414625	0.0169278	0.9955	778614	8434	770180	TRUE	BMI_UKB	9	28414625	0.00211161	1.29987e-30	461460			TRUE
rs1778830	A	G	A	G	0.0140775	0.0032193	0.362165	0.356859	FALSE	FALSE	FALSE	NAFLD	1	156489974	0.0169843	0.8497	778614	8434	770180	TRUE	BMI_UKB	1	156489974	0.00205596	7.50067e-12	461460			TRUE
rs1788808	G	A	G	A	-0.020404	-0.0198845	0.49478	0.474155	FALSE	FALSE	FALSE	NAFLD	18	21090023	0.0162138	0.2201	778614	8434	770180	TRUE	BMI_UKB	18	21090023	0.00198255	7.70016e-25	461460			TRUE
rs1793636	C	G	C	G	-0.0133343	0.0168503	0.309144	0.28827	FALSE	TRUE	FALSE	NAFLD	11	131934926	0.0182458	0.3557	778614	8434	770180	TRUE	BMI_UKB	11	131934926	0.0021408	4.70002e-10	461460			TRUE
rs1805123	G	T	G	T	-0.0167569	0.021811	0.245301	0.746521	FALSE	FALSE	FALSE	NAFLD	7	150645534	0.0203108	0.2829	778614	8434	770180	TRUE	BMI_UKB	7	150645534	0.00229711	2.99985e-13	461460			TRUE
rs1834144	A	C	A	C	-0.0140112	-0.0399876	0.373192	0.374751	FALSE	FALSE	FALSE	NAFLD	18	40744790	0.0164891	0.0152999	778614	8434	770180	TRUE	BMI_UKB	18	40744790	0.00205213	8.60003e-12	461460			TRUE
rs1860750	A	T	A	T	0.0117038	0.012877	0.510958	0.530815	FALSE	TRUE	TRUE	NAFLD	14	73309738	0.0162461	0.428	778614	8434	770180	TRUE	BMI_UKB	14	73309738	0.00198192	3.50002e-09	461460			TRUE
rs1861410	T	C	T	C	-0.0212558	-0.009232	0.555423	0.569583	FALSE	FALSE	FALSE	NAFLD	2	58933591	0.0166768	0.5799	778614	8434	770180	TRUE	BMI_UKB	2	58933591	0.00198918	1.20005e-26	461460			TRUE
rs1884897	G	A	G	A	0.020001	-0.0386857	0.627378	0.385686	FALSE	FALSE	FALSE	NAFLD	20	6612832	0.0171409	0.0240099	778614	8434	770180	TRUE	BMI_UKB	20	6612832	0.00205634	2.29985e-22	461460			TRUE
rs1919243	C	T	C	T	0.0116759	0.0335816	0.487406	0.498012	FALSE	FALSE	FALSE	NAFLD	5	88778861	0.0163379	0.0398401	778614	8434	770180	TRUE	BMI_UKB	5	88778861	0.00200175	5.49997e-09	461460			TRUE
rs1928706	A	G	A	G	-0.0119847	-0.0071698	0.471082	0.437376	FALSE	FALSE	FALSE	NAFLD	9	27784764	0.0164208	0.6624	778614	8434	770180	TRUE	BMI_UKB	9	27784764	0.00198846	1.7e-09	461460			TRUE
rs1934102	A	G	A	G	-0.0136682	0.0007506	0.347583	0.33996	FALSE	FALSE	FALSE	NAFLD	9	23228275	0.0170428	0.9649	778614	8434	770180	TRUE	BMI_UKB	9	23228275	0.00210374	8.19974e-11	461460			TRUE
rs1967772	A	G	A	G	-0.0170434	-0.0310628	0.285117	0.257455	FALSE	FALSE	FALSE	NAFLD	13	28036062	0.0183002	0.089619	778614	8434	770180	TRUE	BMI_UKB	13	28036062	0.00220377	1e-14	461460			TRUE
rs1990662	C	A	C	A	0.0144775	-0.0035881	0.192721	0.805169	FALSE	FALSE	FALSE	NAFLD	12	97573258	0.0206754	0.8622	778614	8434	770180	TRUE	BMI_UKB	12	97573258	0.00251798	8.9e-09	461460			TRUE
rs2035936	T	G	T	G	0.0370863	-0.0249842	0.055892	0.052684	FALSE	FALSE	FALSE	NAFLD	3	141298124	0.036455	0.4931	778614	8434	770180	TRUE	BMI_UKB	3	141298124	0.00435778	1.69981e-17	461460			TRUE
rs2051559	C	T	C	T	0.0204078	0.0199637	0.13254	0.880716	FALSE	FALSE	FALSE	NAFLD	4	3298800	0.0241099	0.4077	778614	8434	770180	TRUE	BMI_UKB	4	3298800	0.00291963	2.80027e-12	461460			TRUE
rs2075466	C	G	C	G	0.0132903	-0.0079666	0.267182	0.297217	FALSE	TRUE	FALSE	NAFLD	16	4872970	0.0188326	0.6723	778614	8434	770180	TRUE	BMI_UKB	16	4872970	0.00223627	2.80001e-09	461460			TRUE
rs2102278	G	A	G	A	0.0118583	0.0255029	0.322486	0.719682	FALSE	FALSE	FALSE	NAFLD	4	52818664	0.0174386	0.1436	778614	8434	770180	TRUE	BMI_UKB	4	52818664	0.0021139	2e-08	461460			TRUE
rs2133561	T	A	T	A	-0.014097	0.018798	0.611084	0.421471	FALSE	TRUE	TRUE	NAFLD	5	139086651	0.0170886	0.2713	778614	8434	770180	TRUE	BMI_UKB	5	139086651	0.00204744	5.79963e-12	461460			TRUE
rs213518	C	T	C	T	0.0157894	-0.0086766	0.145608	0.856859	FALSE	FALSE	FALSE	NAFLD	7	26941065	0.0234398	0.7113	778614	8434	770180	TRUE	BMI_UKB	7	26941065	0.00280491	1.79999e-08	461460			TRUE
rs2153740	G	A	G	A	-0.0112551	0.0110095	0.479914	0.498012	FALSE	FALSE	FALSE	NAFLD	20	2126089	0.016299	0.499401	778614	8434	770180	TRUE	BMI_UKB	20	2126089	0.00199313	1.6e-08	461460			TRUE
rs215634	G	A	G	A	-0.0155223	-0.0364925	0.611879	0.367793	FALSE	FALSE	FALSE	NAFLD	7	32369148	0.0171119	0.0329602	778614	8434	770180	TRUE	BMI_UKB	7	32369148	0.00203492	2.39994e-14	461460			TRUE
rs2172131	C	T	C	T	-0.0149382	-0.0011061	0.578723	0.473161	FALSE	FALSE	FALSE	NAFLD	10	133978962	0.0167083	0.9472	778614	8434	770180	TRUE	BMI_UKB	10	133978962	0.00200386	8.99912e-14	461460			TRUE
rs217672	C	A	C	A	0.0170155	0.0055869	0.271741	0.245527	FALSE	FALSE	FALSE	NAFLD	14	62361021	0.0186353	0.7643	778614	8434	770180	TRUE	BMI_UKB	14	62361021	0.00223046	2.39994e-14	461460			TRUE
rs2192158	G	A	G	A	-0.015012	-0.0428343	0.553308	0.469185	FALSE	FALSE	FALSE	NAFLD	4	55505360	0.0163148	0.00865307	778614	8434	770180	TRUE	BMI_UKB	4	55505360	0.00198302	3.69999e-14	461460			TRUE
rs2193101	G	C	G	C	-0.0142847	-0.0438921	0.812878	0.183897	FALSE	TRUE	FALSE	NAFLD	16	49035172	0.0199907	0.0281203	778614	8434	770180	TRUE	BMI_UKB	16	49035172	0.00256649	2.59998e-08	461460			TRUE
rs2216931	A	C	A	C	0.0169109	0.0194087	0.661966	0.648111	FALSE	FALSE	FALSE	NAFLD	2	181599070	0.0175056	0.2676	778614	8434	770180	TRUE	BMI_UKB	2	181599070	0.00208587	5.19996e-16	461460			TRUE
rs2234458	T	C	T	C	-0.0203841	-0.0253774	0.639519	0.648111	FALSE	FALSE	FALSE	NAFLD	11	65639374	0.0171658	0.1393	778614	8434	770180	TRUE	BMI_UKB	11	65639374	0.00205579	3.59998e-23	461460			TRUE
rs2249825	C	G	C	G	-0.0146183	0.0164407	0.266743	0.270378	FALSE	TRUE	FALSE	NAFLD	13	31037903	0.0175136	0.3479	778614	8434	770180	TRUE	BMI_UKB	13	31037903	0.00223793	6.4998e-11	461460			TRUE
rs2253310	G	C	G	C	0.0173213	-0.0001075	0.626099	0.4334	FALSE	TRUE	TRUE	NAFLD	6	108888593	0.0164559	0.9948	778614	8434	770180	TRUE	BMI_UKB	6	108888593	0.00204115	2.09991e-17	461460			TRUE
rs2271189	A	G	A	G	-0.0163086	-0.0118979	0.40272	0.403579	FALSE	FALSE	FALSE	NAFLD	12	56494991	0.0164478	0.4695	778614	8434	770180	TRUE	BMI_UKB	12	56494991	0.00201869	6.4998e-16	461460			TRUE
rs2275003	G	A	G	A	-0.0119236	0.0012266	0.520932	0.492048	FALSE	FALSE	FALSE	NAFLD	9	34124860	0.016481	0.9407	778614	8434	770180	TRUE	BMI_UKB	9	34124860	0.00197803	1.7e-09	461460			TRUE
rs2289379	T	C	T	C	-0.0152765	0.0268425	0.395648	0.430417	FALSE	FALSE	FALSE	NAFLD	7	44804225	0.0165158	0.1041	778614	8434	770180	TRUE	BMI_UKB	7	44804225	0.00202952	5.19996e-14	461460			TRUE
rs2307111	C	T	C	T	-0.0280042	-0.0031718	0.395025	0.604374	FALSE	FALSE	FALSE	NAFLD	5	75003678	0.0164909	0.8475	778614	8434	770180	TRUE	BMI_UKB	5	75003678	0.00202203	1.29987e-43	461460			TRUE
rs2342892	G	T	G	T	-0.0126972	-0.0057489	0.516212	0.454274	FALSE	FALSE	FALSE	NAFLD	16	24540806	0.0162127	0.7229	778614	8434	770180	TRUE	BMI_UKB	16	24540806	0.00197715	1.29999e-10	461460			TRUE
rs2381404	C	T	C	T	0.0139664	0.0073428	0.243837	0.745527	FALSE	FALSE	FALSE	NAFLD	2	144035442	0.0194161	0.7053	778614	8434	770180	TRUE	BMI_UKB	2	144035442	0.00229974	1.29999e-09	461460			TRUE
rs2396625	A	T	A	T	-0.018919	0.0123188	0.421331	0.400596	FALSE	TRUE	TRUE	NAFLD	7	113028634	0.0163842	0.452101	778614	8434	770180	TRUE	BMI_UKB	7	113028634	0.00201335	5.60015e-21	461460			TRUE
rs2398861	G	A	G	A	0.0179932	0.0310665	0.259169	0.693837	FALSE	FALSE	FALSE	NAFLD	9	96430747	0.0185595	0.0941499	778614	8434	770180	TRUE	BMI_UKB	9	96430747	0.00226733	2.09991e-15	461460			TRUE
rs2425816	A	G	A	G	0.0122284	-0.0006952	0.415111	0.39662	FALSE	FALSE	FALSE	NAFLD	20	44895075	0.0166617	0.9667	778614	8434	770180	TRUE	BMI_UKB	20	44895075	0.00201106	1.2e-09	461460			TRUE
rs2433733	A	G	A	G	-0.0171805	0.002631	0.677659	0.656064	FALSE	FALSE	FALSE	NAFLD	2	230816703	0.0174019	0.8798	778614	8434	770180	TRUE	BMI_UKB	2	230816703	0.00210907	3.80014e-16	461460			TRUE
rs2439823	G	A	G	A	0.0191998	0.0279089	0.545612	0.454274	FALSE	FALSE	FALSE	NAFLD	10	99778226	0.0163393	0.0876193	778614	8434	770180	TRUE	BMI_UKB	10	99778226	0.00199108	5.30029e-22	461460			TRUE
rs2482356	C	T	C	T	-0.0113511	-0.018359	0.429018	0.568588	FALSE	FALSE	FALSE	NAFLD	9	94178371	0.0168104	0.2748	778614	8434	770180	TRUE	BMI_UKB	9	94178371	0.00199506	1.29999e-08	461460			TRUE
rs2512892	C	T	C	T	0.0129468	0.0042441	0.566085	0.435388	FALSE	FALSE	FALSE	NAFLD	11	131451862	0.0167122	0.7995	778614	8434	770180	TRUE	BMI_UKB	11	131451862	0.00199819	9.20026e-11	461460			TRUE
rs252761	T	G	T	G	-0.0115046	-0.0066296	0.587966	0.599404	FALSE	FALSE	FALSE	NAFLD	5	77380723	0.0166469	0.6904	778614	8434	770180	TRUE	BMI_UKB	5	77380723	0.00201769	1.2e-08	461460			TRUE
rs2568958	A	G	A	G	0.0222928	0.0101859	0.603656	0.642147	FALSE	FALSE	FALSE	NAFLD	1	72765116	0.0168045	0.5444	778614	8434	770180	TRUE	BMI_UKB	1	72765116	0.00201204	1.59993e-28	461460			TRUE
rs2569993	C	T	C	T	0.01267	0.0040084	0.320327	0.662028	FALSE	FALSE	FALSE	NAFLD	3	12926096	0.0173163	0.8169	778614	8434	770180	TRUE	BMI_UKB	3	12926096	0.00212202	2.39999e-09	461460			TRUE
rs2606228	C	A	C	A	-0.0138791	-0.0158292	0.646368	0.32505	FALSE	FALSE	FALSE	NAFLD	3	183537759	0.0168523	0.3476	778614	8434	770180	TRUE	BMI_UKB	3	183537759	0.00208379	2.70023e-11	461460			TRUE
rs2616143	A	G	A	G	-0.0138738	-0.009303	0.319862	0.328032	FALSE	FALSE	FALSE	NAFLD	8	20632022	0.017214	0.588901	778614	8434	770180	TRUE	BMI_UKB	8	20632022	0.00212547	6.70039e-11	461460			TRUE
rs2618039	T	A	T	A	0.0143963	0.0137906	0.381481	0.588469	FALSE	TRUE	FALSE	NAFLD	1	112324111	0.016465	0.4023	778614	8434	770180	TRUE	BMI_UKB	1	112324111	0.0020317	1.39991e-12	461460			TRUE
rs2678204	G	T	G	T	0.024161	-0.0074403	0.340162	0.694831	FALSE	FALSE	FALSE	NAFLD	1	201800511	0.0170545	0.662599	778614	8434	770180	TRUE	BMI_UKB	1	201800511	0.00208158	3.80014e-31	461460			TRUE
rs2725371	G	A	G	A	-0.0160301	-0.0191384	0.696115	0.28827	FALSE	FALSE	FALSE	NAFLD	8	30854033	0.018527	0.3016	778614	8434	770180	TRUE	BMI_UKB	8	30854033	0.00215845	1.10002e-13	461460			TRUE
rs2781668	T	C	T	C	0.0148965	0.017661	0.165587	0.16998	FALSE	FALSE	FALSE	NAFLD	6	131897278	0.0207365	0.3944	778614	8434	770180	TRUE	BMI_UKB	6	131897278	0.00265988	2.1e-08	461460			TRUE
rs2791643	T	C	T	C	-0.0133837	-0.0153925	0.761794	0.760437	FALSE	FALSE	FALSE	NAFLD	1	11207269	0.019833	0.4377	778614	8434	770180	TRUE	BMI_UKB	1	11207269	0.00231332	7.19996e-09	461460			TRUE
rs28350	G	A	G	A	-0.0180335	0.0217805	0.820684	0.188867	FALSE	FALSE	FALSE	NAFLD	3	42418446	0.0222478	0.3276	778614	8434	770180	TRUE	BMI_UKB	3	42418446	0.00258234	2.90001e-12	461460			TRUE
rs28366156	C	T	C	T	-0.0264826	-0.0068002	0.130595	0.87674	FALSE	FALSE	FALSE	NAFLD	6	31671498	0.0283152	0.8102	778614	8434	770180	TRUE	BMI_UKB	6	31671498	0.00292978	1.59993e-19	461460			TRUE
rs2837996	C	T	C	T	0.0126647	-0.0028542	0.651408	0.365805	FALSE	FALSE	FALSE	NAFLD	21	42626706	0.0167884	0.865	778614	8434	770180	TRUE	BMI_UKB	21	42626706	0.00207859	1.09999e-09	461460			TRUE
rs28404639	T	C	T	C	-0.0117129	-0.014489	0.366041	0.328032	FALSE	FALSE	FALSE	NAFLD	5	80874229	0.0171808	0.399	778614	8434	770180	TRUE	BMI_UKB	5	80874229	0.00205533	1.2e-08	461460			TRUE
rs28489620	A	G	A	G	-0.0153737	-0.0205425	0.290349	0.280318	FALSE	FALSE	FALSE	NAFLD	22	41804716	0.0174918	0.2402	778614	8434	770180	TRUE	BMI_UKB	22	41804716	0.00220025	2.80027e-12	461460			TRUE
rs2861685	C	T	C	T	-0.0171274	-0.018311	0.411984	0.596421	FALSE	FALSE	FALSE	NAFLD	2	67837553	0.0163866	0.2638	778614	8434	770180	TRUE	BMI_UKB	2	67837553	0.00199763	1e-17	461460			TRUE
rs2870111	T	C	T	C	-0.0157151	0.0021424	0.412066	0.399602	FALSE	FALSE	FALSE	NAFLD	15	79403585	0.0164809	0.8966	778614	8434	770180	TRUE	BMI_UKB	15	79403585	0.00201912	7.10068e-15	461460			TRUE
rs2875762	C	G	C	G	0.015339	-0.0399513	0.242953	0.238569	FALSE	TRUE	FALSE	NAFLD	6	124925032	0.0211114	0.05844	778614	8434	770180	TRUE	BMI_UKB	6	124925032	0.0023121	3.29989e-11	461460			TRUE
rs2899644	T	C	T	C	0.0149659	-0.0132886	0.229995	0.225646	FALSE	FALSE	FALSE	NAFLD	15	59470366	0.0190769	0.4861	778614	8434	770180	TRUE	BMI_UKB	15	59470366	0.0023609	2.30001e-10	461460			TRUE
rs2920503	T	C	T	C	-0.0140307	0.035049	0.285413	0.284294	FALSE	FALSE	FALSE	NAFLD	3	12324230	0.017964	0.0510505	778614	8434	770180	TRUE	BMI_UKB	3	12324230	0.00219666	1.7e-10	461460			TRUE
rs2941452	G	A	G	A	0.0111622	0.0145354	0.617751	0.377734	FALSE	FALSE	FALSE	NAFLD	8	76442294	0.0170127	0.3929	778614	8434	770180	TRUE	BMI_UKB	8	76442294	0.00203237	4e-08	461460			TRUE
rs2962334	T	G	T	G	0.0432552	0.0698667	0.020065	0.022863	FALSE	FALSE	FALSE	NAFLD	5	86879056	0.0461961	0.1304	778614	8434	770180	TRUE	BMI_UKB	5	86879056	0.00703547	7.79992e-10	461460			TRUE
rs317656	A	T	A	T	-0.0144763	-0.0300856	0.724452	0.686879	FALSE	TRUE	FALSE	NAFLD	12	69681101	0.0181927	0.0981793	778614	8434	770180	TRUE	BMI_UKB	12	69681101	0.00221303	6.09958e-11	461460			TRUE
rs3212038	G	A	G	A	0.0149201	0.0378512	0.328484	0.700795	FALSE	FALSE	FALSE	NAFLD	14	104178186	0.0168495	0.0246803	778614	8434	770180	TRUE	BMI_UKB	14	104178186	0.0021124	1.59993e-12	461460			TRUE
rs3213943	A	C	A	C	-0.0179406	-0.017519	0.131525	0.264414	FALSE	FALSE	FALSE	NAFLD	2	136389840	0.020158	0.3848	778614	8434	770180	TRUE	BMI_UKB	2	136389840	0.00288163	4.79999e-10	461460			TRUE
rs32421	T	A	T	A	0.0132315	-0.0033017	0.224315	0.745527	FALSE	TRUE	FALSE	NAFLD	5	167362416	0.0193796	0.8647	778614	8434	770180	TRUE	BMI_UKB	5	167362416	0.00237757	2.59998e-08	461460			TRUE
rs329118	T	C	T	C	-0.0165734	-0.0032362	0.419409	0.425447	FALSE	FALSE	FALSE	NAFLD	5	133861663	0.0163984	0.8436	778614	8434	770180	TRUE	BMI_UKB	5	133861663	0.0020038	1.29987e-16	461460			TRUE
rs329651	T	G	T	G	0.0157218	-0.0342759	0.803977	0.82008	FALSE	FALSE	FALSE	NAFLD	11	133767622	0.0237636	0.1492	778614	8434	770180	TRUE	BMI_UKB	11	133767622	0.00250202	3.29997e-10	461460			TRUE
rs34045288	T	C	T	C	0.0234784	0.0136511	0.334435	0.32008	FALSE	FALSE	FALSE	NAFLD	6	40369081	0.0170591	0.4236	778614	8434	770180	TRUE	BMI_UKB	6	40369081	0.00209371	3.50026e-29	461460			TRUE
rs34153025	C	T	C	T	-0.0389151	-0.0321541	0.022158	0.980119	FALSE	FALSE	FALSE	NAFLD	15	41339697	0.0577423	0.5776	778614	8434	770180	TRUE	BMI_UKB	15	41339697	0.00678155	9.59997e-09	461460			TRUE
rs34234296	A	G	A	G	-0.014947	0.0119429	0.392437	0.353877	FALSE	FALSE	FALSE	NAFLD	2	175166636	0.0172254	0.4881	778614	8434	770180	TRUE	BMI_UKB	2	175166636	0.00204032	2.39994e-13	461460			TRUE
rs34481751	A	C	A	C	-0.0185029	0.0073571	0.165329	0.116302	FALSE	FALSE	FALSE	NAFLD	20	47501038	0.0212674	0.7294	778614	8434	770180	TRUE	BMI_UKB	20	47501038	0.00270404	7.8001e-12	461460			TRUE
rs34517439	A	C	A	C	0.038848	0.0197278	0.121787	0.091451	FALSE	FALSE	FALSE	NAFLD	1	78450517	0.025162	0.433	778614	8434	770180	TRUE	BMI_UKB	1	78450517	0.00304983	3.59998e-37	461460			TRUE
rs34696181	C	T	C	T	0.0114345	-0.0087383	0.476084	0.54672	FALSE	FALSE	FALSE	NAFLD	7	93096635	0.0162611	0.590999	778614	8434	770180	TRUE	BMI_UKB	7	93096635	0.00198283	8.10009e-09	461460			TRUE
rs347551	G	C	G	C	0.013865	0.0004806	0.472268	0.5	FALSE	TRUE	TRUE	NAFLD	5	119389031	0.0164191	0.9766	778614	8434	770180	TRUE	BMI_UKB	5	119389031	0.00201085	5.40008e-12	461460			TRUE
rs34811474	A	G	A	G	-0.0285293	-0.0476135	0.230756	0.2167	FALSE	FALSE	FALSE	NAFLD	4	25408838	0.0200149	0.01736	778614	8434	770180	TRUE	BMI_UKB	4	25408838	0.00234269	4.10015e-34	461460			TRUE
rs349071	A	G	A	G	-0.0133062	-0.0214105	0.500388	0.518887	FALSE	FALSE	FALSE	NAFLD	11	84776849	0.0163046	0.1891	778614	8434	770180	TRUE	BMI_UKB	11	84776849	0.00198231	1.9002e-11	461460			TRUE
rs35154326	G	A	G	A	-0.0130427	0.0010083	0.274044	0.727634	FALSE	FALSE	FALSE	NAFLD	16	24862414	0.0179308	0.9552	778614	8434	770180	TRUE	BMI_UKB	16	24862414	0.00223442	5.30005e-09	461460			TRUE
rs35364449	T	C	T	C	0.0217069	-0.0067429	0.109739	0.102386	FALSE	FALSE	FALSE	NAFLD	15	74278126	0.0229826	0.7692	778614	8434	770180	TRUE	BMI_UKB	15	74278126	0.00318335	9.20026e-12	461460			TRUE
rs355777	C	G	C	G	0.0152715	-0.0095301	0.407537	0.422465	FALSE	TRUE	TRUE	NAFLD	3	154034950	0.0165291	0.5642	778614	8434	770180	TRUE	BMI_UKB	3	154034950	0.00201314	3.29989e-14	461460			TRUE
rs35697587	A	G	A	G	-0.0164677	-0.0067214	0.508121	0.520875	FALSE	FALSE	FALSE	NAFLD	14	47298505	0.0162615	0.679401	778614	8434	770180	TRUE	BMI_UKB	14	47298505	0.00198067	9.20026e-17	461460			TRUE
rs35697691	G	C	G	C	0.0230305	0.0732017	0.089346	0.912525	FALSE	TRUE	FALSE	NAFLD	15	52353498	0.0351666	0.0373801	778614	8434	770180	TRUE	BMI_UKB	15	52353498	0.00352223	6.20012e-11	461460			TRUE
rs35809007	A	G	A	G	-0.0171009	-0.0202026	0.363205	0.33996	FALSE	FALSE	FALSE	NAFLD	2	47019521	0.0166732	0.2256	778614	8434	770180	TRUE	BMI_UKB	2	47019521	0.00205627	9.09913e-17	461460			TRUE
rs35957544	T	G	T	G	-0.0196429	-0.0339968	0.574316	0.569583	FALSE	FALSE	FALSE	NAFLD	8	73440371	0.0166597	0.04128	778614	8434	770180	TRUE	BMI_UKB	8	73440371	0.00200438	1.10002e-22	461460			TRUE
rs36007635	A	G	A	G	-0.021045	-0.00945	0.137698	0.149105	FALSE	FALSE	FALSE	NAFLD	6	163009335	0.0259975	0.716199	778614	8434	770180	TRUE	BMI_UKB	6	163009335	0.00286788	2.19989e-13	461460			TRUE
rs36061954	T	C	T	C	0.0128445	0.0386029	0.398747	0.380716	FALSE	FALSE	FALSE	NAFLD	8	38329650	0.0165315	0.0195398	778614	8434	770180	TRUE	BMI_UKB	8	38329650	0.00201928	2e-10	461460			TRUE
rs3764625	G	T	G	T	-0.0117714	-0.025598	0.587594	0.414513	FALSE	FALSE	FALSE	NAFLD	19	49649051	0.0163901	0.1183	778614	8434	770180	TRUE	BMI_UKB	19	49649051	0.00201523	5.19996e-09	461460			TRUE
rs3766823	A	G	A	G	0.016056	0.0411792	0.17196	0.159046	FALSE	FALSE	FALSE	NAFLD	1	32197257	0.0207067	0.0467401	778614	8434	770180	TRUE	BMI_UKB	1	32197257	0.0026141	8.10009e-10	461460			TRUE
rs3784710	C	T	C	T	-0.0297067	0.0226966	0.226602	0.762425	FALSE	FALSE	FALSE	NAFLD	15	68072458	0.0206094	0.2708	778614	8434	770180	TRUE	BMI_UKB	15	68072458	0.00236042	2.49977e-36	461460			TRUE
rs3803286	G	A	G	A	-0.0186417	-0.0200028	0.666815	0.67495	FALSE	FALSE	FALSE	NAFLD	14	103246470	0.0171118	0.2424	778614	8434	770180	TRUE	BMI_UKB	14	103246470	0.00209828	6.4003e-19	461460			TRUE
rs3807566	T	G	T	G	-0.0120727	-0.0144381	0.43832	0.404573	FALSE	FALSE	FALSE	NAFLD	7	50564204	0.0165374	0.3826	778614	8434	770180	TRUE	BMI_UKB	7	50564204	0.00199583	1.5e-09	461460			TRUE
rs3814883	T	C	T	C	0.0240107	0.0025799	0.482402	0.460239	FALSE	FALSE	FALSE	NAFLD	16	29994922	0.0162891	0.8742	778614	8434	770180	TRUE	BMI_UKB	16	29994922	0.00198424	1e-33	461460			TRUE
rs3851998	G	C	G	C	-0.0136071	0.00019	0.743064	0.235586	FALSE	TRUE	FALSE	NAFLD	3	131876605	0.0186079	0.9919	778614	8434	770180	TRUE	BMI_UKB	3	131876605	0.00226874	2e-09	461460			TRUE
rs3866805	A	C	A	C	0.0117835	-0.0097066	0.355683	0.367793	FALSE	FALSE	FALSE	NAFLD	1	6657424	0.0171324	0.571	778614	8434	770180	TRUE	BMI_UKB	1	6657424	0.00206546	1.2e-08	461460			TRUE
rs3897102	T	C	T	C	0.0120838	0.0054407	0.411157	0.427435	FALSE	FALSE	FALSE	NAFLD	12	123492112	0.0164568	0.740901	778614	8434	770180	TRUE	BMI_UKB	12	123492112	0.00202716	2.5e-09	461460			TRUE
rs3901286	A	C	A	C	-0.0225553	-0.0345219	0.15244	0.163022	FALSE	FALSE	FALSE	NAFLD	7	99107727	0.0215353	0.1089	778614	8434	770180	TRUE	BMI_UKB	7	99107727	0.00275602	2.70023e-16	461460			TRUE
rs3902951	G	T	G	T	0.0141019	0.0209136	0.237151	0.752485	FALSE	FALSE	FALSE	NAFLD	14	69789755	0.0179546	0.2441	778614	8434	770180	TRUE	BMI_UKB	14	69789755	0.00235267	2e-09	461460			TRUE
rs3935190	A	G	A	G	-0.0144864	0.0059928	0.536784	0.523857	FALSE	FALSE	FALSE	NAFLD	17	79084367	0.0162651	0.7125	778614	8434	770180	TRUE	BMI_UKB	17	79084367	0.00199701	4.00037e-13	461460			TRUE
rs394608	C	T	C	T	0.0186353	0.008661	0.537697	0.455268	FALSE	FALSE	FALSE	NAFLD	21	46581798	0.0163	0.5952	778614	8434	770180	TRUE	BMI_UKB	21	46581798	0.00199484	9.49948e-21	461460			TRUE
rs396755	G	C	G	C	-0.0123639	-0.0110847	0.571164	0.410537	FALSE	TRUE	TRUE	NAFLD	5	104022239	0.0166858	0.506499	778614	8434	770180	TRUE	BMI_UKB	5	104022239	0.00199937	6.29999e-10	461460			TRUE
rs40071	C	T	C	T	-0.0261666	-0.0138845	0.179536	0.807157	FALSE	FALSE	FALSE	NAFLD	5	107496102	0.0212319	0.5131	778614	8434	770180	TRUE	BMI_UKB	5	107496102	0.00258163	3.80014e-24	461460			TRUE
rs4017425	T	C	T	C	-0.0125817	-0.022082	0.470208	0.469185	FALSE	FALSE	FALSE	NAFLD	3	44028764	0.0164129	0.1785	778614	8434	770180	TRUE	BMI_UKB	3	44028764	0.00198035	2.1e-10	461460			TRUE
rs4055791	T	C	T	C	-0.0178082	-0.0263992	0.416804	0.383698	FALSE	FALSE	FALSE	NAFLD	13	59266053	0.0165884	0.1115	778614	8434	770180	TRUE	BMI_UKB	13	59266053	0.00200801	7.39946e-19	461460			TRUE
rs406388	G	C	G	C	0.015973	0.0096645	0.177266	0.836978	FALSE	TRUE	FALSE	NAFLD	22	18226997	0.0199983	0.628901	778614	8434	770180	TRUE	BMI_UKB	22	18226997	0.00260181	8.30004e-10	461460			TRUE
rs41279738	G	T	G	T	0.0684263	0.0430283	0.025988	0.969185	FALSE	FALSE	FALSE	NAFLD	1	110082551	0.0370973	0.2461	778614	8434	770180	TRUE	BMI_UKB	1	110082551	0.0062225	4.00037e-28	461460			TRUE
rs41315816	C	T	C	T	0.0254409	0.0117713	0.058989	0.931412	FALSE	FALSE	FALSE	NAFLD	6	31944851	0.0395091	0.765701	778614	8434	770180	TRUE	BMI_UKB	6	31944851	0.00419129	1.29999e-09	461460			TRUE
rs4148155	G	A	G	A	-0.0229681	-0.0625536	0.113268	0.907555	FALSE	FALSE	FALSE	NAFLD	4	89054667	0.0269572	0.02031	778614	8434	770180	TRUE	BMI_UKB	4	89054667	0.00310659	1.39991e-13	461460			TRUE
rs4261944	G	T	G	T	0.0138553	0.0407204	0.364935	0.661034	FALSE	FALSE	FALSE	NAFLD	4	31003636	0.0173492	0.01892	778614	8434	770180	TRUE	BMI_UKB	4	31003636	0.00205652	1.59993e-11	461460			TRUE
rs4284600	C	T	C	T	0.0119673	-0.0039003	0.467122	0.531809	FALSE	FALSE	FALSE	NAFLD	15	31843528	0.0163239	0.8112	778614	8434	770180	TRUE	BMI_UKB	15	31843528	0.00199506	2e-09	461460			TRUE
rs429343	G	A	G	A	-0.0173795	-0.0032131	0.576573	0.437376	FALSE	FALSE	FALSE	NAFLD	2	147903382	0.0164117	0.8448	778614	8434	770180	TRUE	BMI_UKB	2	147903382	0.00199729	3.29989e-18	461460			TRUE
rs429358	C	T	C	T	-0.0266723	-0.136615	0.154166	0.84493	FALSE	FALSE	FALSE	NAFLD	19	45411941	0.0239288	1.13501e-08	778614	8434	770180	TRUE	BMI_UKB	19	45411941	0.00274373	2.39994e-22	461460			TRUE
rs4307239	G	A	G	A	0.0121413	0.014113	0.458941	0.524851	FALSE	FALSE	FALSE	NAFLD	7	24354300	0.0162608	0.3854	778614	8434	770180	TRUE	BMI_UKB	7	24354300	0.00198816	1e-09	461460			TRUE
rs4419475	T	A	T	A	0.011487	0.0065467	0.407327	0.624254	FALSE	TRUE	FALSE	NAFLD	4	96150044	0.0163956	0.6897	778614	8434	770180	TRUE	BMI_UKB	4	96150044	0.0020106	1.09999e-08	461460			TRUE
rs4456769	T	C	T	C	0.0146111	0.0312887	0.333444	0.34493	FALSE	FALSE	FALSE	NAFLD	20	25190777	0.0172899	0.0703493	778614	8434	770180	TRUE	BMI_UKB	20	25190777	0.00210138	3.59998e-12	461460			TRUE
rs4477562	T	C	T	C	0.0296118	-0.0015418	0.128644	0.110338	FALSE	FALSE	FALSE	NAFLD	13	54104968	0.0241592	0.9491	778614	8434	770180	TRUE	BMI_UKB	13	54104968	0.00298011	2.90001e-23	461460			TRUE
rs4482463	A	C	A	C	-0.0313175	0.0143874	0.923002	0.919483	FALSE	FALSE	FALSE	NAFLD	2	205375909	0.0330545	0.663399	778614	8434	770180	TRUE	BMI_UKB	2	205375909	0.00370692	2.99985e-17	461460			TRUE
rs45486197	A	G	A	G	0.025766	0.0262814	0.065685	0.059642	FALSE	FALSE	FALSE	NAFLD	19	2244849	0.0337131	0.4356	778614	8434	770180	TRUE	BMI_UKB	19	2244849	0.00403737	1.7e-10	461460			TRUE
rs4562625	G	C	G	C	-0.0130522	0.0204125	0.615007	0.390656	FALSE	TRUE	FALSE	NAFLD	1	209218583	0.0164458	0.2145	778614	8434	770180	TRUE	BMI_UKB	1	209218583	0.00202513	1.2e-10	461460			TRUE
rs4605363	C	A	C	A	0.0163638	0.0307214	0.341595	0.661034	FALSE	FALSE	FALSE	NAFLD	2	229010960	0.0173611	0.0767998	778614	8434	770180	TRUE	BMI_UKB	2	229010960	0.00207733	3.29989e-15	461460			TRUE
rs4625888	T	C	T	C	0.0117507	-0.0238212	0.557644	0.564612	FALSE	FALSE	FALSE	NAFLD	2	204101157	0.01627	0.1432	778614	8434	770180	TRUE	BMI_UKB	2	204101157	0.00198303	3.09999e-09	461460			TRUE
rs4648450	A	C	A	C	-0.014837	-0.0232769	0.466824	0.476143	FALSE	FALSE	FALSE	NAFLD	1	2723214	0.0163889	0.1555	778614	8434	770180	TRUE	BMI_UKB	1	2723214	0.00198775	8.4004e-14	461460			TRUE
rs4658403	T	C	T	C	-0.0188877	-0.019686	0.833659	0.822068	FALSE	FALSE	FALSE	NAFLD	1	243832560	0.0215713	0.3615	778614	8434	770180	TRUE	BMI_UKB	1	243832560	0.00264997	1e-12	461460			TRUE
rs4672338	T	C	T	C	0.0135646	0.0206179	0.336228	0.332008	FALSE	FALSE	FALSE	NAFLD	2	60217457	0.0166789	0.2164	778614	8434	770180	TRUE	BMI_UKB	2	60217457	0.00208669	8.00018e-11	461460			TRUE
rs4722398	T	C	T	C	0.0186993	-0.0064491	0.136137	0.864811	FALSE	FALSE	FALSE	NAFLD	7	3125220	0.0252317	0.7983	778614	8434	770180	TRUE	BMI_UKB	7	3125220	0.00287545	7.89951e-11	461460			TRUE
rs4737188	T	A	T	A	-0.0124447	0.0046412	0.473864	0.512922	FALSE	TRUE	TRUE	NAFLD	8	64756657	0.01624	0.775001	778614	8434	770180	TRUE	BMI_UKB	8	64756657	0.00198274	3.50002e-10	461460			TRUE
rs4764949	G	A	G	A	-0.0183924	-0.0225504	0.325892	0.639165	FALSE	FALSE	FALSE	NAFLD	12	103658096	0.0171856	0.1895	778614	8434	770180	TRUE	BMI_UKB	12	103658096	0.00211197	3.10027e-18	461460			TRUE
rs4790292	A	C	A	C	-0.0254509	-0.0042867	0.153693	0.144135	FALSE	FALSE	FALSE	NAFLD	17	1824305	0.022444	0.8485	778614	8434	770180	TRUE	BMI_UKB	17	1824305	0.00275603	2.60016e-20	461460			TRUE
rs4820410	G	A	G	A	-0.0177457	0.02414	0.345317	0.677932	FALSE	FALSE	FALSE	NAFLD	22	40690385	0.0169531	0.1545	778614	8434	770180	TRUE	BMI_UKB	22	40690385	0.00208527	1.69981e-17	461460			TRUE
rs4832298	T	C	T	C	-0.015965	0.0049013	0.686142	0.666998	FALSE	FALSE	FALSE	NAFLD	2	86764004	0.0179293	0.784599	778614	8434	770180	TRUE	BMI_UKB	2	86764004	0.00212268	5.40008e-14	461460			TRUE
rs4858940	C	T	C	T	0.0229281	0.0836503	0.885569	0.107356	FALSE	FALSE	FALSE	NAFLD	3	88254820	0.0282031	0.00301703	778614	8434	770180	TRUE	BMI_UKB	3	88254820	0.00309976	1.39991e-13	461460			TRUE
rs4876611	G	A	G	A	0.0197549	0.0394624	0.720243	0.238569	FALSE	FALSE	FALSE	NAFLD	8	116671848	0.0179974	0.0283302	778614	8434	770180	TRUE	BMI_UKB	8	116671848	0.00220502	3.29989e-19	461460			TRUE
rs4929923	C	T	C	T	0.0189424	0.0637709	0.645204	0.37674	FALSE	FALSE	FALSE	NAFLD	11	8639200	0.0168072	0.000148102	778614	8434	770180	TRUE	BMI_UKB	11	8639200	0.00206436	4.49987e-20	461460			TRUE
rs5011579	G	C	G	C	0.0140268	-0.0060707	0.715152	0.287276	FALSE	TRUE	FALSE	NAFLD	16	69187318	0.0181456	0.737999	778614	8434	770180	TRUE	BMI_UKB	16	69187318	0.00219322	1.6e-10	461460			TRUE
rs512121	C	T	C	T	-0.0159359	-0.0039595	0.192054	0.793241	FALSE	FALSE	FALSE	NAFLD	18	7548501	0.0211195	0.8513	778614	8434	770180	TRUE	BMI_UKB	18	7548501	0.00252176	2.59998e-10	461460			TRUE
rs529200	G	A	G	A	0.0168965	0.024621	0.527829	0.478131	FALSE	FALSE	FALSE	NAFLD	3	173114305	0.0164232	0.1338	778614	8434	770180	TRUE	BMI_UKB	3	173114305	0.0019785	1.29987e-17	461460			TRUE
rs539515	C	A	C	A	0.0495291	0.0112814	0.204942	0.816103	FALSE	FALSE	FALSE	NAFLD	1	177889025	0.0212957	0.5963	778614	8434	770180	TRUE	BMI_UKB	1	177889025	0.0024426	1.99986e-91	461460			TRUE
rs55714539	C	A	C	A	0.0175719	-0.0223821	0.343587	0.652087	FALSE	FALSE	FALSE	NAFLD	19	18207397	0.017062	0.1896	778614	8434	770180	TRUE	BMI_UKB	19	18207397	0.00210043	6.00067e-17	461460			TRUE
rs55726687	A	G	A	G	0.02483	-0.0177122	0.209709	0.187873	FALSE	FALSE	FALSE	NAFLD	12	991306	0.0191561	0.3552	778614	8434	770180	TRUE	BMI_UKB	12	991306	0.00242628	1.39991e-24	461460			TRUE
rs55769038	A	G	A	G	0.0160961	0.0174446	0.590384	0.586481	FALSE	FALSE	FALSE	NAFLD	11	13331808	0.0163368	0.2856	778614	8434	770180	TRUE	BMI_UKB	11	13331808	0.00201096	1.20005e-15	461460			TRUE
rs557951	G	T	G	T	0.0140534	-0.0220722	0.312937	0.681909	FALSE	FALSE	FALSE	NAFLD	3	62713263	0.0175445	0.2084	778614	8434	770180	TRUE	BMI_UKB	3	62713263	0.00213387	4.49987e-11	461460			TRUE
rs558887	G	A	G	A	-0.0129976	0.007157	0.307507	0.698807	FALSE	FALSE	FALSE	NAFLD	11	28712741	0.0180257	0.691301	778614	8434	770180	TRUE	BMI_UKB	11	28712741	0.00214881	1.5e-09	461460			TRUE
rs559231	T	G	T	G	0.0134907	-0.0188851	0.393053	0.375746	FALSE	FALSE	FALSE	NAFLD	18	39644247	0.0165148	0.2528	778614	8434	770180	TRUE	BMI_UKB	18	39644247	0.00203562	3.40017e-11	461460			TRUE
rs56038322	A	G	A	G	0.0139276	0.0018117	0.31062	0.312127	FALSE	FALSE	FALSE	NAFLD	3	69925128	0.0174065	0.9171	778614	8434	770180	TRUE	BMI_UKB	3	69925128	0.00214833	8.99912e-11	461460			TRUE
rs56133507	G	T	G	T	0.0137622	0.0105195	0.196875	0.821074	FALSE	FALSE	FALSE	NAFLD	2	172818467	0.0215856	0.626	778614	8434	770180	TRUE	BMI_UKB	2	172818467	0.00247385	2.69998e-08	461460			TRUE
rs56143236	T	C	T	C	0.0126667	0.0299188	0.256388	0.263419	FALSE	FALSE	FALSE	NAFLD	3	157020444	0.0196001	0.1269	778614	8434	770180	TRUE	BMI_UKB	3	157020444	0.00226533	2.30001e-08	461460			TRUE
rs56161855	T	A	T	A	0.0224575	-0.0301247	0.132847	0.842942	FALSE	TRUE	FALSE	NAFLD	17	46288649	0.0228691	0.1877	778614	8434	770180	TRUE	BMI_UKB	17	46288649	0.00291784	1.39991e-14	461460			TRUE
rs56203622	C	T	C	T	0.0179769	-0.0060596	0.145529	0.833996	FALSE	FALSE	FALSE	NAFLD	9	131040874	0.0225252	0.7879	778614	8434	770180	TRUE	BMI_UKB	9	131040874	0.00280183	1.40001e-10	461460			TRUE
rs56352336	C	T	C	T	-0.016327	-0.0263615	0.154894	0.838966	FALSE	FALSE	FALSE	NAFLD	19	19352155	0.0235165	0.2623	778614	8434	770180	TRUE	BMI_UKB	19	19352155	0.00275021	2.90001e-09	461460			TRUE
rs56399737	T	C	T	C	-0.0161325	-0.0117046	0.449124	0.481113	FALSE	FALSE	FALSE	NAFLD	13	33381721	0.0163193	0.4732	778614	8434	770180	TRUE	BMI_UKB	13	33381721	0.00199646	6.4003e-16	461460			TRUE
rs56858768	A	G	A	G	0.0159188	0.0110375	0.296861	0.300199	FALSE	FALSE	FALSE	NAFLD	13	86511730	0.0175321	0.529	778614	8434	770180	TRUE	BMI_UKB	13	86511730	0.00217378	2.39994e-13	461460			TRUE
rs56893062	G	T	G	T	0.0125141	-0.0044916	0.303342	0.71173	FALSE	FALSE	FALSE	NAFLD	8	25662655	0.0172287	0.794301	778614	8434	770180	TRUE	BMI_UKB	8	25662655	0.00215383	6.19998e-09	461460			TRUE
rs56930105	T	C	T	C	0.0157557	-0.0173539	0.139295	0.150099	FALSE	FALSE	FALSE	NAFLD	2	10982487	0.0247175	0.4826	778614	8434	770180	TRUE	BMI_UKB	2	10982487	0.00286187	3.69999e-08	461460			TRUE
rs57636386	C	T	C	T	-0.0412553	0.0171401	0.08383	0.925447	FALSE	FALSE	FALSE	NAFLD	18	58048295	0.0321097	0.5935	778614	8434	770180	TRUE	BMI_UKB	18	58048295	0.00358326	1.10002e-30	461460			TRUE
rs57989773	C	T	C	T	0.0133488	-0.0250407	0.244995	0.756461	FALSE	FALSE	FALSE	NAFLD	6	100629078	0.0208139	0.2289	778614	8434	770180	TRUE	BMI_UKB	6	100629078	0.00236315	1.6e-08	461460			TRUE
rs58862095	T	C	T	C	-0.0229877	0.0057994	0.419266	0.555666	FALSE	FALSE	FALSE	NAFLD	7	75081418	0.0166001	0.7268	778614	8434	770180	TRUE	BMI_UKB	7	75081418	0.00200786	2.39994e-30	461460			TRUE
rs59068084	T	G	T	G	0.0110552	0.0253074	0.410232	0.421471	FALSE	FALSE	FALSE	NAFLD	4	113256737	0.0166209	0.1279	778614	8434	770180	TRUE	BMI_UKB	4	113256737	0.00201048	3.79997e-08	461460			TRUE
rs59086897	A	T	A	T	0.033385	0.005138	0.487541	0.466203	FALSE	TRUE	TRUE	NAFLD	2	25145173	0.0162496	0.7519	778614	8434	770180	TRUE	BMI_UKB	2	25145173	0.00196986	1.99986e-64	461460			TRUE
rs59227842	G	A	G	A	0.0229675	0.0050417	0.31149	0.651093	FALSE	FALSE	FALSE	NAFLD	11	43692423	0.0181372	0.781	778614	8434	770180	TRUE	BMI_UKB	11	43692423	0.00215313	1.50003e-26	461460			TRUE
rs594024	C	T	C	T	-0.0146771	0.0005995	0.554162	0.56163	FALSE	FALSE	FALSE	NAFLD	11	69443822	0.0166523	0.9713	778614	8434	770180	TRUE	BMI_UKB	11	69443822	0.00199081	1.69981e-13	461460			TRUE
rs6023655	G	A	G	A	-0.0147346	-0.0213125	0.765741	0.227634	FALSE	FALSE	FALSE	NAFLD	20	53479658	0.0192163	0.2674	778614	8434	770180	TRUE	BMI_UKB	20	53479658	0.00234997	3.59998e-10	461460			TRUE
rs60764613	T	G	T	G	0.02099	0.0066114	0.144883	0.141153	FALSE	FALSE	FALSE	NAFLD	18	1839911	0.0227118	0.770999	778614	8434	770180	TRUE	BMI_UKB	18	1839911	0.00282688	1.10002e-13	461460			TRUE
rs61740466	A	G	A	G	-0.0135153	-0.0163255	0.237203	0.228628	FALSE	FALSE	FALSE	NAFLD	1	19934900	0.0197159	0.4076	778614	8434	770180	TRUE	BMI_UKB	1	19934900	0.00231885	5.60003e-09	461460			TRUE
rs61813324	T	C	T	C	0.0290259	0.0576869	0.135728	0.130219	FALSE	FALSE	FALSE	NAFLD	1	156049877	0.0238812	0.0157101	778614	8434	770180	TRUE	BMI_UKB	1	156049877	0.00292038	2.80027e-23	461460			TRUE
rs61828641	A	G	A	G	0.0224585	0.0774254	0.10925	0.10835	FALSE	FALSE	FALSE	NAFLD	1	174321997	0.0284198	0.00644303	778614	8434	770180	TRUE	BMI_UKB	1	174321997	0.00315913	1.20005e-12	461460			TRUE
rs61871615	T	C	T	C	-0.0267159	-0.0592371	0.091551	0.092445	FALSE	FALSE	FALSE	NAFLD	10	102487140	0.0289849	0.0409798	778614	8434	770180	TRUE	BMI_UKB	10	102487140	0.00359269	1e-13	461460			TRUE
rs61903695	G	A	G	A	0.0166235	0.0145402	0.254964	0.734592	FALSE	FALSE	FALSE	NAFLD	11	89922417	0.0191558	0.4478	778614	8434	770180	TRUE	BMI_UKB	11	89922417	0.00227115	2.49977e-13	461460			TRUE
rs61992671	G	A	G	A	-0.0161925	-0.0266986	0.49195	0.507952	FALSE	FALSE	FALSE	NAFLD	14	101531854	0.0165282	0.1062	778614	8434	770180	TRUE	BMI_UKB	14	101531854	0.00206924	5.10035e-15	461460			TRUE
rs62007782	A	G	A	G	-0.0167007	0.0120853	0.265091	0.779324	FALSE	FALSE	FALSE	NAFLD	15	78029797	0.0192424	0.53	778614	8434	770180	TRUE	BMI_UKB	15	78029797	0.00224215	9.3994e-14	461460			TRUE
rs62020775	A	T	A	T	-0.0165665	0.0431938	0.14168	0.133201	FALSE	TRUE	FALSE	NAFLD	15	89960286	0.0241472	0.0736495	778614	8434	770180	TRUE	BMI_UKB	15	89960286	0.0028635	7.19996e-09	461460			TRUE
rs62072006	C	A	C	A	0.0156492	0.0014915	0.144541	0.849901	FALSE	FALSE	FALSE	NAFLD	17	52938468	0.023197	0.9487	778614	8434	770180	TRUE	BMI_UKB	17	52938468	0.00282374	2.99999e-08	461460			TRUE
rs62107261	C	T	C	T	-0.0911559	-0.0554545	0.048327	0.955268	FALSE	FALSE	FALSE	NAFLD	2	422144	0.0438916	0.2064	778614	8434	770180	TRUE	BMI_UKB	2	422144	0.00460882	4.60045e-87	461460			TRUE
rs62176243	T	A	T	A	-0.0149699	-0.0120312	0.244987	0.749503	FALSE	TRUE	FALSE	NAFLD	2	166190881	0.0179792	0.5034	778614	8434	770180	TRUE	BMI_UKB	2	166190881	0.00228878	6.09958e-11	461460			TRUE
rs62190049	C	G	C	G	-0.0111798	-0.0332106	0.390446	0.410537	FALSE	TRUE	FALSE	NAFLD	2	182566998	0.0167921	0.0479601	778614	8434	770180	TRUE	BMI_UKB	2	182566998	0.00203614	4e-08	461460			TRUE
rs62241847	G	A	G	A	-0.0124263	0.0002819	0.314443	0.683897	FALSE	FALSE	FALSE	NAFLD	3	20466465	0.0172244	0.9869	778614	8434	770180	TRUE	BMI_UKB	3	20466465	0.00212897	5.30005e-09	461460			TRUE
rs62246311	A	G	A	G	0.0207539	-0.0625746	0.102364	0.088469	FALSE	FALSE	FALSE	NAFLD	3	9498143	0.0256483	0.0147001	778614	8434	770180	TRUE	BMI_UKB	3	9498143	0.00325487	1.79999e-10	461460			TRUE
rs62379271	G	T	G	T	0.0117237	-0.0030296	0.578511	0.436382	FALSE	FALSE	FALSE	NAFLD	5	105870033	0.0163275	0.8528	778614	8434	770180	TRUE	BMI_UKB	5	105870033	0.00200557	5e-09	461460			TRUE
rs6265	T	C	T	C	-0.0399185	-0.0290836	0.188472	0.196819	FALSE	FALSE	FALSE	NAFLD	11	27679916	0.0217934	0.182	778614	8434	770180	TRUE	BMI_UKB	11	27679916	0.00252719	3.29989e-56	461460			TRUE
rs6430068	A	G	A	G	0.0186066	0.0284339	0.108559	0.11332	FALSE	FALSE	FALSE	NAFLD	2	145627927	0.0255616	0.266	778614	8434	770180	TRUE	BMI_UKB	2	145627927	0.0031882	5.30005e-09	461460			TRUE
rs6444950	A	G	A	G	0.0158525	0.0240182	0.237474	0.218688	FALSE	FALSE	FALSE	NAFLD	3	170602073	0.0192858	0.213	778614	8434	770180	TRUE	BMI_UKB	3	170602073	0.00232007	8.30042e-12	461460			TRUE
rs6474856	T	C	T	C	-0.0122041	-0.0274443	0.64022	0.644135	FALSE	FALSE	FALSE	NAFLD	9	14768160	0.017323	0.1131	778614	8434	770180	TRUE	BMI_UKB	9	14768160	0.00207048	3.79997e-09	461460			TRUE
rs6531639	A	G	A	G	-0.0136291	0.0036514	0.247548	0.232604	FALSE	FALSE	FALSE	NAFLD	4	38556399	0.0204378	0.8582	778614	8434	770180	TRUE	BMI_UKB	4	38556399	0.00233909	5.69994e-09	461460			TRUE
rs6545714	A	G	A	G	-0.0205219	-0.0158634	0.601448	0.61829	FALSE	FALSE	FALSE	NAFLD	2	59307725	0.016666	0.3412	778614	8434	770180	TRUE	BMI_UKB	2	59307725	0.00201573	2.39994e-24	461460			TRUE
rs6560906	C	T	C	T	-0.012198	0.0279609	0.691874	0.280318	FALSE	FALSE	FALSE	NAFLD	12	133414054	0.0175531	0.1112	778614	8434	770180	TRUE	BMI_UKB	12	133414054	0.00214136	1.2e-08	461460			TRUE
rs6561937	A	T	A	T	-0.015934	0.0165966	0.753587	0.796223	FALSE	TRUE	FALSE	NAFLD	13	58257667	0.0193032	0.3899	778614	8434	770180	TRUE	BMI_UKB	13	58257667	0.00230346	4.60045e-12	461460			TRUE
rs6567160	C	T	C	T	0.0541723	0.0024791	0.232714	0.760437	FALSE	FALSE	FALSE	NAFLD	18	57829135	0.0199942	0.9013	778614	8434	770180	TRUE	BMI_UKB	18	57829135	0.00234213	2.30144e-118	461460			TRUE
rs6575340	A	G	A	G	0.0207333	-0.0097416	0.636038	0.62326	FALSE	FALSE	FALSE	NAFLD	14	94023972	0.0169303	0.564999	778614	8434	770180	TRUE	BMI_UKB	14	94023972	0.00206189	8.69961e-24	461460			TRUE
rs6597975	G	C	G	C	0.013681	0.0064627	0.54389	0.471173	FALSE	TRUE	TRUE	NAFLD	11	838842	0.0164042	0.6936	778614	8434	770180	TRUE	BMI_UKB	11	838842	0.00199532	7.10068e-12	461460			TRUE
rs66679256	T	C	T	C	0.0148864	0.0089089	0.445826	0.447316	FALSE	FALSE	FALSE	NAFLD	4	18351898	0.0163998	0.587	778614	8434	770180	TRUE	BMI_UKB	4	18351898	0.00198759	6.89922e-14	461460			TRUE
rs6669189	T	C	T	C	0.0171368	0.021377	0.401588	0.412525	FALSE	FALSE	FALSE	NAFLD	1	75011358	0.0166927	0.2003	778614	8434	770180	TRUE	BMI_UKB	1	75011358	0.00201682	1.9002e-17	461460			TRUE
rs6669341	G	A	G	A	-0.0170287	-0.0139841	0.582679	0.40159	FALSE	FALSE	FALSE	NAFLD	1	47678458	0.0167277	0.4032	778614	8434	770180	TRUE	BMI_UKB	1	47678458	0.0019986	1.59993e-17	461460			TRUE
rs6682438	C	T	C	T	0.0131586	0.0241998	0.673081	0.368787	FALSE	FALSE	FALSE	NAFLD	1	33784146	0.0172083	0.1596	778614	8434	770180	TRUE	BMI_UKB	1	33784146	0.00210047	3.69999e-10	461460			TRUE
rs6696828	C	G	C	G	0.0137805	0.0151473	0.303943	0.306163	FALSE	TRUE	FALSE	NAFLD	1	80812020	0.0186793	0.4174	778614	8434	770180	TRUE	BMI_UKB	1	80812020	0.00214061	1.2e-10	461460			TRUE
rs6705567	C	T	C	T	-0.0146168	-0.0025234	0.37596	0.652087	FALSE	FALSE	FALSE	NAFLD	2	55320173	0.016953	0.8817	778614	8434	770180	TRUE	BMI_UKB	2	55320173	0.00204919	9.79941e-13	461460			TRUE
rs6707827	G	A	G	A	0.0119437	-0.0317641	0.703627	0.289264	FALSE	FALSE	FALSE	NAFLD	2	100123030	0.0179053	0.0760606	778614	8434	770180	TRUE	BMI_UKB	2	100123030	0.00217332	3.89996e-08	461460			TRUE
rs6710091	G	C	G	C	-0.0116835	-0.0185	0.348174	0.670974	FALSE	TRUE	FALSE	NAFLD	2	239597	0.0169772	0.2758	778614	8434	770180	TRUE	BMI_UKB	2	239597	0.00206707	1.6e-08	461460			TRUE
rs6713781	C	G	C	G	-0.0135736	-0.0190326	0.401882	0.615308	FALSE	TRUE	FALSE	NAFLD	2	40291940	0.0165306	0.2496	778614	8434	770180	TRUE	BMI_UKB	2	40291940	0.00202799	2.19989e-11	461460			TRUE
rs6725931	T	C	T	C	0.0191046	-0.0459719	0.847658	0.840954	FALSE	FALSE	FALSE	NAFLD	2	220205146	0.0263678	0.0812494	778614	8434	770180	TRUE	BMI_UKB	2	220205146	0.00274403	3.29989e-12	461460			TRUE
rs6744646	G	A	G	A	0.0554684	-0.0077679	0.828299	0.170974	FALSE	FALSE	FALSE	NAFLD	2	628504	0.0216623	0.7199	778614	8434	770180	TRUE	BMI_UKB	2	628504	0.00261213	4.49987e-100	461460			TRUE
rs6752979	A	G	A	G	0.0125235	-0.0177964	0.31688	0.289264	FALSE	FALSE	FALSE	NAFLD	2	81741750	0.0175423	0.3104	778614	8434	770180	TRUE	BMI_UKB	2	81741750	0.00211721	3.29997e-09	461460			TRUE
rs67609008	C	T	C	T	0.0170863	0.002571	0.283614	0.739563	FALSE	FALSE	FALSE	NAFLD	10	126640936	0.0189139	0.8919	778614	8434	770180	TRUE	BMI_UKB	10	126640936	0.0022021	8.60003e-15	461460			TRUE
rs6774894	A	T	A	T	0.0133088	-0.0138189	0.358148	0.363817	FALSE	TRUE	FALSE	NAFLD	3	196116393	0.0171842	0.4213	778614	8434	770180	TRUE	BMI_UKB	3	196116393	0.00205674	9.70063e-11	461460			TRUE
rs6831088	A	G	A	G	-0.0115222	-0.0023617	0.640139	0.663022	FALSE	FALSE	FALSE	NAFLD	4	20257769	0.0170625	0.8899	778614	8434	770180	TRUE	BMI_UKB	4	20257769	0.0020591	2.19999e-08	461460			TRUE
rs6843852	T	C	T	C	0.0130897	0.030337	0.507861	0.520875	FALSE	FALSE	FALSE	NAFLD	4	162132758	0.0163708	0.0638705	778614	8434	770180	TRUE	BMI_UKB	4	162132758	0.00197607	3.50026e-11	461460			TRUE
rs6909685	T	C	T	C	-0.014612	0.0010407	0.326809	0.32505	FALSE	FALSE	FALSE	NAFLD	6	97753952	0.0170071	0.9512	778614	8434	770180	TRUE	BMI_UKB	6	97753952	0.00211352	4.70002e-12	461460			TRUE
rs6922607	G	A	G	A	0.0148848	0.0327194	0.189847	0.775348	FALSE	FALSE	FALSE	NAFLD	6	142703483	0.0202387	0.1059	778614	8434	770180	TRUE	BMI_UKB	6	142703483	0.00251479	3.2e-09	461460			TRUE
rs6938973	C	T	C	T	0.0182223	0.0207064	0.601456	0.408549	FALSE	FALSE	FALSE	NAFLD	6	98421721	0.0170493	0.2246	778614	8434	770180	TRUE	BMI_UKB	6	98421721	0.00201872	1.80011e-19	461460			TRUE
rs6950388	A	G	A	G	0.0155219	-0.0174298	0.795086	0.780318	FALSE	FALSE	FALSE	NAFLD	7	1270699	0.0205705	0.3968	778614	8434	770180	TRUE	BMI_UKB	7	1270699	0.00244806	2.30001e-10	461460			TRUE
rs6962980	C	A	C	A	-0.0159568	0.0183726	0.556019	0.505964	FALSE	FALSE	FALSE	NAFLD	7	113452183	0.0163637	0.2615	778614	8434	770180	TRUE	BMI_UKB	7	113452183	0.00198814	1e-15	461460			TRUE
rs698147	G	A	G	A	-0.0128512	-0.0014147	0.543596	0.497018	FALSE	FALSE	FALSE	NAFLD	5	3513485	0.0162877	0.9308	778614	8434	770180	TRUE	BMI_UKB	5	3513485	0.00198514	9.60064e-11	461460			TRUE
rs6998660	G	A	G	A	0.0125456	-0.0184174	0.452592	0.56163	FALSE	FALSE	FALSE	NAFLD	8	143373972	0.01643	0.2623	778614	8434	770180	TRUE	BMI_UKB	8	143373972	0.00198902	2.80001e-10	461460			TRUE
rs7024334	G	T	G	T	-0.0138177	-0.0378652	0.77914	0.22664	FALSE	FALSE	FALSE	NAFLD	9	109072075	0.0193824	0.0507505	778614	8434	770180	TRUE	BMI_UKB	9	109072075	0.00238338	6.69993e-09	461460			TRUE
rs7027304	T	C	T	C	0.0145492	-0.028263	0.652661	0.649105	FALSE	FALSE	FALSE	NAFLD	9	129408290	0.0173605	0.1035	778614	8434	770180	TRUE	BMI_UKB	9	129408290	0.00208703	3.10027e-12	461460			TRUE
rs7034554	G	A	G	A	-0.0129826	-0.0022025	0.373825	0.636183	FALSE	FALSE	FALSE	NAFLD	9	37081301	0.0176356	0.9006	778614	8434	770180	TRUE	BMI_UKB	9	37081301	0.00204252	2.1e-10	461460			TRUE
rs7038943	C	T	C	T	-0.0140202	-0.0153384	0.33879	0.641153	FALSE	FALSE	FALSE	NAFLD	9	120377178	0.0167017	0.3584	778614	8434	770180	TRUE	BMI_UKB	9	120377178	0.00208641	1.80011e-11	461460			TRUE
rs704061	C	T	C	T	0.0146374	0.0137155	0.45505	0.557654	FALSE	FALSE	FALSE	NAFLD	12	89771903	0.0162242	0.3979	778614	8434	770180	TRUE	BMI_UKB	12	89771903	0.00198552	1.69981e-13	461460			TRUE
rs705145	A	C	A	C	0.0139021	0.0292545	0.34518	0.341948	FALSE	FALSE	FALSE	NAFLD	10	125226178	0.0168435	0.0824195	778614	8434	770180	TRUE	BMI_UKB	10	125226178	0.0020798	2.29985e-11	461460			TRUE
rs7070670	T	C	T	C	-0.0123274	0.0033224	0.327923	0.319085	FALSE	FALSE	FALSE	NAFLD	10	61842645	0.0179132	0.8529	778614	8434	770180	TRUE	BMI_UKB	10	61842645	0.00211928	5.99998e-09	461460			TRUE
rs7081254	C	T	C	T	-0.0142516	-0.0184927	0.205739	0.805169	FALSE	FALSE	FALSE	NAFLD	10	132955696	0.0208003	0.374	778614	8434	770180	TRUE	BMI_UKB	10	132955696	0.00245216	6.19998e-09	461460			TRUE
rs7124681	A	C	A	C	0.0256977	0.0198673	0.408353	0.421471	FALSE	FALSE	FALSE	NAFLD	11	47529947	0.0164433	0.227	778614	8434	770180	TRUE	BMI_UKB	11	47529947	0.0020063	1.50003e-37	461460			TRUE
rs7132908	A	G	A	G	0.0297904	0.034064	0.384458	0.356859	FALSE	FALSE	FALSE	NAFLD	12	50263148	0.0164009	0.0378103	778614	8434	770180	TRUE	BMI_UKB	12	50263148	0.00203363	1.39991e-48	461460			TRUE
rs71495038	A	G	A	G	0.0277998	0.0152516	0.076936	0.078529	FALSE	FALSE	FALSE	NAFLD	10	33971383	0.0290749	0.5999	778614	8434	770180	TRUE	BMI_UKB	10	33971383	0.00370969	6.70039e-14	461460			TRUE
rs7201895	A	G	A	G	-0.0149781	-0.0096589	0.354291	0.340954	FALSE	FALSE	FALSE	NAFLD	16	407723	0.0175281	0.581599	778614	8434	770180	TRUE	BMI_UKB	16	407723	0.00207999	6.00067e-13	461460			TRUE
rs7206608	G	C	G	C	0.0135122	-0.002358	0.32162	0.686879	FALSE	TRUE	FALSE	NAFLD	16	82872628	0.0172287	0.8911	778614	8434	770180	TRUE	BMI_UKB	16	82872628	0.00211797	1.79999e-10	461460			TRUE
rs7218014	C	T	C	T	0.0189524	0.0817497	0.197305	0.781312	FALSE	FALSE	FALSE	NAFLD	17	65832016	0.0198417	3.78704e-05	778614	8434	770180	TRUE	BMI_UKB	17	65832016	0.00249216	2.90001e-14	461460			TRUE
rs7232171	T	G	T	G	0.0123404	0.0033011	0.58263	0.578529	FALSE	FALSE	FALSE	NAFLD	18	31251221	0.0164561	0.841	778614	8434	770180	TRUE	BMI_UKB	18	31251221	0.00200821	8e-10	461460			TRUE
rs723672	T	C	T	C	0.0111273	0.0033037	0.43151	0.463221	FALSE	FALSE	FALSE	NAFLD	12	2161561	0.0163456	0.8398	778614	8434	770180	TRUE	BMI_UKB	12	2161561	0.00200698	2.99999e-08	461460			TRUE
rs7259070	C	T	C	T	0.021869	-0.0010594	0.596062	0.413519	FALSE	FALSE	FALSE	NAFLD	19	47562509	0.0170329	0.9504	778614	8434	770180	TRUE	BMI_UKB	19	47562509	0.00203628	6.59933e-27	461460			TRUE
rs72649373	C	T	C	T	0.0178062	-0.0185766	0.143188	0.83499	FALSE	FALSE	FALSE	NAFLD	4	80609966	0.0228268	0.4158	778614	8434	770180	TRUE	BMI_UKB	4	80609966	0.00287805	6.1e-10	461460			TRUE
rs72673947	G	A	G	A	0.0218864	0.0040189	0.107031	0.875746	FALSE	FALSE	FALSE	NAFLD	8	118884379	0.0243175	0.8687	778614	8434	770180	TRUE	BMI_UKB	8	118884379	0.00321496	9.8992e-12	461460			TRUE
rs72892910	T	G	T	G	0.0387798	-0.0124092	0.172232	0.172962	FALSE	FALSE	FALSE	NAFLD	6	50816887	0.0197735	0.5303	778614	8434	770180	TRUE	BMI_UKB	6	50816887	0.00262053	1.50003e-49	461460			TRUE
rs72976986	A	G	A	G	-0.0232257	-0.0229484	0.190123	0.184891	FALSE	FALSE	FALSE	NAFLD	19	4050424	0.0227427	0.313	778614	8434	770180	TRUE	BMI_UKB	19	4050424	0.00254712	7.59976e-20	461460			TRUE
rs73026725	A	C	A	C	-0.022318	-0.017064	0.153534	0.158052	FALSE	FALSE	FALSE	NAFLD	19	31017686	0.0243794	0.484	778614	8434	770180	TRUE	BMI_UKB	19	31017686	0.00275052	4.90004e-16	461460			TRUE
rs73052033	C	T	C	T	-0.0303929	-0.01843	0.18493	0.814115	FALSE	FALSE	FALSE	NAFLD	3	185828465	0.0214859	0.391	778614	8434	770180	TRUE	BMI_UKB	3	185828465	0.00254634	7.70016e-33	461460			TRUE
rs7306534	A	G	A	G	-0.0112754	-0.0109797	0.621712	0.606362	FALSE	FALSE	FALSE	NAFLD	12	68107914	0.0175575	0.5317	778614	8434	770180	TRUE	BMI_UKB	12	68107914	0.00205437	4.09996e-08	461460			TRUE
rs73124396	C	T	C	T	-0.0154472	-0.048821	0.205144	0.789264	FALSE	FALSE	FALSE	NAFLD	7	71579606	0.0195824	0.0126599	778614	8434	770180	TRUE	BMI_UKB	7	71579606	0.0024548	3.09999e-10	461460			TRUE
rs73142879	T	C	T	C	-0.0266936	-0.0281588	0.192297	0.192843	FALSE	FALSE	FALSE	NAFLD	20	51195932	0.0214167	0.1886	778614	8434	770180	TRUE	BMI_UKB	20	51195932	0.00252257	3.59998e-26	461460			TRUE
rs73193736	G	A	G	A	-0.0177165	-0.0076434	0.243934	0.742545	FALSE	FALSE	FALSE	NAFLD	12	108294381	0.0193894	0.6934	778614	8434	770180	TRUE	BMI_UKB	12	108294381	0.00232002	2.19989e-14	461460			TRUE
rs73213484	T	A	T	A	-0.0225766	-0.028001	0.141236	0.815109	FALSE	TRUE	FALSE	NAFLD	4	28489339	0.0229145	0.2217	778614	8434	770180	TRUE	BMI_UKB	4	28489339	0.0028364	1.69981e-15	461460			TRUE
rs7331420	A	G	A	G	-0.0143702	0.0061626	0.285276	0.295229	FALSE	FALSE	FALSE	NAFLD	13	99236471	0.0174679	0.724201	778614	8434	770180	TRUE	BMI_UKB	13	99236471	0.00220081	6.59933e-11	461460			TRUE
rs7357754	G	A	G	A	0.0141146	0.0225597	0.500139	0.484095	FALSE	FALSE	FALSE	NAFLD	9	92207308	0.016249	0.165	778614	8434	770180	TRUE	BMI_UKB	9	92207308	0.00198362	1.10002e-12	461460			TRUE
rs73601548	T	C	T	C	0.0177354	-0.006629	0.114527	0.080517	FALSE	FALSE	FALSE	NAFLD	10	18549889	0.0251086	0.791799	778614	8434	770180	TRUE	BMI_UKB	10	18549889	0.00311639	1.29999e-08	461460			TRUE
rs73985439	C	A	C	A	0.0136616	0.0294402	0.307299	0.702783	FALSE	FALSE	FALSE	NAFLD	2	212299249	0.0176978	0.09621	778614	8434	770180	TRUE	BMI_UKB	2	212299249	0.00214059	1.7e-10	461460			TRUE
rs7442885	G	C	G	C	-0.0228163	-0.0185448	0.214049	0.764414	FALSE	TRUE	FALSE	NAFLD	5	87682877	0.0200386	0.3547	778614	8434	770180	TRUE	BMI_UKB	5	87682877	0.00241251	3.19963e-21	461460			TRUE
rs745249	T	C	T	C	0.0176118	0.0230241	0.281945	0.26839	FALSE	FALSE	FALSE	NAFLD	2	105460333	0.0181094	0.2036	778614	8434	770180	TRUE	BMI_UKB	2	105460333	0.00219724	1.10002e-15	461460			TRUE
rs74750282	C	T	C	T	-0.0196382	0.0333435	0.086623	0.935388	FALSE	FALSE	FALSE	NAFLD	7	114744463	0.0294592	0.2577	778614	8434	770180	TRUE	BMI_UKB	7	114744463	0.00352561	2.5e-08	461460			TRUE
rs7498665	G	A	G	A	0.0268646	0.0204809	0.399659	0.670974	FALSE	FALSE	FALSE	NAFLD	16	28883241	0.0164811	0.214	778614	8434	770180	TRUE	BMI_UKB	16	28883241	0.00201997	2.29985e-40	461460			TRUE
rs7516554	T	C	T	C	0.0120066	0.0165521	0.399941	0.423459	FALSE	FALSE	FALSE	NAFLD	1	210301331	0.0167035	0.3217	778614	8434	770180	TRUE	BMI_UKB	1	210301331	0.00201565	2.59998e-09	461460			TRUE
rs7519259	A	G	A	G	0.0140028	0.0179658	0.52836	0.529821	FALSE	FALSE	FALSE	NAFLD	1	66434743	0.0162825	0.2699	778614	8434	770180	TRUE	BMI_UKB	1	66434743	0.00198381	1.69981e-12	461460			TRUE
rs754635	G	C	G	C	0.0219925	0.0363063	0.886582	0.104374	FALSE	TRUE	FALSE	NAFLD	3	42305131	0.0249217	0.1452	778614	8434	770180	TRUE	BMI_UKB	3	42305131	0.0031093	1.50003e-12	461460			TRUE
rs75499503	T	C	T	C	-0.0180331	-0.0269903	0.220101	0.213718	FALSE	FALSE	FALSE	NAFLD	6	26145217	0.0192071	0.16	778614	8434	770180	TRUE	BMI_UKB	6	26145217	0.00241845	8.9002e-14	461460			TRUE
rs7568228	C	G	C	G	-0.0119625	0.0010962	0.52717	0.525845	FALSE	TRUE	TRUE	NAFLD	2	236848488	0.0162358	0.9462	778614	8434	770180	TRUE	BMI_UKB	2	236848488	0.00197288	1.29999e-09	461460			TRUE
rs7571496	G	A	G	A	-0.0158916	-0.031493	0.260545	0.71173	FALSE	FALSE	FALSE	NAFLD	2	6169351	0.0178913	0.07837	778614	8434	770180	TRUE	BMI_UKB	2	6169351	0.00225454	1.80011e-12	461460			TRUE
rs76183894	C	T	C	T	-0.0219584	-0.0005073	0.080747	0.926441	FALSE	FALSE	FALSE	NAFLD	3	114371939	0.0310505	0.987	778614	8434	770180	TRUE	BMI_UKB	3	114371939	0.00364437	1.7e-09	461460			TRUE
rs7619139	A	T	A	T	0.0134537	-0.0033206	0.588616	0.569583	FALSE	TRUE	TRUE	NAFLD	3	25110415	0.0167396	0.8428	778614	8434	770180	TRUE	BMI_UKB	3	25110415	0.00201061	2.19989e-11	461460			TRUE
rs76267866	T	A	T	A	0.0141438	0.0380714	0.206473	0.813121	FALSE	TRUE	FALSE	NAFLD	3	70540347	0.0199456	0.0562898	778614	8434	770180	TRUE	BMI_UKB	3	70540347	0.00243965	6.69993e-09	461460			TRUE
rs765874	A	T	A	T	-0.0120592	-0.0081346	0.489362	0.498012	FALSE	TRUE	TRUE	NAFLD	6	143185557	0.0162251	0.6161	778614	8434	770180	TRUE	BMI_UKB	6	143185557	0.00197569	1e-09	461460			TRUE
rs76702514	G	C	G	C	-0.0164862	0.0086795	0.210623	0.76839	FALSE	TRUE	FALSE	NAFLD	1	195148296	0.0193806	0.6543	778614	8434	770180	TRUE	BMI_UKB	1	195148296	0.00243278	1.20005e-11	461460			TRUE
rs7683836	A	G	A	G	-0.0122469	-0.0155013	0.557215	0.525845	FALSE	FALSE	FALSE	NAFLD	4	180167906	0.0162806	0.341	778614	8434	770180	TRUE	BMI_UKB	4	180167906	0.00199427	8.19993e-10	461460			TRUE
rs7704382	G	C	G	C	0.0120126	-0.0279404	0.433528	0.587475	FALSE	TRUE	TRUE	NAFLD	5	112448114	0.0163499	0.0874702	778614	8434	770180	TRUE	BMI_UKB	5	112448114	0.00199631	1.79999e-09	461460			TRUE
rs7708584	G	A	G	A	-0.0159321	-0.0022325	0.572344	0.441352	FALSE	FALSE	FALSE	NAFLD	5	153543466	0.0164358	0.892	778614	8434	770180	TRUE	BMI_UKB	5	153543466	0.0019949	1.39991e-15	461460			TRUE
rs7761673	A	T	A	T	-0.0135915	-0.0335998	0.21988	0.209742	FALSE	TRUE	FALSE	NAFLD	6	70357368	0.0203246	0.0982992	778614	8434	770180	TRUE	BMI_UKB	6	70357368	0.0023901	1.29999e-08	461460			TRUE
rs7762794	G	A	G	A	0.0149077	0.019233	0.285408	0.704771	FALSE	FALSE	FALSE	NAFLD	6	153380228	0.0174089	0.2693	778614	8434	770180	TRUE	BMI_UKB	6	153380228	0.00218606	9.09913e-12	461460			TRUE
rs7774	A	C	A	C	0.014988	-0.0014868	0.310467	0.357853	FALSE	FALSE	FALSE	NAFLD	17	4801163	0.0171975	0.9311	778614	8434	770180	TRUE	BMI_UKB	17	4801163	0.00215169	3.29989e-12	461460			TRUE
rs7776021	A	G	A	G	0.0123701	-0.0116619	0.287599	0.263419	FALSE	FALSE	FALSE	NAFLD	6	73742152	0.0179032	0.514801	778614	8434	770180	TRUE	BMI_UKB	6	73742152	0.00218251	1.40001e-08	461460			TRUE
rs78012460	G	A	G	A	-0.0370828	-0.0069481	0.022673	0.978131	FALSE	FALSE	FALSE	NAFLD	15	55424234	0.0592723	0.9067	778614	8434	770180	TRUE	BMI_UKB	15	55424234	0.00666929	2.69998e-08	461460			TRUE
rs7802342	G	T	G	T	0.0122748	0.0008319	0.288566	0.727634	FALSE	FALSE	FALSE	NAFLD	7	137435925	0.0178272	0.9628	778614	8434	770180	TRUE	BMI_UKB	7	137435925	0.00218145	1.79999e-08	461460			TRUE
rs7805441	T	C	T	C	0.0133747	-0.0085237	0.502261	0.531809	FALSE	FALSE	FALSE	NAFLD	7	78121458	0.0162581	0.600101	778614	8434	770180	TRUE	BMI_UKB	7	78121458	0.00198884	1.80011e-11	461460			TRUE
rs784257	C	T	C	T	0.0179315	-0.023044	0.812541	0.186879	FALSE	FALSE	FALSE	NAFLD	18	53397199	0.0213852	0.2812	778614	8434	770180	TRUE	BMI_UKB	18	53397199	0.00254968	1.99986e-12	461460			TRUE
rs78605811	C	A	C	A	-0.032737	0.0522288	0.05405	0.95328	FALSE	FALSE	FALSE	NAFLD	3	83631491	0.0365928	0.1535	778614	8434	770180	TRUE	BMI_UKB	3	83631491	0.00444673	1.80011e-13	461460			TRUE
rs78886584	G	A	G	A	0.0116661	-0.0004839	0.491021	0.543738	FALSE	FALSE	FALSE	NAFLD	1	16859325	0.0168437	0.9771	778614	8434	770180	TRUE	BMI_UKB	1	16859325	0.0019948	5e-09	461460			TRUE
rs7893571	T	G	T	G	0.0140553	-0.0086912	0.665897	0.673956	FALSE	FALSE	FALSE	NAFLD	10	16750129	0.0177179	0.623799	778614	8434	770180	TRUE	BMI_UKB	10	16750129	0.00210152	2.29985e-11	461460			TRUE
rs7924036	T	G	T	G	-0.0142836	0.0486896	0.503265	0.507952	FALSE	FALSE	FALSE	NAFLD	10	65191645	0.0162714	0.00276802	778614	8434	770180	TRUE	BMI_UKB	10	65191645	0.0019778	5.10035e-13	461460			TRUE
rs7925100	A	G	A	G	0.014725	-0.0068995	0.396117	0.348907	FALSE	FALSE	FALSE	NAFLD	11	118941596	0.0166149	0.678	778614	8434	770180	TRUE	BMI_UKB	11	118941596	0.0020221	3.29989e-13	461460			TRUE
rs7942037	C	G	C	G	-0.0161952	0.0228548	0.360333	0.353877	FALSE	TRUE	FALSE	NAFLD	11	30430332	0.0169239	0.1769	778614	8434	770180	TRUE	BMI_UKB	11	30430332	0.00205793	3.59998e-15	461460			TRUE
rs7944782	G	T	G	T	0.0157606	0.0125422	0.509784	0.485089	FALSE	FALSE	FALSE	NAFLD	11	130795698	0.0162307	0.4397	778614	8434	770180	TRUE	BMI_UKB	11	130795698	0.00198748	2.19989e-15	461460			TRUE
rs7947143	A	G	A	G	-0.0182782	-0.0100346	0.163483	0.162028	FALSE	FALSE	FALSE	NAFLD	11	64090422	0.0223599	0.6536	778614	8434	770180	TRUE	BMI_UKB	11	64090422	0.00267522	8.30042e-12	461460			TRUE
rs7975187	G	A	G	A	0.0151361	-0.0043475	0.213905	0.77833	FALSE	FALSE	FALSE	NAFLD	12	60964108	0.0207475	0.834	778614	8434	770180	TRUE	BMI_UKB	12	60964108	0.00241251	3.50002e-10	461460			TRUE
rs79780963	T	C	T	C	0.0236803	-0.0076448	0.077428	0.966203	FALSE	FALSE	FALSE	NAFLD	10	104952499	0.0280707	0.7854	778614	8434	770180	TRUE	BMI_UKB	10	104952499	0.00369591	1.5e-10	461460			TRUE
rs7996639	A	G	A	G	0.0145559	0.0095989	0.449354	0.496024	FALSE	FALSE	FALSE	NAFLD	13	97019090	0.0162746	0.5553	778614	8434	770180	TRUE	BMI_UKB	13	97019090	0.00200245	3.59998e-13	461460			TRUE
rs80135274	T	A	T	A	0.021339	0.004354	0.070324	0.927435	FALSE	TRUE	FALSE	NAFLD	17	5286277	0.0354403	0.9022	778614	8434	770180	TRUE	BMI_UKB	17	5286277	0.00388113	3.79997e-08	461460			TRUE
rs8015400	A	C	A	C	0.0213422	0.0422606	0.677097	0.652087	FALSE	FALSE	FALSE	NAFLD	14	25930988	0.0174992	0.0157398	778614	8434	770180	TRUE	BMI_UKB	14	25930988	0.00211709	6.70039e-24	461460			TRUE
rs8020365	A	T	A	T	0.0251068	0.028764	0.220464	0.208748	FALSE	TRUE	FALSE	NAFLD	14	79937216	0.0191247	0.1326	778614	8434	770180	TRUE	BMI_UKB	14	79937216	0.00239517	1e-25	461460			TRUE
rs8024137	T	A	T	A	0.0156329	0.0167848	0.848207	0.10835	FALSE	TRUE	FALSE	NAFLD	15	35837297	0.0259936	0.5185	778614	8434	770180	TRUE	BMI_UKB	15	35837297	0.00276778	1.6e-08	461460			TRUE
rs8025516	G	T	G	T	-0.0146558	-0.0102637	0.645928	0.372763	FALSE	FALSE	FALSE	NAFLD	15	95271872	0.0166184	0.536801	778614	8434	770180	TRUE	BMI_UKB	15	95271872	0.00207578	1.69981e-12	461460			TRUE
rs8047587	T	G	T	G	0.0676323	0.0686153	0.439435	0.55666	FALSE	FALSE	FALSE	NAFLD	16	53798622	0.0162465	2.40702e-05	778614	8434	770180	TRUE	BMI_UKB	16	53798622	0.00199438	1e-200	461460			TRUE
rs8063946	T	C	T	C	-0.0251967	-0.032906	0.05448	0.060636	FALSE	FALSE	FALSE	NAFLD	16	53813498	0.0336499	0.3281	778614	8434	770180	TRUE	BMI_UKB	16	53813498	0.00436586	7.90005e-09	461460			TRUE
rs8076669	C	T	C	T	0.0140681	-0.0306599	0.561561	0.434394	FALSE	FALSE	FALSE	NAFLD	17	15888448	0.0163148	0.0602102	778614	8434	770180	TRUE	BMI_UKB	17	15888448	0.00199601	1.80011e-12	461460			TRUE
rs8089514	A	T	A	T	0.012988	0.0147252	0.36868	0.336978	FALSE	TRUE	FALSE	NAFLD	18	69224478	0.0174433	0.3986	778614	8434	770180	TRUE	BMI_UKB	18	69224478	0.00207588	3.89996e-10	461460			TRUE
rs8112818	G	A	G	A	-0.020696	0.0176185	0.400329	0.417495	FALSE	FALSE	FALSE	NAFLD	19	18812785	0.0165536	0.2872	778614	8434	770180	TRUE	BMI_UKB	19	18812785	0.00202712	1.80011e-24	461460			TRUE
rs8132491	A	G	A	G	-0.015375	-0.0042068	0.313023	0.302187	FALSE	FALSE	FALSE	NAFLD	21	40288577	0.0178984	0.8142	778614	8434	770180	TRUE	BMI_UKB	21	40288577	0.00219317	2.39994e-12	461460			TRUE
rs815163	C	T	C	T	-0.016485	-0.0049738	0.563148	0.428429	FALSE	FALSE	FALSE	NAFLD	1	190294726	0.0163678	0.7612	778614	8434	770180	TRUE	BMI_UKB	1	190294726	0.00198582	1e-16	461460			TRUE
rs852042	G	A	G	A	-0.0131207	-0.0236152	0.758575	0.240557	FALSE	FALSE	FALSE	NAFLD	20	17091233	0.0189977	0.2138	778614	8434	770180	TRUE	BMI_UKB	20	17091233	0.00231309	1.40001e-08	461460			TRUE
rs862320	T	C	T	C	-0.0231703	-0.0025417	0.40965	0.421471	FALSE	FALSE	FALSE	NAFLD	16	69651866	0.0163802	0.8767	778614	8434	770180	TRUE	BMI_UKB	16	69651866	0.00201345	1.20005e-30	461460			TRUE
rs879620	T	C	T	C	0.0241136	0.0088324	0.613237	0.611332	FALSE	FALSE	FALSE	NAFLD	16	4015729	0.0167668	0.5983	778614	8434	770180	TRUE	BMI_UKB	16	4015729	0.00203595	2.29985e-32	461460			TRUE
rs909892	A	G	A	G	-0.0184105	0.006117	0.134817	0.150099	FALSE	FALSE	FALSE	NAFLD	20	41982698	0.0265855	0.818	778614	8434	770180	TRUE	BMI_UKB	20	41982698	0.00291255	2.59998e-10	461460			TRUE
rs923994	G	A	G	A	-0.0145761	-0.0252011	0.783195	0.214712	FALSE	FALSE	FALSE	NAFLD	4	67802992	0.0194889	0.196	778614	8434	770180	TRUE	BMI_UKB	4	67802992	0.00240219	1.29999e-09	461460			TRUE
rs9291822	T	C	T	C	-0.014263	-0.0230744	0.514868	0.534791	FALSE	FALSE	FALSE	NAFLD	5	64076515	0.0165182	0.1624	778614	8434	770180	TRUE	BMI_UKB	5	64076515	0.00199464	8.60003e-13	461460			TRUE
rs9294260	A	G	A	G	0.014782	-0.0130554	0.476559	0.464215	FALSE	FALSE	FALSE	NAFLD	6	83433228	0.0162775	0.4225	778614	8434	770180	TRUE	BMI_UKB	6	83433228	0.00198818	1e-13	461460			TRUE
rs9349235	T	C	T	C	0.0111809	0.0163682	0.410635	0.405567	FALSE	FALSE	FALSE	NAFLD	6	42516718	0.0164181	0.3188	778614	8434	770180	TRUE	BMI_UKB	6	42516718	0.00200924	2.59998e-08	461460			TRUE
rs935166	A	G	A	G	-0.0161066	-0.0134621	0.506805	0.481113	FALSE	FALSE	FALSE	NAFLD	2	26949366	0.0164022	0.4118	778614	8434	770180	TRUE	BMI_UKB	2	26949366	0.00197292	3.19963e-16	461460			TRUE
rs9366863	C	T	C	T	-0.0285083	0.0249872	0.671833	0.336978	FALSE	FALSE	FALSE	NAFLD	6	34688946	0.0172668	0.1479	778614	8434	770180	TRUE	BMI_UKB	6	34688946	0.00210043	5.79963e-42	461460			TRUE
rs9388446	A	T	A	T	0.0111013	0.0212986	0.515653	0.493042	FALSE	TRUE	TRUE	NAFLD	6	126064920	0.0162252	0.1893	778614	8434	770180	TRUE	BMI_UKB	6	126064920	0.00197919	2e-08	461460			TRUE
rs9461887	T	C	T	C	0.0148892	0.0245416	0.277069	0.223658	FALSE	FALSE	FALSE	NAFLD	6	33526827	0.019018	0.1969	778614	8434	770180	TRUE	BMI_UKB	6	33526827	0.00220206	1.39991e-11	461460			TRUE
rs9463175	T	C	T	C	-0.0115	-0.0051594	0.338958	0.389662	FALSE	FALSE	FALSE	NAFLD	6	9510030	0.0171238	0.763199	778614	8434	770180	TRUE	BMI_UKB	6	9510030	0.00210115	4.39997e-08	461460			TRUE
rs9478496	C	T	C	T	0.0181836	-0.0047814	0.164225	0.83499	FALSE	FALSE	FALSE	NAFLD	6	154333183	0.0210904	0.8206	778614	8434	770180	TRUE	BMI_UKB	6	154333183	0.00267493	1.10002e-11	461460			TRUE
rs9515446	G	A	G	A	0.0151051	0.0011327	0.447709	0.555666	FALSE	FALSE	FALSE	NAFLD	13	112217108	0.0162673	0.9445	778614	8434	770180	TRUE	BMI_UKB	13	112217108	0.00199052	3.19963e-14	461460			TRUE
rs9522180	T	C	T	C	-0.0141095	-0.018044	0.553392	0.584493	FALSE	FALSE	FALSE	NAFLD	13	111970212	0.0163419	0.2695	778614	8434	770180	TRUE	BMI_UKB	13	111970212	0.00199325	1.50003e-12	461460			TRUE
rs9571687	A	C	A	C	-0.0135388	-0.0022923	0.329363	0.316103	FALSE	FALSE	FALSE	NAFLD	13	67472713	0.0178132	0.8976	778614	8434	770180	TRUE	BMI_UKB	13	67472713	0.0021094	1.40001e-10	461460			TRUE
rs961498	C	G	C	G	0.011981	-0.0025923	0.503131	0.492048	FALSE	TRUE	TRUE	NAFLD	12	107713511	0.0162816	0.8735	778614	8434	770180	TRUE	BMI_UKB	12	107713511	0.00199336	1.79999e-09	461460			TRUE
rs9638713	G	A	G	A	-0.0361735	-0.0847076	0.97477	0.019881	FALSE	FALSE	FALSE	NAFLD	7	14645949	0.0559592	0.1301	778614	8434	770180	TRUE	BMI_UKB	7	14645949	0.00635399	1.2e-08	461460			TRUE
rs9673839	G	A	G	A	0.0130337	0.0047487	0.490967	0.499006	FALSE	FALSE	FALSE	NAFLD	16	76895693	0.0163105	0.7709	778614	8434	770180	TRUE	BMI_UKB	16	76895693	0.00198783	5.50047e-11	461460			TRUE
rs9674487	G	C	C	T	0.158445	-0.009474	0.001338	0.141153	TRUE	TRUE	FALSE	NAFLD	17	80191995	0.0232968	0.684301	778614	8434	770180	TRUE	BMI_UKB	17	80191995	0.0286171	3.09999e-08	461460			TRUE
rs9830592	A	C	A	C	0.0154849	0.0156144	0.582421	0.591451	FALSE	FALSE	FALSE	NAFLD	3	104631603	0.0167086	0.35	778614	8434	770180	TRUE	BMI_UKB	3	104631603	0.00200164	1e-14	461460			TRUE
rs9839081	A	G	A	G	-0.011701	0.0070536	0.325232	0.314115	FALSE	FALSE	FALSE	NAFLD	3	123051230	0.0174756	0.686501	778614	8434	770180	TRUE	BMI_UKB	3	123051230	0.00214045	4.60002e-08	461460			TRUE
rs9843653	C	T	C	T	0.0294509	0.0180307	0.511652	0.507952	FALSE	FALSE	FALSE	NAFLD	3	49920571	0.0162534	0.2673	778614	8434	770180	TRUE	BMI_UKB	3	49920571	0.00197538	2.90001e-50	461460			TRUE
rs9876664	T	G	T	G	-0.0180478	0.0040187	0.375389	0.404573	FALSE	FALSE	FALSE	NAFLD	3	85806313	0.0165364	0.808	778614	8434	770180	TRUE	BMI_UKB	3	85806313	0.00204174	9.60064e-19	461460			TRUE
rs9888533	T	C	T	C	0.0120038	0.0359527	0.538079	0.54175	FALSE	FALSE	FALSE	NAFLD	13	107854612	0.0166749	0.0310799	778614	8434	770180	TRUE	BMI_UKB	13	107854612	0.0020182	2.69998e-09	461460			TRUE
rs9926784	C	T	C	T	-0.023818	-0.0171686	0.184576	0.817097	FALSE	FALSE	FALSE	NAFLD	16	19941968	0.02118	0.4176	778614	8434	770180	TRUE	BMI_UKB	16	19941968	0.00254677	8.60003e-21	461460			TRUE
rs9931586	G	C	G	C	-0.0122407	0.003046	0.270097	0.729622	FALSE	TRUE	FALSE	NAFLD	16	6716017	0.0185829	0.8698	778614	8434	770180	TRUE	BMI_UKB	16	6716017	0.00224111	4.70002e-08	461460			TRUE
rs9951619	G	T	G	T	0.0144231	0.0020402	0.767369	0.241551	FALSE	FALSE	FALSE	NAFLD	18	56882326	0.0188354	0.9137	778614	8434	770180	TRUE	BMI_UKB	18	56882326	0.00235777	9.49992e-10	461460			TRUE
rs10063055	T	C	T	C	0.0136775	0.030962	0.253365	0.228897	FALSE	FALSE	FALSE	Nikpay_CAD	5	140990108	0.0110485	0.00507294	184305			TRUE	BMI_UKB	5	140990108	0.00226991	1.7e-09	461460			TRUE
rs10160769	C	G	C	G	-0.0155862	-0.008187	0.21751	0.238734	FALSE	TRUE	FALSE	Nikpay_CAD	11	76474827	0.0110974	0.460673	184305			TRUE	BMI_UKB	11	76474827	0.00242199	1.2e-10	461460			TRUE
rs10172483	T	A	T	A	0.0127394	0.025217	0.234856	0.22279	FALSE	TRUE	FALSE	Nikpay_CAD	2	208300941	0.0113788	0.0266815	184305			TRUE	BMI_UKB	2	208300941	0.00232602	4.30002e-08	461460			TRUE
rs10182416	G	A	G	A	0.0130378	0.004318	0.512223	0.46385	FALSE	FALSE	FALSE	Nikpay_CAD	2	104242992	0.0099253	0.663528	184305			TRUE	BMI_UKB	2	104242992	0.00197134	3.69999e-11	461460			TRUE
rs10184537	T	C	T	C	-0.016303	-0.021103	0.339341	0.337081	FALSE	FALSE	FALSE	Nikpay_CAD	2	50742025	0.0103533	0.0415212	184305			TRUE	BMI_UKB	2	50742025	0.00208355	5.10035e-15	461460			TRUE
rs10402950	C	T	C	T	0.0135545	-0.021681	0.289347	0.255684	FALSE	FALSE	FALSE	Nikpay_CAD	19	33935675	0.0107563	0.0438369	184305			TRUE	BMI_UKB	19	33935675	0.00218692	5.69994e-10	461460			TRUE
rs10423928	A	T	A	T	-0.0340136	-0.039906	0.194358	0.196562	FALSE	TRUE	FALSE	Nikpay_CAD	19	46182304	0.0125443	0.0014667	184305			TRUE	BMI_UKB	19	46182304	0.00249869	3.40017e-42	461460			TRUE
rs10505836	C	A	C	A	0.0184851	0.022877	0.860012	0.779904	FALSE	FALSE	FALSE	Nikpay_CAD	12	19288508	0.0115537	0.0476958	184305			TRUE	BMI_UKB	12	19288508	0.00287086	1.2e-10	461460			TRUE
rs10510025	T	C	T	C	0.0175643	0.000576	0.247013	0.273358	FALSE	FALSE	FALSE	Nikpay_CAD	10	118650996	0.010274	0.955291	184305			TRUE	BMI_UKB	10	118650996	0.00229886	2.19989e-14	461460			TRUE
rs1064213	A	G	A	G	0.0149301	0.005176	0.478377	0.481135	FALSE	FALSE	FALSE	Nikpay_CAD	2	198950240	0.0095614	0.588272	184305			TRUE	BMI_UKB	2	198950240	0.00197196	3.69999e-14	461460			TRUE
rs10742752	C	T	C	T	0.0117979	-0.006665	0.612239	0.614415	FALSE	FALSE	FALSE	Nikpay_CAD	11	45438374	0.0095071	0.483269	184305			TRUE	BMI_UKB	11	45438374	0.00202961	6.1e-09	461460			TRUE
rs10760277	T	C	T	C	0.0138734	0.02512	0.385049	0.374544	FALSE	FALSE	FALSE	Nikpay_CAD	9	126093999	0.0096983	0.00959356	184305			TRUE	BMI_UKB	9	126093999	0.00203825	1e-11	461460			TRUE
rs10771041	T	C	T	C	0.0213233	0.000346	0.116102	0.18313	FALSE	FALSE	FALSE	Nikpay_CAD	12	24058135	0.0119784	0.976956	184305			TRUE	BMI_UKB	12	24058135	0.0030884	5.00035e-12	461460			TRUE
rs10780248	A	G	A	G	-0.0121232	-0.002309	0.559454	0.502203	FALSE	FALSE	FALSE	Nikpay_CAD	9	81370555	0.0093474	0.804893	184305			TRUE	BMI_UKB	9	81370555	0.00199415	1.2e-09	461460			TRUE
rs1078141	T	C	T	C	0.0142239	0.002203	0.383867	0.334722	FALSE	FALSE	FALSE	Nikpay_CAD	8	142619393	0.0101371	0.827959	184305			TRUE	BMI_UKB	8	142619393	0.00205862	4.90004e-12	461460			TRUE
rs10799778	G	T	G	T	-0.0182237	-0.009145	0.833718	0.76667	FALSE	FALSE	FALSE	Nikpay_CAD	1	23313353	0.0113657	0.421044	184305			TRUE	BMI_UKB	1	23313353	0.00264876	6.00067e-12	461460			TRUE
rs10824211	T	C	T	C	0.0207688	0.042201	0.139491	0.139519	FALSE	FALSE	FALSE	Nikpay_CAD	10	76363107	0.0138305	0.00227851	184305			TRUE	BMI_UKB	10	76363107	0.00286631	4.30031e-13	461460			TRUE
rs10832778	G	C	G	C	0.0115628	-0.012474	0.623038	0.610211	FALSE	TRUE	FALSE	Nikpay_CAD	11	17394073	0.0094376	0.186256	184305			TRUE	BMI_UKB	11	17394073	0.00203985	1.40001e-08	461460			TRUE
rs10887578	C	G	C	G	0.0133212	-0.001419	0.497499	0.44479	FALSE	TRUE	TRUE	Nikpay_CAD	10	88096047	0.0096353	0.882918	184305			TRUE	BMI_UKB	10	88096047	0.00198909	2.09991e-11	461460			TRUE
rs10927006	C	T	C	T	-0.0168156	-0.031477	0.143704	0.137585	FALSE	FALSE	FALSE	Nikpay_CAD	1	243557659	0.0135633	0.0203002	184305			TRUE	BMI_UKB	1	243557659	0.00281467	2.30001e-09	461460			TRUE
rs10960293	T	G	T	G	-0.0140984	-0.016723	0.333719	0.289589	FALSE	FALSE	FALSE	Nikpay_CAD	9	11828585	0.0107259	0.118968	184305			TRUE	BMI_UKB	9	11828585	0.00210242	1.99986e-11	461460			TRUE
rs10989067	A	G	A	G	0.0169514	0.009242	0.31593	0.404783	FALSE	FALSE	FALSE	Nikpay_CAD	9	103119634	0.009884	0.349766	184305			TRUE	BMI_UKB	9	103119634	0.00212349	1.39991e-15	461460			TRUE
rs11001963	T	C	T	C	0.0116794	0.010683	0.581338	0.539506	FALSE	FALSE	FALSE	Nikpay_CAD	10	78760959	0.0093474	0.253088	184305			TRUE	BMI_UKB	10	78760959	0.00201921	7.29995e-09	461460			TRUE
rs11009685	T	C	T	C	-0.0130834	-0.005914	0.244096	0.236379	FALSE	FALSE	FALSE	Nikpay_CAD	10	34511990	0.0117264	0.614028	184305			TRUE	BMI_UKB	10	34511990	0.00230766	1.40001e-08	461460			TRUE
rs11012732	G	A	G	A	0.0216425	0.002305	0.331683	0.297737	FALSE	FALSE	FALSE	Nikpay_CAD	10	21830104	0.0105217	0.826594	184305			TRUE	BMI_UKB	10	21830104	0.00210126	7.10068e-25	461460			TRUE
rs11057072	G	A	G	A	0.0128422	0.000929	0.233706	0.206106	FALSE	FALSE	FALSE	Nikpay_CAD	12	16933340	0.011508	0.93566	184305			TRUE	BMI_UKB	12	16933340	0.00233829	4e-08	461460			TRUE
rs11079849	T	C	T	C	-0.020093	-0.050552	0.328531	0.280198	FALSE	FALSE	FALSE	Nikpay_CAD	17	47090785	0.0108856	3.42003e-06	184305			TRUE	BMI_UKB	17	47090785	0.00211163	1.80011e-21	461460			TRUE
rs11099020	T	C	T	C	-0.0142038	-0.019492	0.640609	0.578493	FALSE	FALSE	FALSE	Nikpay_CAD	4	130724902	0.0095038	0.0402708	184305			TRUE	BMI_UKB	4	130724902	0.00206202	5.60015e-12	461460			TRUE
rs11115160	A	G	A	G	-0.0130768	-0.010447	0.237797	0.222119	FALSE	FALSE	FALSE	Nikpay_CAD	12	82424100	0.011231	0.352272	184305			TRUE	BMI_UKB	12	82424100	0.00233641	2.19999e-08	461460			TRUE
rs11122450	G	T	G	T	-0.0116316	-0.02712	0.611739	0.552158	FALSE	FALSE	FALSE	Nikpay_CAD	1	230301811	0.0094093	0.00394857	184305			TRUE	BMI_UKB	1	230301811	0.00202425	9.09997e-09	461460			TRUE
rs11134679	G	A	G	A	0.0182459	0.003166	0.684753	0.690608	FALSE	FALSE	FALSE	Nikpay_CAD	5	170623391	0.0104261	0.761386	184305			TRUE	BMI_UKB	5	170623391	0.00213286	1.20005e-17	461460			TRUE
rs11150745	G	A	G	A	-0.0211611	-0.005961	0.317711	0.302606	FALSE	FALSE	FALSE	Nikpay_CAD	17	78757626	0.0102925	0.562481	184305			TRUE	BMI_UKB	17	78757626	0.00212961	2.90001e-23	461460			TRUE
rs111598585	T	C	T	C	-0.0142245	0.008616	0.208671	0.193614	FALSE	FALSE	FALSE	Nikpay_CAD	4	171635471	0.0120979	0.476347	184305			TRUE	BMI_UKB	4	171635471	0.00243798	5.39995e-09	461460			TRUE
rs11161044	C	G	C	G	0.0169247	0.033643	0.807458	0.756143	FALSE	TRUE	FALSE	Nikpay_CAD	14	29675957	0.011054	0.0023383	184305			TRUE	BMI_UKB	14	29675957	0.00251308	1.59993e-11	461460			TRUE
rs11165643	T	C	T	C	0.0193319	0.00515	0.590103	0.553284	FALSE	FALSE	FALSE	Nikpay_CAD	1	96924097	0.0092844	0.579105	184305			TRUE	BMI_UKB	1	96924097	0.00200337	4.90004e-22	461460			TRUE
rs111689389	C	G	C	G	-0.0136706	0.005554	0.282614	0.263006	FALSE	TRUE	FALSE	Nikpay_CAD	5	27175962	0.010589	0.599928	184305			TRUE	BMI_UKB	5	27175962	0.00219522	4.70002e-10	461460			TRUE
rs11218510	A	G	A	G	-0.0144616	-0.00526	0.40047	0.374029	FALSE	FALSE	FALSE	Nikpay_CAD	11	121922587	0.0097407	0.589194	184305			TRUE	BMI_UKB	11	121922587	0.00202121	8.4004e-13	461460			TRUE
rs11250094	C	G	C	G	-0.0202907	-0.007141	0.548052	0.507687	FALSE	TRUE	TRUE	Nikpay_CAD	8	10802001	0.0100687	0.478184	184305			TRUE	BMI_UKB	8	10802001	0.00199209	2.29985e-24	461460			TRUE
rs1126930	C	G	C	G	0.0322695	0.029895	0.035271	0.028457	FALSE	TRUE	FALSE	Nikpay_CAD	12	49399132	0.0334823	0.371933	184305			TRUE	BMI_UKB	12	49399132	0.00535892	1.7e-09	461460			TRUE
rs113079574	T	C	T	C	-0.0155896	-0.015962	0.19279	0.237321	FALSE	FALSE	FALSE	Nikpay_CAD	4	147354089	0.011193	0.153848	184305			TRUE	BMI_UKB	4	147354089	0.00251598	5.80003e-10	461460			TRUE
rs113603865	T	C	T	C	0.0186013	0.017059	0.21205	0.194941	FALSE	FALSE	FALSE	Nikpay_CAD	1	39564930	0.0120816	0.157955	184305			TRUE	BMI_UKB	1	39564930	0.00242689	1.80011e-14	461460			TRUE
rs113624107	A	G	A	G	0.0150461	0.018976	0.22586	0.190007	FALSE	FALSE	FALSE	Nikpay_CAD	14	88326386	0.0123151	0.123349	184305			TRUE	BMI_UKB	14	88326386	0.00236876	2.1e-10	461460			TRUE
rs11525873	C	T	C	T	-0.0239781	0.026349	0.097701	0.110501	FALSE	FALSE	FALSE	Nikpay_CAD	7	138817193	0.0147408	0.0738584	184305			TRUE	BMI_UKB	7	138817193	0.00333603	6.59933e-13	461460			TRUE
rs11607476	C	A	C	A	0.015712	0.005193	0.486574	0.449738	FALSE	FALSE	FALSE	Nikpay_CAD	11	115037061	0.0096972	0.592294	184305			TRUE	BMI_UKB	11	115037061	0.00199179	3.10027e-15	461460			TRUE
rs11608710	G	T	G	T	0.0248489	-0.010321	0.062119	0.070209	FALSE	FALSE	FALSE	Nikpay_CAD	12	23753927	0.0198789	0.603626	184305			TRUE	BMI_UKB	12	23753927	0.00415281	2.19999e-09	461460			TRUE
rs11610621	A	T	A	T	0.0164869	0.010934	0.148174	0.132048	FALSE	TRUE	FALSE	Nikpay_CAD	12	121671133	0.0138153	0.428686	184305			TRUE	BMI_UKB	12	121671133	0.00278318	3.09999e-09	461460			TRUE
rs11630647	A	G	A	G	-0.012674	0.014465	0.251739	0.241014	FALSE	FALSE	FALSE	Nikpay_CAD	15	99240947	0.0110866	0.191984	184305			TRUE	BMI_UKB	15	99240947	0.00228082	2.69998e-08	461460			TRUE
rs11634851	G	C	G	C	0.0118671	0.002273	0.465442	0.392865	FALSE	TRUE	TRUE	Nikpay_CAD	15	81028965	0.0099199	0.818764	184305			TRUE	BMI_UKB	15	81028965	0.00198456	2.19999e-09	461460			TRUE
rs116374395	A	G	A	G	0.0318817	-0.045782	0.035444	0.039755	FALSE	FALSE	FALSE	Nikpay_CAD	5	50723410	0.024854	0.0654696	184305			TRUE	BMI_UKB	5	50723410	0.00536236	2.80001e-09	461460			TRUE
rs11642090	C	T	C	T	0.0114184	-0.003862	0.373536	0.339162	FALSE	FALSE	FALSE	Nikpay_CAD	16	81730582	0.0103468	0.708959	184305			TRUE	BMI_UKB	16	81730582	0.00205925	2.90001e-08	461460			TRUE
rs11656076	A	G	A	G	-0.0154285	-0.018755	0.224774	0.244584	FALSE	FALSE	FALSE	Nikpay_CAD	17	31464270	0.0105869	0.0764716	184305			TRUE	BMI_UKB	17	31464270	0.00237054	7.59976e-11	461460			TRUE
rs1167311	A	G	A	G	-0.0192649	-0.007561	0.681309	0.638552	FALSE	FALSE	FALSE	Nikpay_CAD	1	49996959	0.0096733	0.434429	184305			TRUE	BMI_UKB	1	49996959	0.00213109	1.59993e-19	461460			TRUE
rs11691869	A	C	A	C	-0.0193158	-0.015771	0.362038	0.338185	FALSE	FALSE	FALSE	Nikpay_CAD	2	100805996	0.0102892	0.125333	184305			TRUE	BMI_UKB	2	100805996	0.00205562	5.60015e-21	461460			TRUE
rs11699828	A	G	A	G	-0.0335418	-0.10896	0.035832	0.023667	FALSE	FALSE	FALSE	Nikpay_CAD	20	62157198	0.0521837	0.0367968	184305			TRUE	BMI_UKB	20	62157198	0.00582677	8.60003e-09	461460			TRUE
rs11709402	G	A	G	A	0.0228192	0.005454	0.278732	0.245076	FALSE	FALSE	FALSE	Nikpay_CAD	3	131551027	0.0107596	0.612228	184305			TRUE	BMI_UKB	3	131551027	0.00220796	4.90004e-25	461460			TRUE
rs117118217	C	G	C	G	0.0448186	-0.040862	0.017711	0.013101	FALSE	TRUE	FALSE	Nikpay_CAD	10	131783328	0.0578313	0.479832	184305			TRUE	BMI_UKB	10	131783328	0.00788004	1.29999e-08	461460			TRUE
rs11757278	C	T	C	T	-0.0146269	0.007059	0.303879	0.307458	FALSE	FALSE	FALSE	Nikpay_CAD	6	13180454	0.0101263	0.485742	184305			TRUE	BMI_UKB	6	13180454	0.00214834	9.8992e-12	461460			TRUE
rs11778219	G	A	G	A	0.015796	0.010558	0.163123	0.138924	FALSE	FALSE	FALSE	Nikpay_CAD	8	87762607	0.0147158	0.47309	184305			TRUE	BMI_UKB	8	87762607	0.0026874	4.20001e-09	461460			TRUE
rs118136827	T	G	T	G	-0.0132582	1e-06	0.281086	0.252331	FALSE	FALSE	FALSE	Nikpay_CAD	17	2168104	0.0113407	0.99993	184305			TRUE	BMI_UKB	17	2168104	0.0022019	1.7e-09	461460			TRUE
rs1191600	A	C	A	C	-0.0122197	-0.01761	0.593587	0.557808	FALSE	FALSE	FALSE	Nikpay_CAD	14	30101641	0.0094343	0.0619598	184305			TRUE	BMI_UKB	14	30101641	0.00202687	1.7e-09	461460			TRUE
rs11919665	T	A	T	A	-0.0127854	0.02215	0.679775	0.64816	FALSE	TRUE	FALSE	Nikpay_CAD	3	48085349	0.0098645	0.0247406	184305			TRUE	BMI_UKB	3	48085349	0.00211292	1.40001e-09	461460			TRUE
rs12072739	G	A	G	A	0.0157008	0.018143	0.224478	0.226975	FALSE	FALSE	FALSE	Nikpay_CAD	1	98315893	0.0109323	0.0969996	184305			TRUE	BMI_UKB	1	98315893	0.00236691	3.29989e-11	461460			TRUE
rs12089815	A	G	A	G	-0.0123121	-0.006139	0.54861	0.538162	FALSE	FALSE	FALSE	Nikpay_CAD	1	91189933	0.0094235	0.514751	184305			TRUE	BMI_UKB	1	91189933	0.00198606	5.69994e-10	461460			TRUE
rs12101393	G	C	G	C	-0.0160905	0.007796	0.21723	0.199979	FALSE	TRUE	FALSE	Nikpay_CAD	15	92570921	0.0123488	0.527834	184305			TRUE	BMI_UKB	15	92570921	0.00241172	2.49977e-11	461460			TRUE
rs12140153	T	G	T	G	-0.033075	-0.032069	0.094252	0.071436	FALSE	FALSE	FALSE	Nikpay_CAD	1	62579891	0.0209967	0.126677	184305			TRUE	BMI_UKB	1	62579891	0.0034589	1.20005e-21	461460			TRUE
rs12149660	A	G	A	G	-0.0227338	0.017758	0.114956	0.12424	FALSE	FALSE	FALSE	Nikpay_CAD	16	70309237	0.0144703	0.219747	184305			TRUE	BMI_UKB	16	70309237	0.00311586	2.99985e-13	461460			TRUE
rs12259464	A	G	A	G	0.0130895	-0.009233	0.48447	0.414471	FALSE	FALSE	FALSE	Nikpay_CAD	10	53680099	0.0097689	0.344586	184305			TRUE	BMI_UKB	10	53680099	0.00198686	4.49987e-11	461460			TRUE
rs12273545	T	C	T	C	0.0248393	-0.045309	0.056505	0.064308	FALSE	FALSE	FALSE	Nikpay_CAD	11	116911012	0.0184254	0.0139306	184305			TRUE	BMI_UKB	11	116911012	0.00428551	6.80002e-09	461460			TRUE
rs1229984	C	T	C	T	0.037357	0.033254	0.972775	0.879391	FALSE	FALSE	FALSE	Nikpay_CAD	4	100239319	0.0186481	0.0745487	184305			TRUE	BMI_UKB	4	100239319	0.00599385	4.60002e-10	461460			TRUE
rs12340969	T	C	T	C	-0.0208868	-0.006131	0.441399	0.459408	FALSE	FALSE	FALSE	Nikpay_CAD	9	15645713	0.0093061	0.510016	184305			TRUE	BMI_UKB	9	15645713	0.0019941	1.10002e-25	461460			TRUE
rs12364470	G	T	G	T	0.0192705	0.002392	0.164556	0.159457	FALSE	FALSE	FALSE	Nikpay_CAD	11	134601012	0.0133656	0.857963	184305			TRUE	BMI_UKB	11	134601012	0.0026658	4.90004e-13	461460			TRUE
rs12440603	T	C	T	C	0.0139285	-0.000147	0.433693	0.408415	FALSE	FALSE	FALSE	Nikpay_CAD	15	46585722	0.009393	0.987514	184305			TRUE	BMI_UKB	15	46585722	0.0020011	3.40017e-12	461460			TRUE
rs12462975	A	G	A	G	0.0195822	-0.012957	0.329692	0.307381	FALSE	FALSE	FALSE	Nikpay_CAD	19	30272202	0.0104348	0.214343	184305			TRUE	BMI_UKB	19	30272202	0.00212071	2.60016e-20	461460			TRUE
rs12507026	T	A	T	A	0.0289896	0.030847	0.43475	0.416	FALSE	TRUE	TRUE	Nikpay_CAD	4	45181334	0.0093474	0.000966696	184305			TRUE	BMI_UKB	4	45181334	0.0019931	6.29941e-48	461460			TRUE
rs12541408	C	T	C	T	-0.0143261	0.008776	0.31742	0.342677	FALSE	FALSE	FALSE	Nikpay_CAD	8	95585807	0.0096657	0.363903	184305			TRUE	BMI_UKB	8	95585807	0.00212723	1.59993e-11	461460			TRUE
rs1263629	G	A	G	A	0.0176064	0.033896	0.143824	0.15315	FALSE	FALSE	FALSE	Nikpay_CAD	2	207936911	0.0131331	0.00985258	184305			TRUE	BMI_UKB	2	207936911	0.00282352	4.49997e-10	461460			TRUE
rs1266874	G	A	G	A	0.0140966	0.003749	0.349619	0.407422	FALSE	FALSE	FALSE	Nikpay_CAD	6	51779638	0.0096657	0.698115	184305			TRUE	BMI_UKB	6	51779638	0.0020712	1e-11	461460			TRUE
rs12681792	A	C	A	C	0.0148693	-0.002391	0.1926	0.207446	FALSE	FALSE	FALSE	Nikpay_CAD	8	62054463	0.0115102	0.835441	184305			TRUE	BMI_UKB	8	62054463	0.00251693	3.50002e-09	461460			TRUE
rs12692596	T	C	T	C	0.0130872	0.026569	0.37185	0.352935	FALSE	FALSE	FALSE	Nikpay_CAD	2	161265910	0.0098493	0.00698506	184305			TRUE	BMI_UKB	2	161265910	0.00203738	1.29999e-10	461460			TRUE
rs12696039	G	A	G	A	-0.0152802	-0.017876	0.149405	0.128018	FALSE	FALSE	FALSE	Nikpay_CAD	3	156304750	0.0140423	0.203014	184305			TRUE	BMI_UKB	3	156304750	0.0027705	3.50002e-08	461460			TRUE
rs12712767	A	G	A	G	0.0114221	0.008932	0.370925	0.357532	FALSE	FALSE	FALSE	Nikpay_CAD	2	41703383	0.0096798	0.35614	184305			TRUE	BMI_UKB	2	41703383	0.00204487	2.30001e-08	461460			TRUE
rs1286058	A	T	A	T	0.0149126	-0.021037	0.703747	0.69651	FALSE	TRUE	FALSE	Nikpay_CAD	14	91458523	0.0105097	0.0453211	184305			TRUE	BMI_UKB	14	91458523	0.00216922	6.20012e-12	461460			TRUE
rs12881629	G	A	G	A	0.0220748	-0.00077	0.08265	0.082136	FALSE	FALSE	FALSE	Nikpay_CAD	14	101146413	0.0178682	0.965627	184305			TRUE	BMI_UKB	14	101146413	0.00358929	7.69999e-10	461460			TRUE
rs12921986	G	A	G	A	0.0203327	0.023262	0.077984	0.064401	FALSE	FALSE	FALSE	Nikpay_CAD	16	72312727	0.0211227	0.270775	184305			TRUE	BMI_UKB	16	72312727	0.0036983	3.79997e-08	461460			TRUE
rs12937411	T	C	T	C	-0.017187	-0.004962	0.408167	0.38605	FALSE	FALSE	FALSE	Nikpay_CAD	17	34950239	0.0095201	0.60222	184305			TRUE	BMI_UKB	17	34950239	0.00201383	1.39991e-17	461460			TRUE
rs1296328	C	A	C	A	-0.018862	0.002357	0.559032	0.486722	FALSE	FALSE	FALSE	Nikpay_CAD	4	137083193	0.0098645	0.811154	184305			TRUE	BMI_UKB	4	137083193	0.001999	3.90032e-21	461460			TRUE
rs12974458	T	C	T	C	0.0152466	0.013631	0.543175	0.490701	FALSE	FALSE	FALSE	Nikpay_CAD	19	1866115	0.0100655	0.175661	184305			TRUE	BMI_UKB	19	1866115	0.00199717	2.29985e-14	461460			TRUE
rs13012070	A	G	A	G	-0.0136501	-0.008362	0.228388	0.230714	FALSE	FALSE	FALSE	Nikpay_CAD	2	35447243	0.0107694	0.437476	184305			TRUE	BMI_UKB	2	35447243	0.00234795	6.1e-09	461460			TRUE
rs13033310	A	G	A	G	0.012611	0.024325	0.25276	0.254094	FALSE	FALSE	FALSE	Nikpay_CAD	2	133523605	0.0108497	0.024962	184305			TRUE	BMI_UKB	2	133523605	0.0022826	3.29997e-08	461460			TRUE
rs13097918	A	T	A	T	0.0145561	0.015487	0.212315	0.199773	FALSE	TRUE	FALSE	Nikpay_CAD	3	35676330	0.011684	0.18501	184305			TRUE	BMI_UKB	3	35676330	0.0024161	1.7e-09	461460			TRUE
rs13107325	T	C	T	C	0.0475799	-0.00667	0.07492	0.061282	FALSE	FALSE	FALSE	Nikpay_CAD	4	103188709	0.0223469	0.765341	184305			TRUE	BMI_UKB	4	103188709	0.00375479	8.49963e-37	461460			TRUE
rs13176429	C	T	C	T	0.0141555	-0.013038	0.687609	0.66877	FALSE	FALSE	FALSE	Nikpay_CAD	5	43152216	0.0100122	0.192845	184305			TRUE	BMI_UKB	5	43152216	0.00213122	3.10027e-11	461460			TRUE
rs1320251	T	C	T	C	-0.0180321	-0.018842	0.454791	0.482847	FALSE	FALSE	FALSE	Nikpay_CAD	17	21264396	0.0098189	0.0549895	184305			TRUE	BMI_UKB	17	21264396	0.00199407	1.50003e-19	461460			TRUE
rs13218383	G	C	G	C	-0.0144025	-0.013278	0.335132	0.350007	FALSE	TRUE	FALSE	Nikpay_CAD	6	120173501	0.0095886	0.166122	184305			TRUE	BMI_UKB	6	120173501	0.00209236	5.79963e-12	461460			TRUE
rs1322842	G	A	G	A	-0.0131292	-0.001422	0.609274	0.632396	FALSE	FALSE	FALSE	Nikpay_CAD	6	20488897	0.0101122	0.888168	184305			TRUE	BMI_UKB	6	20488897	0.00203539	1.09999e-10	461460			TRUE
rs13248187	C	T	C	T	0.015764	-0.019388	0.268557	0.233366	FALSE	FALSE	FALSE	Nikpay_CAD	8	14336834	0.0116123	0.094997	184305			TRUE	BMI_UKB	8	14336834	0.00224155	1.99986e-12	461460			TRUE
rs1327259	G	A	G	A	-0.0148532	-0.004126	0.387722	0.4194	FALSE	FALSE	FALSE	Nikpay_CAD	6	51177811	0.0094452	0.66223	184305			TRUE	BMI_UKB	6	51177811	0.00203363	2.80027e-13	461460			TRUE
rs13291723	A	G	A	G	0.0110318	0.015536	0.570683	0.519116	FALSE	FALSE	FALSE	Nikpay_CAD	9	80510077	0.0093789	0.0976248	184305			TRUE	BMI_UKB	9	80510077	0.00199876	3.40001e-08	461460			TRUE
rs13427822	G	A	G	A	-0.0181515	-0.028363	0.271198	0.247822	FALSE	FALSE	FALSE	Nikpay_CAD	2	213414265	0.011546	0.0140294	184305			TRUE	BMI_UKB	2	213414265	0.00224142	5.60015e-16	461460			TRUE
rs1346841	A	G	A	G	-0.013056	0.009202	0.405041	0.431555	FALSE	FALSE	FALSE	Nikpay_CAD	4	65651730	0.0093442	0.324729	184305			TRUE	BMI_UKB	4	65651730	0.0020172	9.70063e-11	461460			TRUE
rs1360201	T	C	T	C	0.0130075	0.01718	0.481546	0.490275	FALSE	FALSE	FALSE	Nikpay_CAD	9	73796450	0.0091671	0.0609172	184305			TRUE	BMI_UKB	9	73796450	0.00197747	4.79954e-11	461460			TRUE
rs140159717	T	C	T	C	-0.0246882	-0.022766	0.082292	0.059256	FALSE	FALSE	FALSE	Nikpay_CAD	15	73765586	0.0244065	0.350931	184305			TRUE	BMI_UKB	15	73765586	0.00370967	2.80027e-11	461460			TRUE
rs1411432	C	A	C	A	0.0214668	0.011992	0.186225	0.189507	FALSE	FALSE	FALSE	Nikpay_CAD	9	16728532	0.0118307	0.310756	184305			TRUE	BMI_UKB	9	16728532	0.0025491	3.69999e-17	461460			TRUE
rs1438945	A	T	A	T	-0.0133824	-0.012961	0.715119	0.71239	FALSE	TRUE	FALSE	Nikpay_CAD	5	152510937	0.0109106	0.234861	184305			TRUE	BMI_UKB	5	152510937	0.00219791	1.09999e-09	461460			TRUE
rs1441264	A	G	A	G	0.0179033	0.005096	0.593681	0.614899	FALSE	FALSE	FALSE	Nikpay_CAD	13	79580919	0.0096603	0.597832	184305			TRUE	BMI_UKB	13	79580919	0.00205854	3.40017e-18	461460			TRUE
rs1451963	T	G	T	G	0.022201	-0.002509	0.082266	0.073336	FALSE	FALSE	FALSE	Nikpay_CAD	14	41350367	0.018369	0.891356	184305			TRUE	BMI_UKB	14	41350367	0.00360585	7.39997e-10	461460			TRUE
rs1454687	G	C	G	C	-0.0207916	-0.006786	0.515371	0.515069	FALSE	TRUE	TRUE	Nikpay_CAD	3	94038085	0.009267	0.464002	184305			TRUE	BMI_UKB	3	94038085	0.00197396	6.09958e-26	461460			TRUE
rs1458156	T	C	T	C	0.014075	0.020835	0.488431	0.491533	FALSE	FALSE	FALSE	Nikpay_CAD	12	41887940	0.0091247	0.0224094	184305			TRUE	BMI_UKB	12	41887940	0.00197951	1.20005e-12	461460			TRUE
rs145981104	G	A	G	A	0.022711	0.03001	0.063711	0.056432	FALSE	FALSE	FALSE	Nikpay_CAD	8	74714869	0.0218103	0.168835	184305			TRUE	BMI_UKB	8	74714869	0.00404552	2e-08	461460			TRUE
rs146569428	A	G	A	G	0.0139533	0.004938	0.200749	0.185104	FALSE	FALSE	FALSE	Nikpay_CAD	11	2199686	0.0133102	0.710642	184305			TRUE	BMI_UKB	11	2199686	0.00248571	2e-08	461460			TRUE
rs1471093	A	G	A	G	0.0134619	-0.008613	0.616663	0.571315	FALSE	FALSE	FALSE	Nikpay_CAD	3	108031094	0.0095842	0.368831	184305			TRUE	BMI_UKB	3	108031094	0.00203996	4.10015e-11	461460			TRUE
rs1471740	C	T	C	T	0.0193576	0.027031	0.7405	0.707456	FALSE	FALSE	FALSE	Nikpay_CAD	3	136328270	0.0113321	0.0170624	184305			TRUE	BMI_UKB	3	136328270	0.00225404	8.9002e-18	461460			TRUE
rs147568678	C	T	C	T	-0.0133327	0.011934	0.23807	0.208714	FALSE	FALSE	FALSE	Nikpay_CAD	10	93061851	0.0117666	0.310473	184305			TRUE	BMI_UKB	10	93061851	0.00233034	1.09999e-08	461460			TRUE
rs1477290	C	T	C	T	0.0337772	0.024517	0.136947	0.156897	FALSE	FALSE	FALSE	Nikpay_CAD	5	87988934	0.0129028	0.0574156	184305			TRUE	BMI_UKB	5	87988934	0.00289815	2.19989e-31	461460			TRUE
rs147730268	T	G	T	G	-0.0350799	-0.008533	0.087243	0.069537	FALSE	FALSE	FALSE	Nikpay_CAD	12	123024476	0.0209022	0.683101	184305			TRUE	BMI_UKB	12	123024476	0.00358357	1.29987e-22	461460			TRUE
rs1503526	C	T	C	T	0.0154308	0.005636	0.480077	0.508133	FALSE	FALSE	FALSE	Nikpay_CAD	5	63020706	0.0094072	0.549094	184305			TRUE	BMI_UKB	5	63020706	0.00197681	5.90065e-15	461460			TRUE
rs156201	C	G	C	G	0.0131899	-3.4e-05	0.753455	0.708083	FALSE	TRUE	FALSE	Nikpay_CAD	6	104847441	0.0102729	0.997359	184305			TRUE	BMI_UKB	6	104847441	0.00228932	8.30004e-09	461460			TRUE
rs1582931	A	G	A	G	-0.0133419	-0.01614	0.473242	0.504628	FALSE	FALSE	FALSE	Nikpay_CAD	5	122657199	0.0094984	0.089275	184305			TRUE	BMI_UKB	5	122657199	0.0019956	2.29985e-11	461460			TRUE
rs1608113	T	A	T	A	-0.0117766	0.011956	0.364998	0.378954	FALSE	TRUE	FALSE	Nikpay_CAD	3	157815217	0.0096005	0.213004	184305			TRUE	BMI_UKB	3	157815217	0.00205086	9.29994e-09	461460			TRUE
rs1609010	G	A	G	A	0.0209773	-0.00038	0.565728	0.515316	FALSE	FALSE	FALSE	Nikpay_CAD	8	77227464	0.0092975	0.967398	184305			TRUE	BMI_UKB	8	77227464	0.0019963	7.89951e-26	461460			TRUE
rs16965658	G	A	G	A	-0.0243736	0.000493	0.060091	0.060592	FALSE	FALSE	FALSE	Nikpay_CAD	15	53484623	0.0202308	0.980559	184305			TRUE	BMI_UKB	15	53484623	0.00418404	5.69994e-09	461460			TRUE
rs17056301	C	T	C	T	0.0135831	0.013126	0.256425	0.290602	FALSE	FALSE	FALSE	Nikpay_CAD	5	158271680	0.0101784	0.197193	184305			TRUE	BMI_UKB	5	158271680	0.0022697	2.19999e-09	461460			TRUE
rs17132130	C	G	C	G	-0.0178418	-0.021815	0.221467	0.264385	FALSE	TRUE	FALSE	Nikpay_CAD	7	2108036	0.0106303	0.040155	184305			TRUE	BMI_UKB	7	2108036	0.00238564	7.50067e-14	461460			TRUE
rs17149254	C	T	C	T	-0.0213507	-0.009883	0.804854	0.744716	FALSE	FALSE	FALSE	Nikpay_CAD	7	76634463	0.0148266	0.505046	184305			TRUE	BMI_UKB	7	76634463	0.00255804	7.00003e-17	461460			TRUE
rs17289010	G	A	G	A	-0.0134661	-0.007464	0.32787	0.34115	FALSE	FALSE	FALSE	Nikpay_CAD	4	140774684	0.009883	0.450105	184305			TRUE	BMI_UKB	4	140774684	0.00210438	1.6e-10	461460			TRUE
rs17399739	G	A	G	A	0.0270713	-0.002601	0.068893	0.068117	FALSE	FALSE	FALSE	Nikpay_CAD	10	87490850	0.0183125	0.887053	184305			TRUE	BMI_UKB	10	87490850	0.00391006	4.40048e-12	461460			TRUE
rs17446299	G	C	G	C	0.0153235	0.009672	0.165544	0.147327	FALSE	TRUE	FALSE	Nikpay_CAD	13	40762556	0.0135155	0.474223	184305			TRUE	BMI_UKB	13	40762556	0.00266515	8.9e-09	461460			TRUE
rs17544384	C	T	C	T	0.0140931	0.018454	0.210864	0.190891	FALSE	FALSE	FALSE	Nikpay_CAD	1	115295160	0.012036	0.125217	184305			TRUE	BMI_UKB	1	115295160	0.00241434	5.30005e-09	461460			TRUE
rs17668356	G	C	G	C	-0.0230543	-0.024872	0.146029	0.140413	FALSE	TRUE	FALSE	Nikpay_CAD	3	61208619	0.0132971	0.0614172	184305			TRUE	BMI_UKB	3	61208619	0.00279318	1.50003e-16	461460			TRUE
rs17724992	G	A	G	A	-0.017199	-0.013899	0.26777	0.293771	FALSE	FALSE	FALSE	Nikpay_CAD	19	18454825	0.0102186	0.173778	184305			TRUE	BMI_UKB	19	18454825	0.00224218	1.69981e-14	461460			TRUE
rs17770336	T	C	T	C	0.0242931	0.023526	0.322437	0.292264	FALSE	FALSE	FALSE	Nikpay_CAD	9	28414625	0.0102403	0.0215968	184305			TRUE	BMI_UKB	9	28414625	0.00211161	1.29987e-30	461460			TRUE
rs1778830	A	G	A	G	0.0140775	-0.008594	0.362165	0.392818	FALSE	FALSE	FALSE	Nikpay_CAD	1	156489974	0.009569	0.369129	184305			TRUE	BMI_UKB	1	156489974	0.00205596	7.50067e-12	461460			TRUE
rs1788808	G	A	G	A	-0.020404	-0.010841	0.49478	0.505032	FALSE	FALSE	FALSE	Nikpay_CAD	18	21090023	0.0095375	0.255677	184305			TRUE	BMI_UKB	18	21090023	0.00198255	7.70016e-25	461460			TRUE
rs1793636	C	G	C	G	-0.0133343	-0.013021	0.309144	0.281339	FALSE	TRUE	FALSE	Nikpay_CAD	11	131934926	0.010425	0.21166	184305			TRUE	BMI_UKB	11	131934926	0.0021408	4.70002e-10	461460			TRUE
rs1805123	G	T	G	T	-0.0167569	-0.015057	0.245301	0.214621	FALSE	FALSE	FALSE	Nikpay_CAD	7	150645534	0.0115363	0.191829	184305			TRUE	BMI_UKB	7	150645534	0.00229711	2.99985e-13	461460			TRUE
rs1834144	A	C	A	C	-0.0140112	0.001314	0.373192	0.367688	FALSE	FALSE	FALSE	Nikpay_CAD	18	40744790	0.0096624	0.891829	184305			TRUE	BMI_UKB	18	40744790	0.00205213	8.60003e-12	461460			TRUE
rs1860750	A	T	A	T	0.0117038	0.018731	0.510958	0.498756	FALSE	TRUE	TRUE	Nikpay_CAD	14	73309738	0.009443	0.0473021	184305			TRUE	BMI_UKB	14	73309738	0.00198192	3.50002e-09	461460			TRUE
rs1861410	T	C	T	C	-0.0212558	-0.00671	0.555423	0.559678	FALSE	FALSE	FALSE	Nikpay_CAD	2	58933591	0.0094973	0.479868	184305			TRUE	BMI_UKB	2	58933591	0.00198918	1.20005e-26	461460			TRUE
rs1884897	G	A	G	A	0.020001	-0.000204	0.627378	0.614904	FALSE	FALSE	FALSE	Nikpay_CAD	20	6612832	0.0096049	0.983055	184305			TRUE	BMI_UKB	20	6612832	0.00205634	2.29985e-22	461460			TRUE
rs1919243	C	T	C	T	0.0116759	0.004195	0.487406	0.470708	FALSE	FALSE	FALSE	Nikpay_CAD	5	88778861	0.0097363	0.666569	184305			TRUE	BMI_UKB	5	88778861	0.00200175	5.49997e-09	461460			TRUE
rs1928706	A	G	A	G	-0.0119847	-0.005301	0.471082	0.47325	FALSE	FALSE	FALSE	Nikpay_CAD	9	27784764	0.0094017	0.572869	184305			TRUE	BMI_UKB	9	27784764	0.00198846	1.7e-09	461460			TRUE
rs1934102	A	G	A	G	-0.0136682	-0.020035	0.347583	0.358986	FALSE	FALSE	FALSE	Nikpay_CAD	9	23228275	0.0098428	0.0418004	184305			TRUE	BMI_UKB	9	23228275	0.00210374	8.19974e-11	461460			TRUE
rs1967772	A	G	A	G	-0.0170434	-0.010799	0.285117	0.240376	FALSE	FALSE	FALSE	Nikpay_CAD	13	28036062	0.0112843	0.338569	184305			TRUE	BMI_UKB	13	28036062	0.00220377	1e-14	461460			TRUE
rs1990662	C	A	C	A	0.0144775	0.025192	0.192721	0.178295	FALSE	FALSE	FALSE	Nikpay_CAD	12	97573258	0.0120142	0.0360073	184305			TRUE	BMI_UKB	12	97573258	0.00251798	8.9e-09	461460			TRUE
rs2035936	T	G	T	G	0.0370863	0.014248	0.055892	0.082793	FALSE	FALSE	FALSE	Nikpay_CAD	3	141298124	0.0164843	0.387401	184305			TRUE	BMI_UKB	3	141298124	0.00435778	1.69981e-17	461460			TRUE
rs2051559	C	T	C	T	0.0204078	0.01107	0.13254	0.135019	FALSE	FALSE	FALSE	Nikpay_CAD	4	3298800	0.0133905	0.408406	184305			TRUE	BMI_UKB	4	3298800	0.00291963	2.80027e-12	461460			TRUE
rs2075466	C	G	C	G	0.0132903	0.000209	0.267182	0.289446	FALSE	TRUE	FALSE	Nikpay_CAD	16	4872970	0.0100839	0.983464	184305			TRUE	BMI_UKB	16	4872970	0.00223627	2.80001e-09	461460			TRUE
rs2102278	G	A	G	A	0.0118583	0.001553	0.322486	0.345592	FALSE	FALSE	FALSE	Nikpay_CAD	4	52818664	0.0099796	0.876335	184305			TRUE	BMI_UKB	4	52818664	0.0021139	2e-08	461460			TRUE
rs2133561	T	A	T	A	-0.014097	0.000783	0.611084	0.583701	FALSE	TRUE	FALSE	Nikpay_CAD	5	139086651	0.0101969	0.938792	184305			TRUE	BMI_UKB	5	139086651	0.00204744	5.79963e-12	461460			TRUE
rs213518	C	T	C	T	0.0157894	0.008674	0.145608	0.122812	FALSE	FALSE	FALSE	Nikpay_CAD	7	26941065	0.0144127	0.547288	184305			TRUE	BMI_UKB	7	26941065	0.00280491	1.79999e-08	461460			TRUE
rs2153740	G	A	G	A	-0.0112551	0.007016	0.479914	0.503039	FALSE	FALSE	FALSE	Nikpay_CAD	20	2126089	0.0095201	0.461144	184305			TRUE	BMI_UKB	20	2126089	0.00199313	1.6e-08	461460			TRUE
rs215634	G	A	G	A	-0.0155223	-0.019293	0.611879	0.563847	FALSE	FALSE	FALSE	Nikpay_CAD	7	32369148	0.0094376	0.040927	184305			TRUE	BMI_UKB	7	32369148	0.00203492	2.39994e-14	461460			TRUE
rs2172131	C	T	C	T	-0.0149382	0.010414	0.578723	0.57804	FALSE	FALSE	FALSE	Nikpay_CAD	10	133978962	0.0099275	0.294175	184305			TRUE	BMI_UKB	10	133978962	0.00200386	8.99912e-14	461460			TRUE
rs217672	C	A	C	A	0.0170155	0.00893	0.271741	0.283672	FALSE	FALSE	FALSE	Nikpay_CAD	14	62361021	0.0102512	0.38369	184305			TRUE	BMI_UKB	14	62361021	0.00223046	2.39994e-14	461460			TRUE
rs2192158	G	A	G	A	-0.015012	-0.014437	0.553308	0.529495	FALSE	FALSE	FALSE	Nikpay_CAD	4	55505360	0.0091932	0.116321	184305			TRUE	BMI_UKB	4	55505360	0.00198302	3.69999e-14	461460			TRUE
rs2193101	G	C	G	C	-0.0142847	-0.01226	0.812878	0.760056	FALSE	TRUE	FALSE	Nikpay_CAD	16	49035172	0.0114168	0.282886	184305			TRUE	BMI_UKB	16	49035172	0.00256649	2.59998e-08	461460			TRUE
rs2216931	A	C	A	C	0.0169109	0.019543	0.661966	0.666032	FALSE	FALSE	FALSE	Nikpay_CAD	2	181599070	0.0101991	0.0553452	184305			TRUE	BMI_UKB	2	181599070	0.00208587	5.19996e-16	461460			TRUE
rs2234458	T	C	T	C	-0.0203841	-0.001057	0.639519	0.650791	FALSE	FALSE	FALSE	Nikpay_CAD	11	65639374	0.0101502	0.917061	184305			TRUE	BMI_UKB	11	65639374	0.00205579	3.59998e-23	461460			TRUE
rs2249825	C	G	C	G	-0.0146183	-0.001504	0.266743	0.236164	FALSE	TRUE	FALSE	Nikpay_CAD	13	31037903	0.0114233	0.895253	184305			TRUE	BMI_UKB	13	31037903	0.00223793	6.4998e-11	461460			TRUE
rs2253310	G	C	G	C	0.0173213	0.000946	0.626099	0.574466	FALSE	TRUE	TRUE	Nikpay_CAD	6	108888593	0.0094734	0.920457	184305			TRUE	BMI_UKB	6	108888593	0.00204115	2.09991e-17	461460			TRUE
rs2271189	A	G	A	G	-0.0163086	-0.022798	0.40272	0.368441	FALSE	FALSE	FALSE	Nikpay_CAD	12	56494991	0.0100481	0.023275	184305			TRUE	BMI_UKB	12	56494991	0.00201869	6.4998e-16	461460			TRUE
rs2275003	G	A	G	A	-0.0119236	0.002852	0.520932	0.515484	FALSE	FALSE	FALSE	Nikpay_CAD	9	34124860	0.0092627	0.758157	184305			TRUE	BMI_UKB	9	34124860	0.00197803	1.7e-09	461460			TRUE
rs2289379	T	C	T	C	-0.0152765	-0.023498	0.395648	0.372116	FALSE	FALSE	FALSE	Nikpay_CAD	7	44804225	0.0098297	0.0168252	184305			TRUE	BMI_UKB	7	44804225	0.00202952	5.19996e-14	461460			TRUE
rs2307111	C	T	C	T	-0.0280042	-0.007531	0.395025	0.442845	FALSE	FALSE	FALSE	Nikpay_CAD	5	75003678	0.0095245	0.42912	184305			TRUE	BMI_UKB	5	75003678	0.00202203	1.29987e-43	461460			TRUE
rs2342892	G	T	G	T	-0.0126972	0.001608	0.516212	0.537845	FALSE	FALSE	FALSE	Nikpay_CAD	16	24540806	0.009392	0.864058	184305			TRUE	BMI_UKB	16	24540806	0.00197715	1.29999e-10	461460			TRUE
rs2381404	C	T	C	T	0.0139664	-0.010663	0.243837	0.231584	FALSE	FALSE	FALSE	Nikpay_CAD	2	144035442	0.011243	0.342919	184305			TRUE	BMI_UKB	2	144035442	0.00229974	1.29999e-09	461460			TRUE
rs2396625	A	T	A	T	-0.018919	-0.009372	0.421331	0.414317	FALSE	TRUE	TRUE	Nikpay_CAD	7	113028634	0.0094734	0.32252	184305			TRUE	BMI_UKB	7	113028634	0.00201335	5.60015e-21	461460			TRUE
rs2398861	G	A	G	A	0.0179932	-0.008852	0.259169	0.321716	FALSE	FALSE	FALSE	Nikpay_CAD	9	96430747	0.0100655	0.37916	184305			TRUE	BMI_UKB	9	96430747	0.00226733	2.09991e-15	461460			TRUE
rs2425816	A	G	A	G	0.0122284	0.003437	0.415111	0.370863	FALSE	FALSE	FALSE	Nikpay_CAD	20	44895075	0.0096472	0.721641	184305			TRUE	BMI_UKB	20	44895075	0.00201106	1.2e-09	461460			TRUE
rs2433733	A	G	A	G	-0.0171805	0.00856	0.677659	0.654934	FALSE	FALSE	FALSE	Nikpay_CAD	2	230816703	0.010072	0.39539	184305			TRUE	BMI_UKB	2	230816703	0.00210907	3.80014e-16	461460			TRUE
rs2439823	G	A	G	A	0.0191998	0.020472	0.545612	0.510677	FALSE	FALSE	FALSE	Nikpay_CAD	10	99778226	0.0093974	0.0293704	184305			TRUE	BMI_UKB	10	99778226	0.00199108	5.30029e-22	461460			TRUE
rs2482356	C	T	C	T	-0.0113511	0.000769	0.429018	0.438667	FALSE	FALSE	FALSE	Nikpay_CAD	9	94178371	0.0092681	0.933873	184305			TRUE	BMI_UKB	9	94178371	0.00199506	1.29999e-08	461460			TRUE
rs2512892	C	T	C	T	0.0129468	-0.007629	0.566085	0.581501	FALSE	FALSE	FALSE	Nikpay_CAD	11	131451862	0.009543	0.424036	184305			TRUE	BMI_UKB	11	131451862	0.00199819	9.20026e-11	461460			TRUE
rs252761	T	G	T	G	-0.0115046	0.00414	0.587966	0.575163	FALSE	FALSE	FALSE	Nikpay_CAD	5	77380723	0.0098634	0.67468	184305			TRUE	BMI_UKB	5	77380723	0.00201769	1.2e-08	461460			TRUE
rs2568958	A	G	A	G	0.0222928	0.010778	0.603656	0.614883	FALSE	FALSE	FALSE	Nikpay_CAD	1	72765116	0.0098058	0.271706	184305			TRUE	BMI_UKB	1	72765116	0.00201204	1.59993e-28	461460			TRUE
rs2569993	C	T	C	T	0.01267	0.021378	0.320327	0.373325	FALSE	FALSE	FALSE	Nikpay_CAD	3	12926096	0.0096375	0.0265399	184305			TRUE	BMI_UKB	3	12926096	0.00212202	2.39999e-09	461460			TRUE
rs2606228	C	A	C	A	-0.0138791	0.004016	0.646368	0.649103	FALSE	FALSE	FALSE	Nikpay_CAD	3	183537759	0.0101339	0.691888	184305			TRUE	BMI_UKB	3	183537759	0.00208379	2.70023e-11	461460			TRUE
rs2616143	A	G	A	G	-0.0138738	0.003899	0.319862	0.276275	FALSE	FALSE	FALSE	Nikpay_CAD	8	20632022	0.0106488	0.714256	184305			TRUE	BMI_UKB	8	20632022	0.00212547	6.70039e-11	461460			TRUE
rs2618039	T	A	T	A	0.0143963	-0.008037	0.381481	0.40039	FALSE	TRUE	FALSE	Nikpay_CAD	1	112324111	0.009455	0.395308	184305			TRUE	BMI_UKB	1	112324111	0.0020317	1.39991e-12	461460			TRUE
rs2678204	G	T	G	T	0.024161	0.037832	0.340162	0.310216	FALSE	FALSE	FALSE	Nikpay_CAD	1	201800511	0.0099916	0.000152901	184305			TRUE	BMI_UKB	1	201800511	0.00208158	3.80014e-31	461460			TRUE
rs2725371	G	A	G	A	-0.0160301	-0.016052	0.696115	0.678552	FALSE	FALSE	FALSE	Nikpay_CAD	8	30854033	0.0101882	0.11513	184305			TRUE	BMI_UKB	8	30854033	0.00215845	1.10002e-13	461460			TRUE
rs2781668	T	C	T	C	0.0148965	0.02167	0.165587	0.173523	FALSE	FALSE	FALSE	Nikpay_CAD	6	131897278	0.0122119	0.0759819	184305			TRUE	BMI_UKB	6	131897278	0.00265988	2.1e-08	461460			TRUE
rs2791643	T	C	T	C	-0.0133837	0.003275	0.761794	0.741261	FALSE	FALSE	FALSE	Nikpay_CAD	1	11207269	0.011193	0.769834	184305			TRUE	BMI_UKB	1	11207269	0.00231332	7.19996e-09	461460			TRUE
rs28350	G	A	G	A	-0.0180335	-0.002479	0.820684	0.799025	FALSE	FALSE	FALSE	Nikpay_CAD	3	42418446	0.0123999	0.841542	184305			TRUE	BMI_UKB	3	42418446	0.00258234	2.90001e-12	461460			TRUE
rs2837996	C	T	C	T	0.0126647	0.014246	0.651408	0.660276	FALSE	FALSE	FALSE	Nikpay_CAD	21	42626706	0.0102838	0.165965	184305			TRUE	BMI_UKB	21	42626706	0.00207859	1.09999e-09	461460			TRUE
rs28404639	T	C	T	C	-0.0117129	-0.003407	0.366041	0.340479	FALSE	FALSE	FALSE	Nikpay_CAD	5	80874229	0.009972	0.73261	184305			TRUE	BMI_UKB	5	80874229	0.00205533	1.2e-08	461460			TRUE
rs28489620	A	G	A	G	-0.0153737	-0.007058	0.290349	0.264101	FALSE	FALSE	FALSE	Nikpay_CAD	22	41804716	0.0111028	0.524977	184305			TRUE	BMI_UKB	22	41804716	0.00220025	2.80027e-12	461460			TRUE
rs2861685	C	T	C	T	-0.0171274	0.002674	0.411984	0.417344	FALSE	FALSE	FALSE	Nikpay_CAD	2	67837553	0.0095299	0.779024	184305			TRUE	BMI_UKB	2	67837553	0.00199763	1e-17	461460			TRUE
rs2870111	T	C	T	C	-0.0157151	0.001148	0.412066	0.403779	FALSE	FALSE	FALSE	Nikpay_CAD	15	79403585	0.0095408	0.904225	184305			TRUE	BMI_UKB	15	79403585	0.00201912	7.10068e-15	461460			TRUE
rs2875762	C	G	C	G	0.015339	-0.003463	0.242953	0.244374	FALSE	TRUE	FALSE	Nikpay_CAD	6	124925032	0.0108812	0.750291	184305			TRUE	BMI_UKB	6	124925032	0.0023121	3.29989e-11	461460			TRUE
rs2899644	T	C	T	C	0.0149659	0.005271	0.229995	0.280522	FALSE	FALSE	FALSE	Nikpay_CAD	15	59470366	0.0102773	0.608036	184305			TRUE	BMI_UKB	15	59470366	0.0023609	2.30001e-10	461460			TRUE
rs2920503	T	C	T	C	-0.0140307	-0.005985	0.285413	0.319534	FALSE	FALSE	FALSE	Nikpay_CAD	3	12324230	0.0101306	0.554667	184305			TRUE	BMI_UKB	3	12324230	0.00219666	1.7e-10	461460			TRUE
rs2941452	G	A	G	A	0.0111622	0.012077	0.617751	0.574223	FALSE	FALSE	FALSE	Nikpay_CAD	8	76442294	0.0096483	0.210672	184305			TRUE	BMI_UKB	8	76442294	0.00203237	4e-08	461460			TRUE
rs2962334	T	G	T	G	0.0432552	0.010809	0.020065	0.022098	FALSE	FALSE	FALSE	Nikpay_CAD	5	86879056	0.0332629	0.745214	184305			TRUE	BMI_UKB	5	86879056	0.00703547	7.79992e-10	461460			TRUE
rs317656	A	T	A	T	-0.0144763	-0.012075	0.724452	0.705479	FALSE	TRUE	FALSE	Nikpay_CAD	12	69681101	0.0102284	0.237786	184305			TRUE	BMI_UKB	12	69681101	0.00221303	6.09958e-11	461460			TRUE
rs3212038	G	A	G	A	0.0149201	0.012057	0.328484	0.309926	FALSE	FALSE	FALSE	Nikpay_CAD	14	104178186	0.0101925	0.236839	184305			TRUE	BMI_UKB	14	104178186	0.0021124	1.59993e-12	461460			TRUE
rs3213943	A	C	A	C	-0.0179406	-0.011626	0.131525	0.22786	FALSE	FALSE	FALSE	Nikpay_CAD	2	136389840	0.0114961	0.311872	184305			TRUE	BMI_UKB	2	136389840	0.00288163	4.79999e-10	461460			TRUE
rs32421	T	A	T	A	0.0132315	-0.013869	0.224315	0.229338	FALSE	TRUE	FALSE	Nikpay_CAD	5	167362416	0.0111137	0.212061	184305			TRUE	BMI_UKB	5	167362416	0.00237757	2.59998e-08	461460			TRUE
rs329118	T	C	T	C	-0.0165734	0.020207	0.419409	0.412596	FALSE	FALSE	FALSE	Nikpay_CAD	5	133861663	0.0095549	0.0344445	184305			TRUE	BMI_UKB	5	133861663	0.0020038	1.29987e-16	461460			TRUE
rs329651	T	G	T	G	0.0157218	-0.000598	0.803977	0.831838	FALSE	FALSE	FALSE	Nikpay_CAD	11	133767622	0.0140662	0.96609	184305			TRUE	BMI_UKB	11	133767622	0.00250202	3.29997e-10	461460			TRUE
rs34045288	T	C	T	C	0.0234784	-0.001216	0.334435	0.311342	FALSE	FALSE	FALSE	Nikpay_CAD	6	40369081	0.0099036	0.902278	184305			TRUE	BMI_UKB	6	40369081	0.00209371	3.50026e-29	461460			TRUE
rs34153025	C	T	C	T	-0.0389151	-0.016198	0.022158	0.01882	FALSE	FALSE	FALSE	Nikpay_CAD	15	41339697	0.0424094	0.702503	184305			TRUE	BMI_UKB	15	41339697	0.00678155	9.59997e-09	461460			TRUE
rs34234296	A	G	A	G	-0.014947	-0.009558	0.392437	0.347863	FALSE	FALSE	FALSE	Nikpay_CAD	2	175166636	0.0107161	0.372433	184305			TRUE	BMI_UKB	2	175166636	0.00204032	2.39994e-13	461460			TRUE
rs34481751	A	C	A	C	-0.0185029	0.000113	0.165329	0.141277	FALSE	FALSE	FALSE	Nikpay_CAD	20	47501038	0.0140792	0.993596	184305			TRUE	BMI_UKB	20	47501038	0.00270404	7.8001e-12	461460			TRUE
rs34517439	A	C	A	C	0.038848	0.03834	0.121787	0.093904	FALSE	FALSE	FALSE	Nikpay_CAD	1	78450517	0.0188904	0.0423965	184305			TRUE	BMI_UKB	1	78450517	0.00304983	3.59998e-37	461460			TRUE
rs34696181	C	T	C	T	0.0114345	-0.016602	0.476084	0.463157	FALSE	FALSE	FALSE	Nikpay_CAD	7	93096635	0.0092236	0.0718687	184305			TRUE	BMI_UKB	7	93096635	0.00198283	8.10009e-09	461460			TRUE
rs347551	G	C	G	C	0.013865	0.012037	0.472268	0.400351	FALSE	TRUE	TRUE	Nikpay_CAD	5	119389031	0.0109638	0.272254	184305			TRUE	BMI_UKB	5	119389031	0.00201085	5.40008e-12	461460			TRUE
rs34811474	A	G	A	G	-0.0285293	-0.010812	0.230756	0.187991	FALSE	FALSE	FALSE	Nikpay_CAD	4	25408838	0.014995	0.470884	184305			TRUE	BMI_UKB	4	25408838	0.00234269	4.10015e-34	461460			TRUE
rs349071	A	G	A	G	-0.0133062	-0.003969	0.500388	0.498962	FALSE	FALSE	FALSE	Nikpay_CAD	11	84776849	0.0093572	0.671446	184305			TRUE	BMI_UKB	11	84776849	0.00198231	1.9002e-11	461460			TRUE
rs35154326	G	A	G	A	-0.0130427	-0.001621	0.274044	0.312645	FALSE	FALSE	FALSE	Nikpay_CAD	16	24862414	0.0104717	0.876981	184305			TRUE	BMI_UKB	16	24862414	0.00223442	5.30005e-09	461460			TRUE
rs35364449	T	C	T	C	0.0217069	0.037846	0.109739	0.097094	FALSE	FALSE	FALSE	Nikpay_CAD	15	74278126	0.0173001	0.0286972	184305			TRUE	BMI_UKB	15	74278126	0.00318335	9.20026e-12	461460			TRUE
rs355777	C	G	C	G	0.0152715	0.015515	0.407537	0.408963	FALSE	TRUE	FALSE	Nikpay_CAD	3	154034950	0.0092909	0.094938	184305			TRUE	BMI_UKB	3	154034950	0.00201314	3.29989e-14	461460			TRUE
rs35697587	A	G	A	G	-0.0164677	-0.009594	0.508121	0.479319	FALSE	FALSE	FALSE	Nikpay_CAD	14	47298505	0.0093094	0.302742	184305			TRUE	BMI_UKB	14	47298505	0.00198067	9.20026e-17	461460			TRUE
rs35697691	G	C	G	C	0.0230305	-0.027742	0.089346	0.077502	FALSE	TRUE	FALSE	Nikpay_CAD	15	52353498	0.0225609	0.218829	184305			TRUE	BMI_UKB	15	52353498	0.00352223	6.20012e-11	461460			TRUE
rs35809007	A	G	A	G	-0.0171009	-0.007147	0.363205	0.375928	FALSE	FALSE	FALSE	Nikpay_CAD	2	47019521	0.0095104	0.452355	184305			TRUE	BMI_UKB	2	47019521	0.00205627	9.09913e-17	461460			TRUE
rs35957544	T	G	T	G	-0.0196429	0.005277	0.574316	0.468644	FALSE	FALSE	FALSE	Nikpay_CAD	8	73440371	0.0099612	0.596281	184305			TRUE	BMI_UKB	8	73440371	0.00200438	1.10002e-22	461460			TRUE
rs36007635	A	G	A	G	-0.021045	-0.031198	0.137698	0.126878	FALSE	FALSE	FALSE	Nikpay_CAD	6	163009335	0.0140434	0.0263142	184305			TRUE	BMI_UKB	6	163009335	0.00286788	2.19989e-13	461460			TRUE
rs36061954	T	C	T	C	0.0128445	0.008938	0.398747	0.401573	FALSE	FALSE	FALSE	Nikpay_CAD	8	38329650	0.0095104	0.347311	184305			TRUE	BMI_UKB	8	38329650	0.00201928	2e-10	461460			TRUE
rs3764625	G	T	G	T	-0.0117714	-0.006513	0.587594	0.570574	FALSE	FALSE	FALSE	Nikpay_CAD	19	49649051	0.0094093	0.488821	184305			TRUE	BMI_UKB	19	49649051	0.00201523	5.19996e-09	461460			TRUE
rs3766823	A	G	A	G	0.016056	0.020845	0.17196	0.213837	FALSE	FALSE	FALSE	Nikpay_CAD	1	32197257	0.0116601	0.073821	184305			TRUE	BMI_UKB	1	32197257	0.0026141	8.10009e-10	461460			TRUE
rs3784710	C	T	C	T	-0.0297067	-0.01354	0.226602	0.258749	FALSE	FALSE	FALSE	Nikpay_CAD	15	68072458	0.0106792	0.204839	184305			TRUE	BMI_UKB	15	68072458	0.00236042	2.49977e-36	461460			TRUE
rs3803286	G	A	G	A	-0.0186417	-0.021176	0.666815	0.64918	FALSE	FALSE	FALSE	Nikpay_CAD	14	103246470	0.0097754	0.0302921	184305			TRUE	BMI_UKB	14	103246470	0.00209828	6.4003e-19	461460			TRUE
rs3807566	T	G	T	G	-0.0120727	-0.005082	0.43832	0.413168	FALSE	FALSE	FALSE	Nikpay_CAD	7	50564204	0.0093637	0.587314	184305			TRUE	BMI_UKB	7	50564204	0.00199583	1.5e-09	461460			TRUE
rs3814883	T	C	T	C	0.0240107	-0.009706	0.482402	0.478074	FALSE	FALSE	FALSE	Nikpay_CAD	16	29994922	0.0099297	0.328334	184305			TRUE	BMI_UKB	16	29994922	0.00198424	1e-33	461460			TRUE
rs3851998	G	C	G	C	-0.0136071	-0.000815	0.743064	0.712307	FALSE	TRUE	FALSE	Nikpay_CAD	3	131876605	0.0106922	0.939241	184305			TRUE	BMI_UKB	3	131876605	0.00226874	2e-09	461460			TRUE
rs3866805	A	C	A	C	0.0117835	0.009994	0.355683	0.334675	FALSE	FALSE	FALSE	Nikpay_CAD	1	6657424	0.0098047	0.30806	184305			TRUE	BMI_UKB	1	6657424	0.00206546	1.2e-08	461460			TRUE
rs3897102	T	C	T	C	0.0120838	-0.010775	0.411157	0.429408	FALSE	FALSE	FALSE	Nikpay_CAD	12	123492112	0.0213736	0.614172	184305			TRUE	BMI_UKB	12	123492112	0.00202716	2.5e-09	461460			TRUE
rs3901286	A	C	A	C	-0.0225553	-0.009877	0.15244	0.207762	FALSE	FALSE	FALSE	Nikpay_CAD	7	99107727	0.0115417	0.392127	184305			TRUE	BMI_UKB	7	99107727	0.00275602	2.70023e-16	461460			TRUE
rs3902951	G	T	G	T	0.0141019	0.004349	0.237151	0.298539	FALSE	FALSE	FALSE	Nikpay_CAD	14	69789755	0.0105141	0.679141	184305			TRUE	BMI_UKB	14	69789755	0.00235267	2e-09	461460			TRUE
rs3935190	A	G	A	G	-0.0144864	0.002221	0.536784	0.5436	FALSE	FALSE	FALSE	Nikpay_CAD	17	79084367	0.0103457	0.830018	184305			TRUE	BMI_UKB	17	79084367	0.00199701	4.00037e-13	461460			TRUE
rs394608	C	T	C	T	0.0186353	0.01695	0.537697	0.532664	FALSE	FALSE	FALSE	Nikpay_CAD	21	46581798	0.0092203	0.0660146	184305			TRUE	BMI_UKB	21	46581798	0.00199484	9.49948e-21	461460			TRUE
rs396755	G	C	G	C	-0.0123639	-0.005255	0.571164	0.57394	FALSE	TRUE	TRUE	Nikpay_CAD	5	104022239	0.0094713	0.579006	184305			TRUE	BMI_UKB	5	104022239	0.00199937	6.29999e-10	461460			TRUE
rs40071	C	T	C	T	-0.0261666	-0.035667	0.179536	0.222484	FALSE	FALSE	FALSE	Nikpay_CAD	5	107496102	0.0112419	0.00151039	184305			TRUE	BMI_UKB	5	107496102	0.00258163	3.80014e-24	461460			TRUE
rs4017425	T	C	T	C	-0.0125817	-0.013138	0.470208	0.467064	FALSE	FALSE	FALSE	Nikpay_CAD	3	44028764	0.0093116	0.158265	184305			TRUE	BMI_UKB	3	44028764	0.00198035	2.1e-10	461460			TRUE
rs4055791	T	C	T	C	-0.0178082	0.006635	0.416804	0.420849	FALSE	FALSE	FALSE	Nikpay_CAD	13	59266053	0.0094006	0.480312	184305			TRUE	BMI_UKB	13	59266053	0.00200801	7.39946e-19	461460			TRUE
rs406388	G	C	G	C	0.015973	0.010325	0.177266	0.163569	FALSE	TRUE	FALSE	Nikpay_CAD	22	18226997	0.0134427	0.442443	184305			TRUE	BMI_UKB	22	18226997	0.00260181	8.30004e-10	461460			TRUE
rs41279738	G	T	G	T	0.0684263	-0.045889	0.025988	0.027516	FALSE	FALSE	FALSE	Nikpay_CAD	1	110082551	0.0308764	0.137222	184305			TRUE	BMI_UKB	1	110082551	0.0062225	4.00037e-28	461460			TRUE
rs41315816	C	T	C	T	0.0254409	-0.028402	0.058989	0.063546	FALSE	FALSE	FALSE	Nikpay_CAD	6	31944851	0.019691	0.149193	184305			TRUE	BMI_UKB	6	31944851	0.00419129	1.29999e-09	461460			TRUE
rs4148155	G	A	G	A	-0.0229681	0.023792	0.113268	0.11326	FALSE	FALSE	FALSE	Nikpay_CAD	4	89054667	0.0148874	0.110015	184305			TRUE	BMI_UKB	4	89054667	0.00310659	1.39991e-13	461460			TRUE
rs4261944	G	T	G	T	0.0138553	-0.011755	0.364935	0.390855	FALSE	FALSE	FALSE	Nikpay_CAD	4	31003636	0.0096407	0.222728	184305			TRUE	BMI_UKB	4	31003636	0.00205652	1.59993e-11	461460			TRUE
rs4284600	C	T	C	T	0.0119673	0.000498	0.467122	0.482311	FALSE	FALSE	FALSE	Nikpay_CAD	15	31843528	0.0095929	0.958598	184305			TRUE	BMI_UKB	15	31843528	0.00199506	2e-09	461460			TRUE
rs429343	G	A	G	A	-0.0173795	-0.010743	0.576573	0.523049	FALSE	FALSE	FALSE	Nikpay_CAD	2	147903382	0.0097168	0.268893	184305			TRUE	BMI_UKB	2	147903382	0.00199729	3.29989e-18	461460			TRUE
rs429358	C	T	C	T	-0.0266723	0.090851	0.154166	0.13247	FALSE	FALSE	FALSE	Nikpay_CAD	19	45411941	0.0151807	2.17e-09	184305			TRUE	BMI_UKB	19	45411941	0.00274373	2.39994e-22	461460			TRUE
rs4307239	G	A	G	A	0.0121413	0.001717	0.458941	0.482379	FALSE	FALSE	FALSE	Nikpay_CAD	7	24354300	0.009418	0.855339	184305			TRUE	BMI_UKB	7	24354300	0.00198816	1e-09	461460			TRUE
rs4419475	T	A	T	A	0.011487	0.016449	0.407327	0.442519	FALSE	TRUE	TRUE	Nikpay_CAD	4	96150044	0.0093898	0.0798087	184305			TRUE	BMI_UKB	4	96150044	0.0020106	1.09999e-08	461460			TRUE
rs4456769	T	C	T	C	0.0146111	0.012159	0.333444	0.32983	FALSE	FALSE	FALSE	Nikpay_CAD	20	25190777	0.0098178	0.215543	184305			TRUE	BMI_UKB	20	25190777	0.00210138	3.59998e-12	461460			TRUE
rs4477562	T	C	T	C	0.0296118	0.010091	0.128644	0.143911	FALSE	FALSE	FALSE	Nikpay_CAD	13	54104968	0.0129941	0.437403	184305			TRUE	BMI_UKB	13	54104968	0.00298011	2.90001e-23	461460			TRUE
rs4482463	A	C	A	C	-0.0313175	0.002765	0.923002	0.870696	FALSE	FALSE	FALSE	Nikpay_CAD	2	205375909	0.0161258	0.863859	184305			TRUE	BMI_UKB	2	205375909	0.00370692	2.99985e-17	461460			TRUE
rs45486197	A	G	A	G	0.025766	-0.016934	0.065685	0.05766	FALSE	FALSE	FALSE	Nikpay_CAD	19	2244849	0.0249018	0.496485	184305			TRUE	BMI_UKB	19	2244849	0.00403737	1.7e-10	461460			TRUE
rs4562625	G	C	G	C	-0.0130522	-0.005073	0.615007	0.615489	FALSE	TRUE	FALSE	Nikpay_CAD	1	209218583	0.009455	0.591583	184305			TRUE	BMI_UKB	1	209218583	0.00202513	1.2e-10	461460			TRUE
rs4605363	C	A	C	A	0.0163638	0.03651	0.341595	0.346055	FALSE	FALSE	FALSE	Nikpay_CAD	2	229010960	0.0099872	0.000256502	184305			TRUE	BMI_UKB	2	229010960	0.00207733	3.29989e-15	461460			TRUE
rs4625888	T	C	T	C	0.0117507	-0.041959	0.557644	0.525198	FALSE	FALSE	FALSE	Nikpay_CAD	2	204101157	0.0097211	1.59001e-05	184305			TRUE	BMI_UKB	2	204101157	0.00198303	3.09999e-09	461460			TRUE
rs4648450	A	C	A	C	-0.014837	0.00278	0.466824	0.451579	FALSE	FALSE	FALSE	Nikpay_CAD	1	2723214	0.009619	0.772572	184305			TRUE	BMI_UKB	1	2723214	0.00198775	8.4004e-14	461460			TRUE
rs4658403	T	C	T	C	-0.0188877	-0.009776	0.833659	0.781189	FALSE	FALSE	FALSE	Nikpay_CAD	1	243832560	0.011432	0.392471	184305			TRUE	BMI_UKB	1	243832560	0.00264997	1e-12	461460			TRUE
rs4672338	T	C	T	C	0.0135646	0.008083	0.336228	0.331865	FALSE	FALSE	FALSE	Nikpay_CAD	2	60217457	0.0101719	0.426823	184305			TRUE	BMI_UKB	2	60217457	0.00208669	8.00018e-11	461460			TRUE
rs4722398	T	C	T	C	0.0186993	0.00467	0.136137	0.125981	FALSE	FALSE	FALSE	Nikpay_CAD	7	3125220	0.0138859	0.736634	184305			TRUE	BMI_UKB	7	3125220	0.00287545	7.89951e-11	461460			TRUE
rs4737188	T	A	T	A	-0.0124447	-0.004963	0.473864	0.514165	FALSE	TRUE	TRUE	Nikpay_CAD	8	64756657	0.0094561	0.599688	184305			TRUE	BMI_UKB	8	64756657	0.00198274	3.50002e-10	461460			TRUE
rs4764949	G	A	G	A	-0.0183924	-0.007174	0.325892	0.376051	FALSE	FALSE	FALSE	Nikpay_CAD	12	103658096	0.0095679	0.453378	184305			TRUE	BMI_UKB	12	103658096	0.00211197	3.10027e-18	461460			TRUE
rs4790292	A	C	A	C	-0.0254509	-0.013542	0.153693	0.136108	FALSE	FALSE	FALSE	Nikpay_CAD	17	1824305	0.0153274	0.376957	184305			TRUE	BMI_UKB	17	1824305	0.00275603	2.60016e-20	461460			TRUE
rs4820410	G	A	G	A	-0.0177457	0.008113	0.345317	0.358466	FALSE	FALSE	FALSE	Nikpay_CAD	22	40690385	0.0095071	0.393459	184305			TRUE	BMI_UKB	22	40690385	0.00208527	1.69981e-17	461460			TRUE
rs4832298	T	C	T	C	-0.015965	-0.021497	0.686142	0.672757	FALSE	FALSE	FALSE	Nikpay_CAD	2	86764004	0.0104348	0.0393867	184305			TRUE	BMI_UKB	2	86764004	0.00212268	5.40008e-14	461460			TRUE
rs4858940	C	T	C	T	0.0229281	0.035852	0.885569	0.875866	FALSE	FALSE	FALSE	Nikpay_CAD	3	88254820	0.0167819	0.0326513	184305			TRUE	BMI_UKB	3	88254820	0.00309976	1.39991e-13	461460			TRUE
rs4876611	G	A	G	A	0.0197549	-0.015284	0.720243	0.721375	FALSE	FALSE	FALSE	Nikpay_CAD	8	116671848	0.0105119	0.145955	184305			TRUE	BMI_UKB	8	116671848	0.00220502	3.29989e-19	461460			TRUE
rs4929923	C	T	C	T	0.0189424	0.016055	0.645204	0.597203	FALSE	FALSE	FALSE	Nikpay_CAD	11	8639200	0.0095245	0.0918629	184305			TRUE	BMI_UKB	11	8639200	0.00206436	4.49987e-20	461460			TRUE
rs5011579	G	C	G	C	0.0140268	0.00261	0.715152	0.684171	FALSE	TRUE	FALSE	Nikpay_CAD	16	69187318	0.0102686	0.799362	184305			TRUE	BMI_UKB	16	69187318	0.00219322	1.6e-10	461460			TRUE
rs512121	C	T	C	T	-0.0159359	0.001965	0.192054	0.262299	FALSE	FALSE	FALSE	Nikpay_CAD	18	7548501	0.0108009	0.855638	184305			TRUE	BMI_UKB	18	7548501	0.00252176	2.59998e-10	461460			TRUE
rs529200	G	A	G	A	0.0168965	0.016641	0.527829	0.548675	FALSE	FALSE	FALSE	Nikpay_CAD	3	173114305	0.009355	0.0752679	184305			TRUE	BMI_UKB	3	173114305	0.0019785	1.29987e-17	461460			TRUE
rs539515	C	A	C	A	0.0495291	0.007949	0.204942	0.188742	FALSE	FALSE	FALSE	Nikpay_CAD	1	177889025	0.0117361	0.498209	184305			TRUE	BMI_UKB	1	177889025	0.0024426	1.99986e-91	461460			TRUE
rs55707359	G	T	G	T	0.0531292	0.0366	0.015432	0.012625	FALSE	FALSE	FALSE	Nikpay_CAD	11	46159333	0.0479016	0.444828	184305			TRUE	BMI_UKB	11	46159333	0.00812381	6.20012e-11	461460			TRUE
rs55714539	C	A	C	A	0.0175719	-0.00218	0.343587	0.327092	FALSE	FALSE	FALSE	Nikpay_CAD	19	18207397	0.0107813	0.839759	184305			TRUE	BMI_UKB	19	18207397	0.00210043	6.00067e-17	461460			TRUE
rs55726687	A	G	A	G	0.02483	0.005808	0.209709	0.190837	FALSE	FALSE	FALSE	Nikpay_CAD	12	991306	0.0119654	0.627392	184305			TRUE	BMI_UKB	12	991306	0.00242628	1.39991e-24	461460			TRUE
rs55769038	A	G	A	G	0.0160961	0.034501	0.590384	0.540951	FALSE	FALSE	FALSE	Nikpay_CAD	11	13331808	0.0094148	0.000247799	184305			TRUE	BMI_UKB	11	13331808	0.00201096	1.20005e-15	461460			TRUE
rs557951	G	T	G	T	0.0140534	0.013624	0.312937	0.30412	FALSE	FALSE	FALSE	Nikpay_CAD	3	62713263	0.0102034	0.181798	184305			TRUE	BMI_UKB	3	62713263	0.00213387	4.49987e-11	461460			TRUE
rs558887	G	A	G	A	-0.0129976	-0.009039	0.307507	0.306033	FALSE	FALSE	FALSE	Nikpay_CAD	11	28712741	0.0102338	0.377103	184305			TRUE	BMI_UKB	11	28712741	0.00214881	1.5e-09	461460			TRUE
rs559231	T	G	T	G	0.0134907	0.011722	0.393053	0.428771	FALSE	FALSE	FALSE	Nikpay_CAD	18	39644247	0.0094202	0.213372	184305			TRUE	BMI_UKB	18	39644247	0.00203562	3.40017e-11	461460			TRUE
rs56038322	A	G	A	G	0.0139276	-0.004993	0.31062	0.305836	FALSE	FALSE	FALSE	Nikpay_CAD	3	69925128	0.0105478	0.635949	184305			TRUE	BMI_UKB	3	69925128	0.00214833	8.99912e-11	461460			TRUE
rs56133507	G	T	G	T	0.0137622	0.00506	0.196875	0.17215	FALSE	FALSE	FALSE	Nikpay_CAD	2	172818467	0.013006	0.697238	184305			TRUE	BMI_UKB	2	172818467	0.00247385	2.69998e-08	461460			TRUE
rs56143236	T	C	T	C	0.0126667	0.028243	0.256388	0.248104	FALSE	FALSE	FALSE	Nikpay_CAD	3	157020444	0.0107292	0.0084795	184305			TRUE	BMI_UKB	3	157020444	0.00226533	2.30001e-08	461460			TRUE
rs56161855	T	A	T	A	0.0224575	0.016385	0.132847	0.143249	FALSE	TRUE	FALSE	Nikpay_CAD	17	46288649	0.013182	0.213874	184305			TRUE	BMI_UKB	17	46288649	0.00291784	1.39991e-14	461460			TRUE
rs56203622	C	T	C	T	0.0179769	0.027611	0.145529	0.174459	FALSE	FALSE	FALSE	Nikpay_CAD	9	131040874	0.0124314	0.0263457	184305			TRUE	BMI_UKB	9	131040874	0.00280183	1.40001e-10	461460			TRUE
rs56352336	C	T	C	T	-0.016327	-0.009972	0.154894	0.13366	FALSE	FALSE	FALSE	Nikpay_CAD	19	19352155	0.0151666	0.510861	184305			TRUE	BMI_UKB	19	19352155	0.00275021	2.90001e-09	461460			TRUE
rs56399737	T	C	T	C	-0.0161325	-0.033309	0.449124	0.400472	FALSE	FALSE	FALSE	Nikpay_CAD	13	33381721	0.009682	0.000581099	184305			TRUE	BMI_UKB	13	33381721	0.00199646	6.4003e-16	461460			TRUE
rs56858768	A	G	A	G	0.0159188	0.002321	0.296861	0.270368	FALSE	FALSE	FALSE	Nikpay_CAD	13	86511730	0.0105988	0.82666	184305			TRUE	BMI_UKB	13	86511730	0.00217378	2.39994e-13	461460			TRUE
rs56893062	G	T	G	T	0.0125141	0.006849	0.303342	0.286628	FALSE	FALSE	FALSE	Nikpay_CAD	8	25662655	0.0102393	0.503562	184305			TRUE	BMI_UKB	8	25662655	0.00215383	6.19998e-09	461460			TRUE
rs56930105	T	C	T	C	0.0157557	-0.003972	0.139295	0.145314	FALSE	FALSE	FALSE	Nikpay_CAD	2	10982487	0.013081	0.761397	184305			TRUE	BMI_UKB	2	10982487	0.00286187	3.69999e-08	461460			TRUE
rs57636386	C	T	C	T	-0.0412553	-0.033923	0.08383	0.101873	FALSE	FALSE	FALSE	Nikpay_CAD	18	58048295	0.015776	0.0315326	184305			TRUE	BMI_UKB	18	58048295	0.00358326	1.10002e-30	461460			TRUE
rs57989773	C	T	C	T	0.0133488	0.003304	0.244995	0.223239	FALSE	FALSE	FALSE	Nikpay_CAD	6	100629078	0.0131483	0.801592	184305			TRUE	BMI_UKB	6	100629078	0.00236315	1.6e-08	461460			TRUE
rs58862095	T	C	T	C	-0.0229877	-0.014952	0.419266	0.575244	FALSE	FALSE	FALSE	Nikpay_CAD	7	75081418	0.01108	0.177191	184305			TRUE	BMI_UKB	7	75081418	0.00200786	2.39994e-30	461460			TRUE
rs59068084	T	G	T	G	0.0110552	-0.006361	0.410232	0.440065	FALSE	FALSE	FALSE	Nikpay_CAD	4	113256737	0.0095625	0.505921	184305			TRUE	BMI_UKB	4	113256737	0.00201048	3.79997e-08	461460			TRUE
rs59086897	A	T	A	T	0.033385	0.020965	0.487541	0.43363	FALSE	TRUE	TRUE	Nikpay_CAD	2	25145173	0.0096961	0.030602	184305			TRUE	BMI_UKB	2	25145173	0.00196986	1.99986e-64	461460			TRUE
rs59227842	G	A	G	A	0.0229675	0.033871	0.31149	0.294483	FALSE	FALSE	FALSE	Nikpay_CAD	11	43692423	0.0103425	0.00105679	184305			TRUE	BMI_UKB	11	43692423	0.00215313	1.50003e-26	461460			TRUE
rs594024	C	T	C	T	-0.0146771	0.024884	0.554162	0.492246	FALSE	FALSE	FALSE	Nikpay_CAD	11	69443822	0.0104435	0.0171846	184305			TRUE	BMI_UKB	11	69443822	0.00199081	1.69981e-13	461460			TRUE
rs6023655	G	A	G	A	-0.0147346	-0.004663	0.765741	0.764977	FALSE	FALSE	FALSE	Nikpay_CAD	20	53479658	0.0118165	0.693126	184305			TRUE	BMI_UKB	20	53479658	0.00234997	3.59998e-10	461460			TRUE
rs60764613	T	G	T	G	0.02099	-0.004278	0.144883	0.14844	FALSE	FALSE	FALSE	Nikpay_CAD	18	1839911	0.0137816	0.756246	184305			TRUE	BMI_UKB	18	1839911	0.00282688	1.10002e-13	461460			TRUE
rs61740466	A	G	A	G	-0.0135153	0.012243	0.237203	0.250949	FALSE	FALSE	FALSE	Nikpay_CAD	1	19934900	0.0106618	0.250844	184305			TRUE	BMI_UKB	1	19934900	0.00231885	5.60003e-09	461460			TRUE
rs61813324	T	C	T	C	0.0290259	0.015155	0.135728	0.12481	FALSE	FALSE	FALSE	Nikpay_CAD	1	156049877	0.0174424	0.384923	184305			TRUE	BMI_UKB	1	156049877	0.00292038	2.80027e-23	461460			TRUE
rs61828641	A	G	A	G	0.0224585	0.001159	0.10925	0.126874	FALSE	FALSE	FALSE	Nikpay_CAD	1	174321997	0.0135513	0.931843	184305			TRUE	BMI_UKB	1	174321997	0.00315913	1.20005e-12	461460			TRUE
rs61871615	T	C	T	C	-0.0267159	-0.012952	0.091551	0.046915	FALSE	FALSE	FALSE	Nikpay_CAD	10	102487140	0.0303397	0.669453	184305			TRUE	BMI_UKB	10	102487140	0.00359269	1e-13	461460			TRUE
rs61903695	G	A	G	A	0.0166235	0.018623	0.254964	0.22856	FALSE	FALSE	FALSE	Nikpay_CAD	11	89922417	0.0111028	0.0934803	184305			TRUE	BMI_UKB	11	89922417	0.00227115	2.49977e-13	461460			TRUE
rs61992671	G	A	G	A	-0.0161925	-0.022694	0.49195	0.400589	FALSE	FALSE	FALSE	Nikpay_CAD	14	101531854	0.0123369	0.065837	184305			TRUE	BMI_UKB	14	101531854	0.00206924	5.10035e-15	461460			TRUE
rs62007782	A	G	A	G	-0.0167007	-0.035754	0.265091	0.216112	FALSE	FALSE	FALSE	Nikpay_CAD	15	78029797	0.0117014	0.00224662	184305			TRUE	BMI_UKB	15	78029797	0.00224215	9.3994e-14	461460			TRUE
rs62020775	A	T	A	T	-0.0165665	0.002932	0.14168	0.139292	FALSE	TRUE	FALSE	Nikpay_CAD	15	89960286	0.0141966	0.836378	184305			TRUE	BMI_UKB	15	89960286	0.0028635	7.19996e-09	461460			TRUE
rs62072006	C	A	C	A	0.0156492	0.035013	0.144541	0.125588	FALSE	FALSE	FALSE	Nikpay_CAD	17	52938468	0.0142759	0.0141827	184305			TRUE	BMI_UKB	17	52938468	0.00282374	2.99999e-08	461460			TRUE
rs62107261	C	T	C	T	-0.0911559	-0.02137	0.048327	0.038185	FALSE	FALSE	FALSE	Nikpay_CAD	2	422144	0.0337148	0.526181	184305			TRUE	BMI_UKB	2	422144	0.00460882	4.60045e-87	461460			TRUE
rs62176243	T	A	T	A	-0.0149699	-0.017107	0.244987	0.251866	FALSE	TRUE	FALSE	Nikpay_CAD	2	166190881	0.0108563	0.115078	184305			TRUE	BMI_UKB	2	166190881	0.00228878	6.09958e-11	461460			TRUE
rs62190049	C	G	C	G	-0.0111798	-0.013963	0.390446	0.33511	FALSE	TRUE	FALSE	Nikpay_CAD	2	182566998	0.0108584	0.198474	184305			TRUE	BMI_UKB	2	182566998	0.00203614	4e-08	461460			TRUE
rs62241847	G	A	G	A	-0.0124263	-0.027456	0.314443	0.269705	FALSE	FALSE	FALSE	Nikpay_CAD	3	20466465	0.0107672	0.0107731	184305			TRUE	BMI_UKB	3	20466465	0.00212897	5.30005e-09	461460			TRUE
rs62246311	A	G	A	G	0.0207539	-0.016816	0.102364	0.094677	FALSE	FALSE	FALSE	Nikpay_CAD	3	9498143	0.0171089	0.325666	184305			TRUE	BMI_UKB	3	9498143	0.00325487	1.79999e-10	461460			TRUE
rs62379271	G	T	G	T	0.0117237	0.006374	0.578511	0.539563	FALSE	FALSE	FALSE	Nikpay_CAD	5	105870033	0.0096266	0.507892	184305			TRUE	BMI_UKB	5	105870033	0.00200557	5e-09	461460			TRUE
rs6265	T	C	T	C	-0.0399185	-0.030433	0.188472	0.199336	FALSE	FALSE	FALSE	Nikpay_CAD	11	27679916	0.0115243	0.00827199	184305			TRUE	BMI_UKB	11	27679916	0.00252719	3.29989e-56	461460			TRUE
rs6430068	A	G	A	G	0.0186066	0.022498	0.108559	0.12469	FALSE	FALSE	FALSE	Nikpay_CAD	2	145627927	0.0155446	0.147808	184305			TRUE	BMI_UKB	2	145627927	0.0031882	5.30005e-09	461460			TRUE
rs6444950	A	G	A	G	0.0158525	-0.010109	0.237474	0.226917	FALSE	FALSE	FALSE	Nikpay_CAD	3	170602073	0.0110333	0.359549	184305			TRUE	BMI_UKB	3	170602073	0.00232007	8.30042e-12	461460			TRUE
rs6474856	T	C	T	C	-0.0122041	-0.012444	0.64022	0.626897	FALSE	FALSE	FALSE	Nikpay_CAD	9	14768160	0.0096223	0.195924	184305			TRUE	BMI_UKB	9	14768160	0.00207048	3.79997e-09	461460			TRUE
rs6531639	A	G	A	G	-0.0136291	0.002554	0.247548	0.203533	FALSE	FALSE	FALSE	Nikpay_CAD	4	38556399	0.0130484	0.844819	184305			TRUE	BMI_UKB	4	38556399	0.00233909	5.69994e-09	461460			TRUE
rs6545714	A	G	A	G	-0.0205219	-0.010368	0.601448	0.613514	FALSE	FALSE	FALSE	Nikpay_CAD	2	59307725	0.0097493	0.287575	184305			TRUE	BMI_UKB	2	59307725	0.00201573	2.39994e-24	461460			TRUE
rs6560906	C	T	C	T	-0.012198	-0.007022	0.691874	0.708009	FALSE	FALSE	FALSE	Nikpay_CAD	12	133414054	0.010866	0.518128	184305			TRUE	BMI_UKB	12	133414054	0.00214136	1.2e-08	461460			TRUE
rs6561937	A	T	A	T	-0.015934	0.00411	0.753587	0.76521	FALSE	TRUE	FALSE	Nikpay_CAD	13	58257667	0.0119545	0.730994	184305			TRUE	BMI_UKB	13	58257667	0.00230346	4.60045e-12	461460			TRUE
rs6567160	C	T	C	T	0.0541723	0.057739	0.232714	0.254306	FALSE	FALSE	FALSE	Nikpay_CAD	18	57829135	0.0105597	4.55995e-08	184305			TRUE	BMI_UKB	18	57829135	0.00234213	2.30144e-118	461460			TRUE
rs6575340	A	G	A	G	0.0207333	0.003557	0.636038	0.588269	FALSE	FALSE	FALSE	Nikpay_CAD	14	94023972	0.0096918	0.71361	184305			TRUE	BMI_UKB	14	94023972	0.00206189	8.69961e-24	461460			TRUE
rs6597975	G	C	G	C	0.013681	0.00607	0.54389	0.472191	FALSE	TRUE	TRUE	Nikpay_CAD	11	838842	0.0109453	0.579186	184305			TRUE	BMI_UKB	11	838842	0.00199532	7.10068e-12	461460			TRUE
rs66679256	T	C	T	C	0.0148864	0.006213	0.445826	0.452491	FALSE	FALSE	FALSE	Nikpay_CAD	4	18351898	0.0093214	0.505069	184305			TRUE	BMI_UKB	4	18351898	0.00198759	6.89922e-14	461460			TRUE
rs6669189	T	C	T	C	0.0171368	-0.013126	0.401588	0.434173	FALSE	FALSE	FALSE	Nikpay_CAD	1	75011358	0.0094126	0.163162	184305			TRUE	BMI_UKB	1	75011358	0.00201682	1.9002e-17	461460			TRUE
rs6669341	G	A	G	A	-0.0170287	-0.015336	0.582679	0.546228	FALSE	FALSE	FALSE	Nikpay_CAD	1	47678458	0.009581	0.10945	184305			TRUE	BMI_UKB	1	47678458	0.0019986	1.59993e-17	461460			TRUE
rs6682438	C	T	C	T	0.0131586	-0.000357	0.673081	0.663187	FALSE	FALSE	FALSE	Nikpay_CAD	1	33784146	0.0098993	0.971232	184305			TRUE	BMI_UKB	1	33784146	0.00210047	3.69999e-10	461460			TRUE
rs6696828	C	G	C	G	0.0137805	0.009812	0.303943	0.300107	FALSE	TRUE	FALSE	Nikpay_CAD	1	80812020	0.0099384	0.323503	184305			TRUE	BMI_UKB	1	80812020	0.00214061	1.2e-10	461460			TRUE
rs6705567	C	T	C	T	-0.0146168	0.009838	0.37596	0.340507	FALSE	FALSE	FALSE	Nikpay_CAD	2	55320173	0.010312	0.340068	184305			TRUE	BMI_UKB	2	55320173	0.00204919	9.79941e-13	461460			TRUE
rs6707827	G	A	G	A	0.0119437	0.004862	0.703627	0.696605	FALSE	FALSE	FALSE	Nikpay_CAD	2	100123030	0.0107074	0.649774	184305			TRUE	BMI_UKB	2	100123030	0.00217332	3.89996e-08	461460			TRUE
rs6710091	G	C	G	C	-0.0116835	-0.021698	0.348174	0.330285	FALSE	TRUE	FALSE	Nikpay_CAD	2	239597	0.0097667	0.0263087	184305			TRUE	BMI_UKB	2	239597	0.00206707	1.6e-08	461460			TRUE
rs6713781	C	G	C	G	-0.0135736	-0.003676	0.401882	0.457824	FALSE	TRUE	TRUE	Nikpay_CAD	2	40291940	0.0095984	0.701733	184305			TRUE	BMI_UKB	2	40291940	0.00202799	2.19989e-11	461460			TRUE
rs6725931	T	C	T	C	0.0191046	0.025678	0.847658	0.813187	FALSE	FALSE	FALSE	Nikpay_CAD	2	220205146	0.0133905	0.0551595	184305			TRUE	BMI_UKB	2	220205146	0.00274403	3.29989e-12	461460			TRUE
rs6744646	G	A	G	A	0.0554684	0.033846	0.828299	0.795385	FALSE	FALSE	FALSE	Nikpay_CAD	2	628504	0.0121696	0.00541589	184305			TRUE	BMI_UKB	2	628504	0.00261213	4.49987e-100	461460			TRUE
rs6752979	A	G	A	G	0.0125235	0.010234	0.31688	0.290051	FALSE	FALSE	FALSE	Nikpay_CAD	2	81741750	0.0107748	0.342209	184305			TRUE	BMI_UKB	2	81741750	0.00211721	3.29997e-09	461460			TRUE
rs67609008	C	T	C	T	0.0170863	0.006283	0.283614	0.248155	FALSE	FALSE	FALSE	Nikpay_CAD	10	126640936	0.011294	0.577998	184305			TRUE	BMI_UKB	10	126640936	0.0022021	8.60003e-15	461460			TRUE
rs6774894	A	T	A	T	0.0133088	0.009518	0.358148	0.359668	FALSE	TRUE	FALSE	Nikpay_CAD	3	196116393	0.0099394	0.338265	184305			TRUE	BMI_UKB	3	196116393	0.00205674	9.70063e-11	461460			TRUE
rs6831088	A	G	A	G	-0.0115222	-7.7e-05	0.640139	0.65365	FALSE	FALSE	FALSE	Nikpay_CAD	4	20257769	0.0100003	0.993856	184305			TRUE	BMI_UKB	4	20257769	0.0020591	2.19999e-08	461460			TRUE
rs6843852	T	C	T	C	0.0130897	0.001798	0.507861	0.49062	FALSE	FALSE	FALSE	Nikpay_CAD	4	162132758	0.0093572	0.847624	184305			TRUE	BMI_UKB	4	162132758	0.00197607	3.50026e-11	461460			TRUE
rs6909685	T	C	T	C	-0.014612	-0.015737	0.326809	0.368754	FALSE	FALSE	FALSE	Nikpay_CAD	6	97753952	0.0097526	0.10661	184305			TRUE	BMI_UKB	6	97753952	0.00211352	4.70002e-12	461460			TRUE
rs6922607	G	A	G	A	0.0148848	-0.007413	0.189847	0.19345	FALSE	FALSE	FALSE	Nikpay_CAD	6	142703483	0.0116655	0.525128	184305			TRUE	BMI_UKB	6	142703483	0.00251479	3.2e-09	461460			TRUE
rs6938973	C	T	C	T	0.0182223	-0.005435	0.601456	0.628242	FALSE	FALSE	FALSE	Nikpay_CAD	6	98421721	0.0096809	0.574516	184305			TRUE	BMI_UKB	6	98421721	0.00201872	1.80011e-19	461460			TRUE
rs6950388	A	G	A	G	0.0155219	-0.014252	0.795086	0.71594	FALSE	FALSE	FALSE	Nikpay_CAD	7	1270699	0.0140988	0.312081	184305			TRUE	BMI_UKB	7	1270699	0.00244806	2.30001e-10	461460			TRUE
rs6962980	C	A	C	A	-0.0159568	0.00385	0.556019	0.508571	FALSE	FALSE	FALSE	Nikpay_CAD	7	113452183	0.009682	0.690892	184305			TRUE	BMI_UKB	7	113452183	0.00198814	1e-15	461460			TRUE
rs698147	G	A	G	A	-0.0128512	-0.002168	0.543596	0.542536	FALSE	FALSE	FALSE	Nikpay_CAD	5	3513485	0.0092258	0.814213	184305			TRUE	BMI_UKB	5	3513485	0.00198514	9.60064e-11	461460			TRUE
rs6998660	G	A	G	A	0.0125456	0.010934	0.452592	0.463605	FALSE	FALSE	FALSE	Nikpay_CAD	8	143373972	0.0092931	0.239367	184305			TRUE	BMI_UKB	8	143373972	0.00198902	2.80001e-10	461460			TRUE
rs7024334	G	T	G	T	-0.0138177	-0.004446	0.77914	0.758244	FALSE	FALSE	FALSE	Nikpay_CAD	9	109072075	0.0111778	0.690812	184305			TRUE	BMI_UKB	9	109072075	0.00238338	6.69993e-09	461460			TRUE
rs7027304	T	C	T	C	0.0145492	0.008115	0.652661	0.629265	FALSE	FALSE	FALSE	Nikpay_CAD	9	129408290	0.0098873	0.411789	184305			TRUE	BMI_UKB	9	129408290	0.00208703	3.10027e-12	461460			TRUE
rs7034554	G	A	G	A	-0.0129826	-0.018922	0.373825	0.344478	FALSE	FALSE	FALSE	Nikpay_CAD	9	37081301	0.0097504	0.0523034	184305			TRUE	BMI_UKB	9	37081301	0.00204252	2.1e-10	461460			TRUE
rs7038943	C	T	C	T	-0.0140202	-0.012516	0.33879	0.35248	FALSE	FALSE	FALSE	Nikpay_CAD	9	120377178	0.0095679	0.190833	184305			TRUE	BMI_UKB	9	120377178	0.00208641	1.80011e-11	461460			TRUE
rs704061	C	T	C	T	0.0146374	0.014286	0.45505	0.460209	FALSE	FALSE	FALSE	Nikpay_CAD	12	89771903	0.0091812	0.119708	184305			TRUE	BMI_UKB	12	89771903	0.00198552	1.69981e-13	461460			TRUE
rs705145	A	C	A	C	0.0139021	0.005305	0.34518	0.374308	FALSE	FALSE	FALSE	Nikpay_CAD	10	125226178	0.009556	0.578793	184305			TRUE	BMI_UKB	10	125226178	0.0020798	2.29985e-11	461460			TRUE
rs7070670	T	C	T	C	-0.0123274	0.012541	0.327923	0.296283	FALSE	FALSE	FALSE	Nikpay_CAD	10	61842645	0.0103294	0.224708	184305			TRUE	BMI_UKB	10	61842645	0.00211928	5.99998e-09	461460			TRUE
rs7081254	C	T	C	T	-0.0142516	-0.01015	0.205739	0.175486	FALSE	FALSE	FALSE	Nikpay_CAD	10	132955696	0.0128941	0.431176	184305			TRUE	BMI_UKB	10	132955696	0.00245216	6.19998e-09	461460			TRUE
rs7124681	A	C	A	C	0.0256977	-0.000684	0.408353	0.388567	FALSE	FALSE	FALSE	Nikpay_CAD	11	47529947	0.0096146	0.943285	184305			TRUE	BMI_UKB	11	47529947	0.0020063	1.50003e-37	461460			TRUE
rs7132908	A	G	A	G	0.0297904	0.010694	0.384458	0.376038	FALSE	FALSE	FALSE	Nikpay_CAD	12	50263148	0.0096331	0.266943	184305			TRUE	BMI_UKB	12	50263148	0.00203363	1.39991e-48	461460			TRUE
rs71495038	A	G	A	G	0.0277998	-0.002399	0.076936	0.078153	FALSE	FALSE	FALSE	Nikpay_CAD	10	33971383	0.0170806	0.888303	184305			TRUE	BMI_UKB	10	33971383	0.00370969	6.70039e-14	461460			TRUE
rs7201895	A	G	A	G	-0.0149781	0.003592	0.354291	0.335583	FALSE	FALSE	FALSE	Nikpay_CAD	16	407723	0.0103316	0.728087	184305			TRUE	BMI_UKB	16	407723	0.00207999	6.00067e-13	461460			TRUE
rs7206608	G	C	G	C	0.0135122	-0.000749	0.32162	0.303515	FALSE	TRUE	FALSE	Nikpay_CAD	16	82872628	0.0104315	0.94276	184305			TRUE	BMI_UKB	16	82872628	0.00211797	1.79999e-10	461460			TRUE
rs7218014	C	T	C	T	0.0189524	0.022831	0.197305	0.233432	FALSE	FALSE	FALSE	Nikpay_CAD	17	65832016	0.011218	0.0418292	184305			TRUE	BMI_UKB	17	65832016	0.00249216	2.90001e-14	461460			TRUE
rs7232171	T	G	T	G	0.0123404	0.012887	0.58263	0.592565	FALSE	FALSE	FALSE	Nikpay_CAD	18	31251221	0.0097048	0.184212	184305			TRUE	BMI_UKB	18	31251221	0.00200821	8e-10	461460			TRUE
rs723672	T	C	T	C	0.0111273	0.011284	0.43151	0.459218	FALSE	FALSE	FALSE	Nikpay_CAD	12	2161561	0.0095506	0.237403	184305			TRUE	BMI_UKB	12	2161561	0.00200698	2.99999e-08	461460			TRUE
rs7259070	C	T	C	T	0.021869	0.026329	0.596062	0.52547	FALSE	FALSE	FALSE	Nikpay_CAD	19	47562509	0.0117839	0.0254624	184305			TRUE	BMI_UKB	19	47562509	0.00203628	6.59933e-27	461460			TRUE
rs72649373	C	T	C	T	0.0178062	-0.028778	0.143188	0.126169	FALSE	FALSE	FALSE	Nikpay_CAD	4	80609966	0.0155283	0.0638455	184305			TRUE	BMI_UKB	4	80609966	0.00287805	6.1e-10	461460			TRUE
rs72673947	G	A	G	A	0.0218864	0.000819	0.107031	0.117545	FALSE	FALSE	FALSE	Nikpay_CAD	8	118884379	0.0143725	0.954558	184305			TRUE	BMI_UKB	8	118884379	0.00321496	9.8992e-12	461460			TRUE
rs72892910	T	G	T	G	0.0387798	0.02198	0.172232	0.189463	FALSE	FALSE	FALSE	Nikpay_CAD	6	50816887	0.011671	0.0596596	184305			TRUE	BMI_UKB	6	50816887	0.00262053	1.50003e-49	461460			TRUE
rs72976986	A	G	A	G	-0.0232257	-0.014651	0.190123	0.155476	FALSE	FALSE	FALSE	Nikpay_CAD	19	4050424	0.0152025	0.335184	184305			TRUE	BMI_UKB	19	4050424	0.00254712	7.59976e-20	461460			TRUE
rs73026725	A	C	A	C	-0.022318	-0.024092	0.153534	0.122833	FALSE	FALSE	FALSE	Nikpay_CAD	19	31017686	0.0150254	0.108842	184305			TRUE	BMI_UKB	19	31017686	0.00275052	4.90004e-16	461460			TRUE
rs73052033	C	T	C	T	-0.0303929	-0.00395	0.18493	0.168992	FALSE	FALSE	FALSE	Nikpay_CAD	3	185828465	0.0124075	0.750214	184305			TRUE	BMI_UKB	3	185828465	0.00254634	7.70016e-33	461460			TRUE
rs7306534	A	G	A	G	-0.0112754	-0.003442	0.621712	0.624148	FALSE	FALSE	FALSE	Nikpay_CAD	12	68107914	0.0095538	0.718641	184305			TRUE	BMI_UKB	12	68107914	0.00205437	4.09996e-08	461460			TRUE
rs73124396	C	T	C	T	-0.0154472	0.00769	0.205144	0.212704	FALSE	FALSE	FALSE	Nikpay_CAD	7	71579606	0.0112995	0.496148	184305			TRUE	BMI_UKB	7	71579606	0.0024548	3.09999e-10	461460			TRUE
rs73142879	T	C	T	C	-0.0266936	-0.012061	0.192297	0.171797	FALSE	FALSE	FALSE	Nikpay_CAD	20	51195932	0.0123455	0.328594	184305			TRUE	BMI_UKB	20	51195932	0.00252257	3.59998e-26	461460			TRUE
rs73193736	G	A	G	A	-0.0177165	-0.012618	0.243934	0.205816	FALSE	FALSE	FALSE	Nikpay_CAD	12	108294381	0.0120099	0.293427	184305			TRUE	BMI_UKB	12	108294381	0.00232002	2.19989e-14	461460			TRUE
rs73213484	T	A	T	A	-0.0225766	-0.006623	0.141236	0.167849	FALSE	TRUE	FALSE	Nikpay_CAD	4	28489339	0.0122728	0.589438	184305			TRUE	BMI_UKB	4	28489339	0.0028364	1.69981e-15	461460			TRUE
rs7331420	A	G	A	G	-0.0143702	0.00055	0.285276	0.286014	FALSE	FALSE	FALSE	Nikpay_CAD	13	99236471	0.0103327	0.957549	184305			TRUE	BMI_UKB	13	99236471	0.00220081	6.59933e-11	461460			TRUE
rs7357754	G	A	G	A	0.0141146	0.019986	0.500139	0.490759	FALSE	FALSE	FALSE	Nikpay_CAD	9	92207308	0.0093105	0.0318244	184305			TRUE	BMI_UKB	9	92207308	0.00198362	1.10002e-12	461460			TRUE
rs73601548	T	C	T	C	0.0177354	0.006981	0.114527	0.107651	FALSE	FALSE	FALSE	Nikpay_CAD	10	18549889	0.0152003	0.646042	184305			TRUE	BMI_UKB	10	18549889	0.00311639	1.29999e-08	461460			TRUE
rs73985439	C	A	C	A	0.0136616	0.006177	0.307299	0.320431	FALSE	FALSE	FALSE	Nikpay_CAD	2	212299249	0.0101263	0.541864	184305			TRUE	BMI_UKB	2	212299249	0.00214059	1.7e-10	461460			TRUE
rs7442885	G	C	G	C	-0.0228163	-0.017618	0.214049	0.241625	FALSE	TRUE	FALSE	Nikpay_CAD	5	87682877	0.0110235	0.109995	184305			TRUE	BMI_UKB	5	87682877	0.00241251	3.19963e-21	461460			TRUE
rs745249	T	C	T	C	0.0176118	0.008828	0.281945	0.299926	FALSE	FALSE	FALSE	Nikpay_CAD	2	105460333	0.0105488	0.402666	184305			TRUE	BMI_UKB	2	105460333	0.00219724	1.10002e-15	461460			TRUE
rs74750282	C	T	C	T	-0.0196382	-0.010183	0.086623	0.0759	FALSE	FALSE	FALSE	Nikpay_CAD	7	114744463	0.0183787	0.579535	184305			TRUE	BMI_UKB	7	114744463	0.00352561	2.5e-08	461460			TRUE
rs7498665	G	A	G	A	0.0268646	0.018987	0.399659	0.349174	FALSE	FALSE	FALSE	Nikpay_CAD	16	28883241	0.0100937	0.0599612	184305			TRUE	BMI_UKB	16	28883241	0.00201997	2.29985e-40	461460			TRUE
rs7516554	T	C	T	C	0.0120066	-0.014373	0.399941	0.378041	FALSE	FALSE	FALSE	Nikpay_CAD	1	210301331	0.009556	0.13256	184305			TRUE	BMI_UKB	1	210301331	0.00201565	2.59998e-09	461460			TRUE
rs7519259	A	G	A	G	0.0140028	0.019619	0.52836	0.472488	FALSE	FALSE	FALSE	Nikpay_CAD	1	66434743	0.009405	0.0369769	184305			TRUE	BMI_UKB	1	66434743	0.00198381	1.69981e-12	461460			TRUE
rs754635	G	C	G	C	0.0219925	0.00575	0.886582	0.84189	FALSE	TRUE	FALSE	Nikpay_CAD	3	42305131	0.0134405	0.668789	184305			TRUE	BMI_UKB	3	42305131	0.0031093	1.50003e-12	461460			TRUE
rs75499503	T	C	T	C	-0.0180331	-0.001185	0.220101	0.205855	FALSE	FALSE	FALSE	Nikpay_CAD	6	26145217	0.0119958	0.921309	184305			TRUE	BMI_UKB	6	26145217	0.00241845	8.9002e-14	461460			TRUE
rs7568228	C	G	C	G	-0.0119625	-0.002434	0.52717	0.528472	FALSE	TRUE	TRUE	Nikpay_CAD	2	236848488	0.00972	0.80227	184305			TRUE	BMI_UKB	2	236848488	0.00197288	1.29999e-09	461460			TRUE
rs7571496	G	A	G	A	-0.0158916	-0.014471	0.260545	0.326535	FALSE	FALSE	FALSE	Nikpay_CAD	2	6169351	0.0098601	0.142206	184305			TRUE	BMI_UKB	2	6169351	0.00225454	1.80011e-12	461460			TRUE
rs76183894	C	T	C	T	-0.0219584	-0.013708	0.080747	0.07561	FALSE	FALSE	FALSE	Nikpay_CAD	3	114371939	0.0176542	0.43747	184305			TRUE	BMI_UKB	3	114371939	0.00364437	1.7e-09	461460			TRUE
rs7619139	A	T	A	T	0.0134537	0.008555	0.588616	0.560592	FALSE	TRUE	TRUE	Nikpay_CAD	3	25110415	0.0093572	0.360575	184305			TRUE	BMI_UKB	3	25110415	0.00201061	2.19989e-11	461460			TRUE
rs76267866	T	A	T	A	0.0141438	0.012383	0.206473	0.191034	FALSE	TRUE	FALSE	Nikpay_CAD	3	70540347	0.0118089	0.294356	184305			TRUE	BMI_UKB	3	70540347	0.00243965	6.69993e-09	461460			TRUE
rs765874	A	T	A	T	-0.0120592	0.01522	0.489362	0.493644	FALSE	TRUE	TRUE	Nikpay_CAD	6	143185557	0.0092964	0.101589	184305			TRUE	BMI_UKB	6	143185557	0.00197569	1e-09	461460			TRUE
rs76702514	G	C	G	C	-0.0164862	-0.016132	0.210623	0.195657	FALSE	TRUE	FALSE	Nikpay_CAD	1	195148296	0.0119186	0.175893	184305			TRUE	BMI_UKB	1	195148296	0.00243278	1.20005e-11	461460			TRUE
rs7683836	A	G	A	G	-0.0122469	-0.014753	0.557215	0.513357	FALSE	FALSE	FALSE	Nikpay_CAD	4	180167906	0.0094224	0.117409	184305			TRUE	BMI_UKB	4	180167906	0.00199427	8.19993e-10	461460			TRUE
rs7704382	G	C	G	C	0.0120126	-0.007978	0.433528	0.438284	FALSE	TRUE	TRUE	Nikpay_CAD	5	112448114	0.0095223	0.40213	184305			TRUE	BMI_UKB	5	112448114	0.00199631	1.79999e-09	461460			TRUE
rs7708584	G	A	G	A	-0.0159321	-0.001483	0.572344	0.538292	FALSE	FALSE	FALSE	Nikpay_CAD	5	153543466	0.009581	0.87699	184305			TRUE	BMI_UKB	5	153543466	0.0019949	1.39991e-15	461460			TRUE
rs7761673	A	T	A	T	-0.0135915	-0.013698	0.21988	0.208239	FALSE	TRUE	FALSE	Nikpay_CAD	6	70357368	0.0115634	0.236177	184305			TRUE	BMI_UKB	6	70357368	0.0023901	1.29999e-08	461460			TRUE
rs7762794	G	A	G	A	0.0149077	-0.003997	0.285408	0.344577	FALSE	FALSE	FALSE	Nikpay_CAD	6	153380228	0.0096364	0.6783	184305			TRUE	BMI_UKB	6	153380228	0.00218606	9.09913e-12	461460			TRUE
rs7774	A	C	A	C	0.014988	-0.000369	0.310467	0.338535	FALSE	FALSE	FALSE	Nikpay_CAD	17	4801163	0.0107009	0.972492	184305			TRUE	BMI_UKB	17	4801163	0.00215169	3.29989e-12	461460			TRUE
rs7776021	A	G	A	G	0.0123701	0.004535	0.287599	0.317111	FALSE	FALSE	FALSE	Nikpay_CAD	6	73742152	0.0101024	0.653501	184305			TRUE	BMI_UKB	6	73742152	0.00218251	1.40001e-08	461460			TRUE
rs78012460	G	A	G	A	-0.0370828	-0.046314	0.022673	0.020942	FALSE	FALSE	FALSE	Nikpay_CAD	15	55424234	0.0327143	0.156861	184305			TRUE	BMI_UKB	15	55424234	0.00666929	2.69998e-08	461460			TRUE
rs7802342	G	T	G	T	0.0122748	0.008772	0.288566	0.294707	FALSE	FALSE	FALSE	Nikpay_CAD	7	137435925	0.0101132	0.385735	184305			TRUE	BMI_UKB	7	137435925	0.00218145	1.79999e-08	461460			TRUE
rs7805441	T	C	T	C	0.0133747	0.001625	0.502261	0.543647	FALSE	FALSE	FALSE	Nikpay_CAD	7	78121458	0.0093127	0.861478	184305			TRUE	BMI_UKB	7	78121458	0.00198884	1.80011e-11	461460			TRUE
rs784257	C	T	C	T	0.0179315	0.017966	0.812541	0.814467	FALSE	FALSE	FALSE	Nikpay_CAD	18	53397199	0.0126388	0.155174	184305			TRUE	BMI_UKB	18	53397199	0.00254968	1.99986e-12	461460			TRUE
rs78605811	C	A	C	A	-0.032737	0.048879	0.05405	0.048073	FALSE	FALSE	FALSE	Nikpay_CAD	3	83631491	0.023443	0.0370681	184305			TRUE	BMI_UKB	3	83631491	0.00444673	1.80011e-13	461460			TRUE
rs78886584	G	A	G	A	0.0116661	-0.003392	0.491021	0.499536	FALSE	FALSE	FALSE	Nikpay_CAD	1	16859325	0.0116558	0.77104	184305			TRUE	BMI_UKB	1	16859325	0.0019948	5e-09	461460			TRUE
rs7893571	T	G	T	G	0.0140553	-0.006762	0.665897	0.67358	FALSE	FALSE	FALSE	Nikpay_CAD	10	16750129	0.0101567	0.505559	184305			TRUE	BMI_UKB	10	16750129	0.00210152	2.29985e-11	461460			TRUE
rs7924036	T	G	T	G	-0.0142836	0.006085	0.503265	0.510564	FALSE	FALSE	FALSE	Nikpay_CAD	10	65191645	0.0091867	0.507731	184305			TRUE	BMI_UKB	10	65191645	0.0019778	5.10035e-13	461460			TRUE
rs7925100	A	G	A	G	0.014725	0.01472	0.396117	0.35799	FALSE	FALSE	FALSE	Nikpay_CAD	11	118941596	0.0098927	0.136761	184305			TRUE	BMI_UKB	11	118941596	0.0020221	3.29989e-13	461460			TRUE
rs7942037	C	G	C	G	-0.0161952	0.005005	0.360333	0.33063	FALSE	TRUE	FALSE	Nikpay_CAD	11	30430332	0.0099155	0.613725	184305			TRUE	BMI_UKB	11	30430332	0.00205793	3.59998e-15	461460			TRUE
rs7944782	G	T	G	T	0.0157606	0.009957	0.509784	0.520351	FALSE	FALSE	FALSE	Nikpay_CAD	11	130795698	0.0094235	0.290686	184305			TRUE	BMI_UKB	11	130795698	0.00198748	2.19989e-15	461460			TRUE
rs7947143	A	G	A	G	-0.0182782	0.00494	0.163483	0.141532	FALSE	FALSE	FALSE	Nikpay_CAD	11	64090422	0.0136545	0.717513	184305			TRUE	BMI_UKB	11	64090422	0.00267522	8.30042e-12	461460			TRUE
rs7975187	G	A	G	A	0.0151361	0.005519	0.213905	0.224035	FALSE	FALSE	FALSE	Nikpay_CAD	12	60964108	0.0109486	0.614203	184305			TRUE	BMI_UKB	12	60964108	0.00241251	3.50002e-10	461460			TRUE
rs79780963	T	C	T	C	0.0236803	-0.07707	0.077428	0.124848	FALSE	FALSE	FALSE	Nikpay_CAD	10	104952499	0.0143313	7.53998e-08	184305			TRUE	BMI_UKB	10	104952499	0.00369591	1.5e-10	461460			TRUE
rs7996639	A	G	A	G	0.0145559	-0.006537	0.449354	0.4751	FALSE	FALSE	FALSE	Nikpay_CAD	13	97019090	0.0092051	0.477612	184305			TRUE	BMI_UKB	13	97019090	0.00200245	3.59998e-13	461460			TRUE
rs80135274	T	A	T	A	0.021339	-0.014321	0.070324	0.061966	FALSE	TRUE	FALSE	Nikpay_CAD	17	5286277	0.0211629	0.498594	184305			TRUE	BMI_UKB	17	5286277	0.00388113	3.79997e-08	461460			TRUE
rs8015400	A	C	A	C	0.0213422	0.009212	0.677097	0.649541	FALSE	FALSE	FALSE	Nikpay_CAD	14	25930988	0.0098504	0.349689	184305			TRUE	BMI_UKB	14	25930988	0.00211709	6.70039e-24	461460			TRUE
rs8020365	A	T	A	T	0.0251068	0.020415	0.220464	0.202999	FALSE	TRUE	FALSE	Nikpay_CAD	14	79937216	0.012011	0.0891887	184305			TRUE	BMI_UKB	14	79937216	0.00239517	1e-25	461460			TRUE
rs8024137	T	A	T	A	0.0156329	0.028651	0.848207	0.865743	FALSE	TRUE	FALSE	Nikpay_CAD	15	35837297	0.0153122	0.0613282	184305			TRUE	BMI_UKB	15	35837297	0.00276778	1.6e-08	461460			TRUE
rs8025516	G	T	G	T	-0.0146558	-0.003202	0.645928	0.630373	FALSE	FALSE	FALSE	Nikpay_CAD	15	95271872	0.0096918	0.741111	184305			TRUE	BMI_UKB	15	95271872	0.00207578	1.69981e-12	461460			TRUE
rs8047587	T	G	T	G	0.0676323	0.020914	0.439435	0.428076	FALSE	FALSE	FALSE	Nikpay_CAD	16	53798622	0.0094778	0.0273395	184305			TRUE	BMI_UKB	16	53798622	0.00199438	1e-200	461460			TRUE
rs8063946	T	C	T	C	-0.0251967	-0.029432	0.05448	0.105434	FALSE	FALSE	FALSE	Nikpay_CAD	16	53813498	0.0156663	0.0602879	184305			TRUE	BMI_UKB	16	53813498	0.00436586	7.90005e-09	461460			TRUE
rs8076669	C	T	C	T	0.0140681	0.008445	0.561561	0.523683	FALSE	FALSE	FALSE	Nikpay_CAD	17	15888448	0.0093605	0.366951	184305			TRUE	BMI_UKB	17	15888448	0.00199601	1.80011e-12	461460			TRUE
rs8089514	A	T	A	T	0.012988	0.023421	0.36868	0.331109	FALSE	TRUE	FALSE	Nikpay_CAD	18	69224478	0.0102794	0.0227013	184305			TRUE	BMI_UKB	18	69224478	0.00207588	3.89996e-10	461460			TRUE
rs8112818	G	A	G	A	-0.020696	-0.013239	0.400329	0.427036	FALSE	FALSE	FALSE	Nikpay_CAD	19	18812785	0.0098656	0.179616	184305			TRUE	BMI_UKB	19	18812785	0.00202712	1.80011e-24	461460			TRUE
rs8132491	A	G	A	G	-0.015375	0.007246	0.313023	0.319201	FALSE	FALSE	FALSE	Nikpay_CAD	21	40288577	0.0113918	0.52473	184305			TRUE	BMI_UKB	21	40288577	0.00219317	2.39994e-12	461460			TRUE
rs815163	C	T	C	T	-0.016485	-0.02574	0.563148	0.575057	FALSE	FALSE	FALSE	Nikpay_CAD	1	190294726	0.0093061	0.00567636	184305			TRUE	BMI_UKB	1	190294726	0.00198582	1e-16	461460			TRUE
rs852042	G	A	G	A	-0.0131207	-0.005082	0.758575	0.64095	FALSE	FALSE	FALSE	Nikpay_CAD	20	17091233	0.0103783	0.624363	184305			TRUE	BMI_UKB	20	17091233	0.00231309	1.40001e-08	461460			TRUE
rs862320	T	C	T	C	-0.0231703	-0.026134	0.40965	0.388326	FALSE	FALSE	FALSE	Nikpay_CAD	16	69651866	0.0095734	0.00633607	184305			TRUE	BMI_UKB	16	69651866	0.00201345	1.20005e-30	461460			TRUE
rs879620	T	C	T	C	0.0241136	-0.00294	0.613237	0.545251	FALSE	FALSE	FALSE	Nikpay_CAD	16	4015729	0.009732	0.762578	184305			TRUE	BMI_UKB	16	4015729	0.00203595	2.29985e-32	461460			TRUE
rs909892	A	G	A	G	-0.0184105	-0.00839	0.134817	0.16161	FALSE	FALSE	FALSE	Nikpay_CAD	20	41982698	0.0123771	0.497856	184305			TRUE	BMI_UKB	20	41982698	0.00291255	2.59998e-10	461460			TRUE
rs923994	G	A	G	A	-0.0145761	-0.011558	0.783195	0.770022	FALSE	FALSE	FALSE	Nikpay_CAD	4	67802992	0.0116677	0.321882	184305			TRUE	BMI_UKB	4	67802992	0.00240219	1.29999e-09	461460			TRUE
rs9291822	T	C	T	C	-0.014263	-0.017255	0.514868	0.547418	FALSE	FALSE	FALSE	Nikpay_CAD	5	64076515	0.0095212	0.0699455	184305			TRUE	BMI_UKB	5	64076515	0.00199464	8.60003e-13	461460			TRUE
rs9294260	A	G	A	G	0.014782	-0.001914	0.476559	0.459906	FALSE	FALSE	FALSE	Nikpay_CAD	6	83433228	0.009392	0.838517	184305			TRUE	BMI_UKB	6	83433228	0.00198818	1e-13	461460			TRUE
rs9349235	T	C	T	C	0.0111809	0.00466	0.410635	0.422996	FALSE	FALSE	FALSE	Nikpay_CAD	6	42516718	0.0092746	0.615354	184305			TRUE	BMI_UKB	6	42516718	0.00200924	2.59998e-08	461460			TRUE
rs935166	A	G	A	G	-0.0161066	-0.019719	0.506805	0.463519	FALSE	FALSE	FALSE	Nikpay_CAD	2	26949366	0.0093941	0.0358105	184305			TRUE	BMI_UKB	2	26949366	0.00197292	3.19963e-16	461460			TRUE
rs9366863	C	T	C	T	-0.0285083	-0.027806	0.671833	0.637042	FALSE	FALSE	FALSE	Nikpay_CAD	6	34688946	0.0102914	0.00689509	184305			TRUE	BMI_UKB	6	34688946	0.00210043	5.79963e-42	461460			TRUE
rs9388446	A	T	A	T	0.0111013	0.001733	0.515653	0.481521	FALSE	TRUE	TRUE	Nikpay_CAD	6	126064920	0.0092703	0.851707	184305			TRUE	BMI_UKB	6	126064920	0.00197919	2e-08	461460			TRUE
rs9461887	T	C	T	C	0.0148892	0.002534	0.277069	0.22759	FALSE	FALSE	FALSE	Nikpay_CAD	6	33526827	0.0115417	0.82622	184305			TRUE	BMI_UKB	6	33526827	0.00220206	1.39991e-11	461460			TRUE
rs9463175	T	C	T	C	-0.0115	-0.013611	0.338958	0.340606	FALSE	FALSE	FALSE	Nikpay_CAD	6	9510030	0.0098591	0.167415	184305			TRUE	BMI_UKB	6	9510030	0.00210115	4.39997e-08	461460			TRUE
rs9478496	C	T	C	T	0.0181836	0.000888	0.164225	0.153384	FALSE	FALSE	FALSE	Nikpay_CAD	6	154333183	0.0130864	0.9459	184305			TRUE	BMI_UKB	6	154333183	0.00267493	1.10002e-11	461460			TRUE
rs9515446	G	A	G	A	0.0151051	0.003008	0.447709	0.418633	FALSE	FALSE	FALSE	Nikpay_CAD	13	112217108	0.0095614	0.753068	184305			TRUE	BMI_UKB	13	112217108	0.00199052	3.19963e-14	461460			TRUE
rs9522180	T	C	T	C	-0.0141095	-0.011874	0.553392	0.49934	FALSE	FALSE	FALSE	Nikpay_CAD	13	111970212	0.0100405	0.236962	184305			TRUE	BMI_UKB	13	111970212	0.00199325	1.50003e-12	461460			TRUE
rs9571687	A	C	A	C	-0.0135388	-0.001303	0.329363	0.325533	FALSE	FALSE	FALSE	Nikpay_CAD	13	67472713	0.0099492	0.895803	184305			TRUE	BMI_UKB	13	67472713	0.0021094	1.40001e-10	461460			TRUE
rs961498	C	G	C	G	0.011981	-0.00055	0.503131	0.491961	FALSE	TRUE	TRUE	Nikpay_CAD	12	107713511	0.0093605	0.953145	184305			TRUE	BMI_UKB	12	107713511	0.00199336	1.79999e-09	461460			TRUE
rs9638713	G	A	G	A	-0.0361735	-0.016815	0.97477	0.954172	FALSE	FALSE	FALSE	Nikpay_CAD	7	14645949	0.0278826	0.546466	184305			TRUE	BMI_UKB	7	14645949	0.00635399	1.2e-08	461460			TRUE
rs9673839	G	A	G	A	0.0130337	-0.006158	0.490967	0.466379	FALSE	FALSE	FALSE	Nikpay_CAD	16	76895693	0.0095614	0.519545	184305			TRUE	BMI_UKB	16	76895693	0.00198783	5.50047e-11	461460			TRUE
rs9830592	A	C	A	C	0.0154849	0.007004	0.582421	0.566115	FALSE	FALSE	FALSE	Nikpay_CAD	3	104631603	0.0092985	0.451308	184305			TRUE	BMI_UKB	3	104631603	0.00200164	1e-14	461460			TRUE
rs9839081	A	G	A	G	-0.011701	0.000709	0.325232	0.293112	FALSE	FALSE	FALSE	Nikpay_CAD	3	123051230	0.0107889	0.947604	184305			TRUE	BMI_UKB	3	123051230	0.00214045	4.60002e-08	461460			TRUE
rs9843653	C	T	C	T	0.0294509	0.032112	0.511652	0.436354	FALSE	FALSE	FALSE	Nikpay_CAD	3	49920571	0.0096907	0.000920704	184305			TRUE	BMI_UKB	3	49920571	0.00197538	2.90001e-50	461460			TRUE
rs9876664	T	G	T	G	-0.0180478	-0.001164	0.375389	0.411418	FALSE	FALSE	FALSE	Nikpay_CAD	3	85806313	0.009468	0.902154	184305			TRUE	BMI_UKB	3	85806313	0.00204174	9.60064e-19	461460			TRUE
rs9888533	T	C	T	C	0.0120038	-0.001346	0.538079	0.505437	FALSE	FALSE	FALSE	Nikpay_CAD	13	107854612	0.0106466	0.899395	184305			TRUE	BMI_UKB	13	107854612	0.0020182	2.69998e-09	461460			TRUE
rs9926784	C	T	C	T	-0.023818	0.003405	0.184576	0.21675	FALSE	FALSE	FALSE	Nikpay_CAD	16	19941968	0.011294	0.763043	184305			TRUE	BMI_UKB	16	19941968	0.00254677	8.60003e-21	461460			TRUE
rs9931586	G	C	G	C	-0.0122407	0.006082	0.270097	0.263481	FALSE	TRUE	FALSE	Nikpay_CAD	16	6716017	0.0105956	0.565958	184305			TRUE	BMI_UKB	16	6716017	0.00224111	4.70002e-08	461460			TRUE
rs9951619	G	T	G	T	0.0144231	0.002125	0.767369	0.73016	FALSE	FALSE	FALSE	Nikpay_CAD	18	56882326	0.010664	0.842053	184305			TRUE	BMI_UKB	18	56882326	0.00235777	9.49992e-10	461460			TRUE
rs10063055	T	C	T	C	0.0136775	0.013	0.253365	0.237575	FALSE	FALSE	FALSE	Scott_Type2Diabetes	5	140990108	0.015	0.4	159208	26676	132532	TRUE	BMI_UKB	5	140990108	0.00226991	1.7e-09	461460			TRUE
rs10160769	C	G	C	G	-0.0155862	-0.021	0.21751	0.248509	FALSE	TRUE	FALSE	Scott_Type2Diabetes	11	76474827	0.014	0.14	159208	26676	132532	TRUE	BMI_UKB	11	76474827	0.00242199	1.2e-10	461460			TRUE
rs10172483	T	A	T	A	0.0127394	0.052	0.234856	0.23161	FALSE	TRUE	FALSE	Scott_Type2Diabetes	2	208300941	0.014	0.000299999	159208	26676	132532	TRUE	BMI_UKB	2	208300941	0.00232602	4.30002e-08	461460			TRUE
rs10182416	G	A	G	A	0.0130378	0.0029	0.512223	0.565606	FALSE	FALSE	FALSE	Scott_Type2Diabetes	2	104242992	0.012	0.81	159208	26676	132532	TRUE	BMI_UKB	2	104242992	0.00197134	3.69999e-11	461460			TRUE
rs10184537	T	C	T	C	-0.016303	0.018	0.339341	0.378728	FALSE	FALSE	FALSE	Scott_Type2Diabetes	2	50742025	0.013	0.16	159208	26676	132532	TRUE	BMI_UKB	2	50742025	0.00208355	5.10035e-15	461460			TRUE
rs10402950	C	T	C	T	0.0135545	-0.0031	0.289347	0.276342	FALSE	FALSE	FALSE	Scott_Type2Diabetes	19	33935675	0.013	0.82	159208	26676	132532	TRUE	BMI_UKB	19	33935675	0.00218692	5.69994e-10	461460			TRUE
rs10423928	A	T	A	T	-0.0340136	0.047	0.194358	0.213718	FALSE	TRUE	FALSE	Scott_Type2Diabetes	19	46182304	0.016	0.00299999	159208	26676	132532	TRUE	BMI_UKB	19	46182304	0.00249869	3.40017e-42	461460			TRUE
rs10505836	C	A	C	A	0.0184851	-0.01	0.860012	0.845924	FALSE	FALSE	FALSE	Scott_Type2Diabetes	12	19288508	0.017	0.55	159208	26676	132532	TRUE	BMI_UKB	12	19288508	0.00287086	1.2e-10	461460			TRUE
rs10510025	T	C	T	C	0.0175643	0.021	0.247013	0.260437	FALSE	FALSE	FALSE	Scott_Type2Diabetes	10	118650996	0.014	0.13	159208	26676	132532	TRUE	BMI_UKB	10	118650996	0.00229886	2.19989e-14	461460			TRUE
rs1064213	A	G	A	G	0.0149301	0.015	0.478377	0.523857	FALSE	FALSE	FALSE	Scott_Type2Diabetes	2	198950240	0.012	0.2	159208	26676	132532	TRUE	BMI_UKB	2	198950240	0.00197196	3.69999e-14	461460			TRUE
rs10742752	C	T	C	T	0.0117979	0.024	0.612239	0.619284	FALSE	FALSE	FALSE	Scott_Type2Diabetes	11	45438374	0.013	0.0589997	159208	26676	132532	TRUE	BMI_UKB	11	45438374	0.00202961	6.1e-09	461460			TRUE
rs10760277	T	C	T	C	0.0138734	0.033	0.385049	0.387674	FALSE	FALSE	FALSE	Scott_Type2Diabetes	9	126093999	0.012	0.00860003	159208	26676	132532	TRUE	BMI_UKB	9	126093999	0.00203825	1e-11	461460			TRUE
rs10771041	T	C	T	C	0.0213233	0.0086	0.116102	0.133201	FALSE	FALSE	FALSE	Scott_Type2Diabetes	12	24058135	0.019	0.64	159208	26676	132532	TRUE	BMI_UKB	12	24058135	0.0030884	5.00035e-12	461460			TRUE
rs10780248	A	G	A	G	-0.0121232	-0.04	0.559454	0.529821	FALSE	FALSE	FALSE	Scott_Type2Diabetes	9	81370555	0.013	0.0017	159208	26676	132532	TRUE	BMI_UKB	9	81370555	0.00199415	1.2e-09	461460			TRUE
rs1078141	T	C	T	C	0.0142239	0.0026	0.383867	0.354871	FALSE	FALSE	FALSE	Scott_Type2Diabetes	8	142619393	0.013	0.83	159208	26676	132532	TRUE	BMI_UKB	8	142619393	0.00205862	4.90004e-12	461460			TRUE
rs10799778	G	T	G	T	-0.0182237	0.02	0.833718	0.821074	FALSE	FALSE	FALSE	Scott_Type2Diabetes	1	23313353	0.017	0.23	159208	26676	132532	TRUE	BMI_UKB	1	23313353	0.00264876	6.00067e-12	461460			TRUE
rs10824211	T	C	T	C	0.0207688	0.024	0.139491	0.138171	FALSE	FALSE	FALSE	Scott_Type2Diabetes	10	76363107	0.018	0.19	159208	26676	132532	TRUE	BMI_UKB	10	76363107	0.00286631	4.30031e-13	461460			TRUE
rs10832778	G	C	G	C	0.0115628	-0.06	0.623038	0.641153	FALSE	TRUE	FALSE	Scott_Type2Diabetes	11	17394073	0.012	8.70001e-07	159208	26676	132532	TRUE	BMI_UKB	11	17394073	0.00203985	1.40001e-08	461460			TRUE
rs10887578	C	G	C	G	0.0133212	0.026	0.497499	0.476143	FALSE	TRUE	TRUE	Scott_Type2Diabetes	10	88096047	0.013	0.0409996	159208	26676	132532	TRUE	BMI_UKB	10	88096047	0.00198909	2.09991e-11	461460			TRUE
rs10927006	C	T	C	T	-0.0168156	-0.033	0.143704	0.128231	FALSE	FALSE	FALSE	Scott_Type2Diabetes	1	243557659	0.017	0.0479999	159208	26676	132532	TRUE	BMI_UKB	1	243557659	0.00281467	2.30001e-09	461460			TRUE
rs10960293	T	G	T	G	-0.0140984	-0.027	0.333719	0.314115	FALSE	FALSE	FALSE	Scott_Type2Diabetes	9	11828585	0.013	0.0430002	159208	26676	132532	TRUE	BMI_UKB	9	11828585	0.00210242	1.99986e-11	461460			TRUE
rs10989067	A	G	A	G	0.0169514	0.027	0.31593	0.326044	FALSE	FALSE	FALSE	Scott_Type2Diabetes	9	103119634	0.013	0.0379997	159208	26676	132532	TRUE	BMI_UKB	9	103119634	0.00212349	1.39991e-15	461460			TRUE
rs11001963	T	C	T	C	0.0116794	0.0059	0.581338	0.557654	FALSE	FALSE	FALSE	Scott_Type2Diabetes	10	78760959	0.013	0.64	159208	26676	132532	TRUE	BMI_UKB	10	78760959	0.00201921	7.29995e-09	461460			TRUE
rs11009685	T	C	T	C	-0.0130834	-0.032	0.244096	0.218688	FALSE	FALSE	FALSE	Scott_Type2Diabetes	10	34511990	0.015	0.032	159208	26676	132532	TRUE	BMI_UKB	10	34511990	0.00230766	1.40001e-08	461460			TRUE
rs11012732	G	A	G	A	0.0216425	-0.0051	0.331683	0.351889	FALSE	FALSE	FALSE	Scott_Type2Diabetes	10	21830104	0.013	0.7	159208	26676	132532	TRUE	BMI_UKB	10	21830104	0.00210126	7.10068e-25	461460			TRUE
rs11057072	G	A	G	A	0.0128422	0.011	0.233706	0.22167	FALSE	FALSE	FALSE	Scott_Type2Diabetes	12	16933340	0.015	0.450001	159208	26676	132532	TRUE	BMI_UKB	12	16933340	0.00233829	4e-08	461460			TRUE
rs11079849	T	C	T	C	-0.020093	-0.068	0.328531	0.290258	FALSE	FALSE	FALSE	Scott_Type2Diabetes	17	47090785	0.013	4.79999e-07	159208	26676	132532	TRUE	BMI_UKB	17	47090785	0.00211163	1.80011e-21	461460			TRUE
rs11099020	T	C	T	C	-0.0142038	-0.032	0.640609	0.627237	FALSE	FALSE	FALSE	Scott_Type2Diabetes	4	130724902	0.013	0.0140001	159208	26676	132532	TRUE	BMI_UKB	4	130724902	0.00206202	5.60015e-12	461460			TRUE
rs11115160	A	G	A	G	-0.0130768	-0.024	0.237797	0.218688	FALSE	FALSE	FALSE	Scott_Type2Diabetes	12	82424100	0.014	0.0949992	159208	26676	132532	TRUE	BMI_UKB	12	82424100	0.00233641	2.19999e-08	461460			TRUE
rs11122450	G	T	G	T	-0.0116316	0.01	0.611739	0.609344	FALSE	FALSE	FALSE	Scott_Type2Diabetes	1	230301811	0.013	0.42	159208	26676	132532	TRUE	BMI_UKB	1	230301811	0.00202425	9.09997e-09	461460			TRUE
rs11134679	G	A	G	A	0.0182459	0.04	0.684753	0.67992	FALSE	FALSE	FALSE	Scott_Type2Diabetes	5	170623391	0.013	0.00280001	159208	26676	132532	TRUE	BMI_UKB	5	170623391	0.00213286	1.20005e-17	461460			TRUE
rs11150745	G	A	G	A	-0.0211611	-0.021	0.317711	0.315109	FALSE	FALSE	FALSE	Scott_Type2Diabetes	17	78757626	0.013	0.12	159208	26676	132532	TRUE	BMI_UKB	17	78757626	0.00212961	2.90001e-23	461460			TRUE
rs111598585	T	C	T	C	-0.0142245	-0.031	0.208671	0.191849	FALSE	FALSE	FALSE	Scott_Type2Diabetes	4	171635471	0.015	0.0389996	159208	26676	132532	TRUE	BMI_UKB	4	171635471	0.00243798	5.39995e-09	461460			TRUE
rs11161044	C	G	C	G	0.0169247	0.016	0.807458	0.801193	FALSE	TRUE	FALSE	Scott_Type2Diabetes	14	29675957	0.015	0.3	159208	26676	132532	TRUE	BMI_UKB	14	29675957	0.00251308	1.59993e-11	461460			TRUE
rs11165643	T	C	T	C	0.0193319	0.032	0.590103	0.582505	FALSE	FALSE	FALSE	Scott_Type2Diabetes	1	96924097	0.012	0.00860003	159208	26676	132532	TRUE	BMI_UKB	1	96924097	0.00200337	4.90004e-22	461460			TRUE
rs111689389	C	G	C	G	-0.0136706	-0.021	0.282614	0.274354	FALSE	TRUE	FALSE	Scott_Type2Diabetes	5	27175962	0.013	0.13	159208	26676	132532	TRUE	BMI_UKB	5	27175962	0.00219522	4.70002e-10	461460			TRUE
rs11218510	A	G	A	G	-0.0144616	-0.042	0.40047	0.370775	FALSE	FALSE	FALSE	Scott_Type2Diabetes	11	121922587	0.012	0.000669993	159208	26676	132532	TRUE	BMI_UKB	11	121922587	0.00202121	8.4004e-13	461460			TRUE
rs11250094	C	G	C	G	-0.0202907	-0.032	0.548052	0.532803	FALSE	TRUE	TRUE	Scott_Type2Diabetes	8	10802001	0.013	0.017	159208	26676	132532	TRUE	BMI_UKB	8	10802001	0.00199209	2.29985e-24	461460			TRUE
rs1126930	C	G	C	G	0.0322695	0.0081	0.035271	0.0238569	FALSE	TRUE	FALSE	Scott_Type2Diabetes	12	49399132	0.037	0.83	159208	26676	132532	TRUE	BMI_UKB	12	49399132	0.00535892	1.7e-09	461460			TRUE
rs113079574	T	C	T	C	-0.0155896	-0.039	0.19279	0.205765	FALSE	FALSE	FALSE	Scott_Type2Diabetes	4	147354089	0.016	0.012	159208	26676	132532	TRUE	BMI_UKB	4	147354089	0.00251598	5.80003e-10	461460			TRUE
rs113603865	T	C	T	C	0.0186013	0.062	0.21205	0.201789	FALSE	FALSE	FALSE	Scott_Type2Diabetes	1	39564930	0.015	2.90001e-05	159208	26676	132532	TRUE	BMI_UKB	1	39564930	0.00242689	1.80011e-14	461460			TRUE
rs113624107	A	G	A	G	0.0150461	0.019	0.22586	0.229622	FALSE	FALSE	FALSE	Scott_Type2Diabetes	14	88326386	0.014	0.18	159208	26676	132532	TRUE	BMI_UKB	14	88326386	0.00236876	2.1e-10	461460			TRUE
rs11525873	C	T	C	T	-0.0239781	0.049	0.097701	0.0964215	FALSE	FALSE	FALSE	Scott_Type2Diabetes	7	138817193	0.021	0.021	159208	26676	132532	TRUE	BMI_UKB	7	138817193	0.00333603	6.59933e-13	461460			TRUE
rs11607476	C	A	C	A	0.015712	0.016	0.486574	0.456262	FALSE	FALSE	FALSE	Scott_Type2Diabetes	11	115037061	0.012	0.2	159208	26676	132532	TRUE	BMI_UKB	11	115037061	0.00199179	3.10027e-15	461460			TRUE
rs11608710	G	T	G	T	0.0248489	0.022	0.062119	0.0705765	FALSE	FALSE	FALSE	Scott_Type2Diabetes	12	23753927	0.023	0.34	159208	26676	132532	TRUE	BMI_UKB	12	23753927	0.00415281	2.19999e-09	461460			TRUE
rs11610621	A	T	A	T	0.0164869	0.0085	0.148174	0.121272	FALSE	TRUE	FALSE	Scott_Type2Diabetes	12	121671133	0.019	0.649999	159208	26676	132532	TRUE	BMI_UKB	12	121671133	0.00278318	3.09999e-09	461460			TRUE
rs11630647	A	G	A	G	-0.012674	-0.0088	0.251739	0.219682	FALSE	FALSE	FALSE	Scott_Type2Diabetes	15	99240947	0.015	0.55	159208	26676	132532	TRUE	BMI_UKB	15	99240947	0.00228082	2.69998e-08	461460			TRUE
rs11634851	G	C	G	C	0.0118671	-0.019	0.465442	0.454274	FALSE	TRUE	TRUE	Scott_Type2Diabetes	15	81028965	0.012	0.12	159208	26676	132532	TRUE	BMI_UKB	15	81028965	0.00198456	2.19999e-09	461460			TRUE
rs116374395	A	G	A	G	0.0318817	-0.044	0.035444	0.0407555	FALSE	FALSE	FALSE	Scott_Type2Diabetes	5	50723410	0.029	0.13	159208	26676	132532	TRUE	BMI_UKB	5	50723410	0.00536236	2.80001e-09	461460			TRUE
rs11642090	C	T	C	T	0.0114184	0.021	0.373536	0.355865	FALSE	FALSE	FALSE	Scott_Type2Diabetes	16	81730582	0.013	0.11	159208	26676	132532	TRUE	BMI_UKB	16	81730582	0.00205925	2.90001e-08	461460			TRUE
rs11656076	A	G	A	G	-0.0154285	-0.0001	0.224774	0.238569	FALSE	FALSE	FALSE	Scott_Type2Diabetes	17	31464270	0.015	0.99	159208	26676	132532	TRUE	BMI_UKB	17	31464270	0.00237054	7.59976e-11	461460			TRUE
rs1167311	A	G	A	G	-0.0192649	0.0048	0.681309	0.697813	FALSE	FALSE	FALSE	Scott_Type2Diabetes	1	49996959	0.013	0.709999	159208	26676	132532	TRUE	BMI_UKB	1	49996959	0.00213109	1.59993e-19	461460			TRUE
rs11691869	A	C	A	C	-0.0193158	-0.028	0.362038	0.351889	FALSE	FALSE	FALSE	Scott_Type2Diabetes	2	100805996	0.013	0.0340001	159208	26676	132532	TRUE	BMI_UKB	2	100805996	0.00205562	5.60015e-21	461460			TRUE
rs11699828	A	G	A	G	-0.0335418	0.0034	0.035832	0.0318091	FALSE	FALSE	FALSE	Scott_Type2Diabetes	20	62157198	0.047	0.94	159208	26676	132532	TRUE	BMI_UKB	20	62157198	0.00582677	8.60003e-09	461460			TRUE
rs11709402	G	A	G	A	0.0228192	0.034	0.278732	0.265408	FALSE	FALSE	FALSE	Scott_Type2Diabetes	3	131551027	0.013	0.012	159208	26676	132532	TRUE	BMI_UKB	3	131551027	0.00220796	4.90004e-25	461460			TRUE
rs117118217	C	G	C	G	0.0448186	0.08	0.017711	0.0149105	FALSE	TRUE	FALSE	Scott_Type2Diabetes	10	131783328	0.068	0.24	159208	26676	132532	TRUE	BMI_UKB	10	131783328	0.00788004	1.29999e-08	461460			TRUE
rs11757278	C	T	C	T	-0.0146269	-0.0097	0.303879	0.321074	FALSE	FALSE	FALSE	Scott_Type2Diabetes	6	13180454	0.013	0.46	159208	26676	132532	TRUE	BMI_UKB	6	13180454	0.00214834	9.8992e-12	461460			TRUE
rs11778219	G	A	G	A	0.015796	-0.0014	0.163123	0.149105	FALSE	FALSE	FALSE	Scott_Type2Diabetes	8	87762607	0.017	0.93	159208	26676	132532	TRUE	BMI_UKB	8	87762607	0.0026874	4.20001e-09	461460			TRUE
rs118136827	T	G	T	G	-0.0132582	0.015	0.281086	0.280318	FALSE	FALSE	FALSE	Scott_Type2Diabetes	17	2168104	0.014	0.26	159208	26676	132532	TRUE	BMI_UKB	17	2168104	0.0022019	1.7e-09	461460			TRUE
rs1191600	A	C	A	C	-0.0122197	-0.011	0.593587	0.580517	FALSE	FALSE	FALSE	Scott_Type2Diabetes	14	30101641	0.012	0.39	159208	26676	132532	TRUE	BMI_UKB	14	30101641	0.00202687	1.7e-09	461460			TRUE
rs11919665	T	A	T	A	-0.0127854	0.021	0.679775	0.670974	FALSE	TRUE	FALSE	Scott_Type2Diabetes	3	48085349	0.013	0.11	159208	26676	132532	TRUE	BMI_UKB	3	48085349	0.00211292	1.40001e-09	461460			TRUE
rs12072739	G	A	G	A	0.0157008	0.0063	0.224478	0.219682	FALSE	FALSE	FALSE	Scott_Type2Diabetes	1	98315893	0.014	0.649999	159208	26676	132532	TRUE	BMI_UKB	1	98315893	0.00236691	3.29989e-11	461460			TRUE
rs12089815	A	G	A	G	-0.0123121	-0.0085	0.54861	0.500994	FALSE	FALSE	FALSE	Scott_Type2Diabetes	1	91189933	0.012	0.49	159208	26676	132532	TRUE	BMI_UKB	1	91189933	0.00198606	5.69994e-10	461460			TRUE
rs12101393	G	C	G	C	-0.0160905	-0.015	0.21723	0.210736	FALSE	TRUE	FALSE	Scott_Type2Diabetes	15	92570921	0.015	0.29	159208	26676	132532	TRUE	BMI_UKB	15	92570921	0.00241172	2.49977e-11	461460			TRUE
rs12140153	T	G	T	G	-0.033075	-0.032	0.094252	0.0666004	FALSE	FALSE	FALSE	Scott_Type2Diabetes	1	62579891	0.023	0.16	159208	26676	132532	TRUE	BMI_UKB	1	62579891	0.0034589	1.20005e-21	461460			TRUE
rs12149660	A	G	A	G	-0.0227338	-0.0079	0.114956	0.110338	FALSE	FALSE	FALSE	Scott_Type2Diabetes	16	70309237	0.019	0.67	159208	26676	132532	TRUE	BMI_UKB	16	70309237	0.00311586	2.99985e-13	461460			TRUE
rs12259464	A	G	A	G	0.0130895	0.0083	0.48447	0.442346	FALSE	FALSE	FALSE	Scott_Type2Diabetes	10	53680099	0.012	0.49	159208	26676	132532	TRUE	BMI_UKB	10	53680099	0.00198686	4.49987e-11	461460			TRUE
rs12273545	T	C	T	C	0.0248393	-0.03	0.056505	0.0636183	FALSE	FALSE	FALSE	Scott_Type2Diabetes	11	116911012	0.025	0.23	159208	26676	132532	TRUE	BMI_UKB	11	116911012	0.00428551	6.80002e-09	461460			TRUE
rs1229984	C	T	C	T	0.037357	-0.023	0.972775	0.971173	FALSE	FALSE	FALSE	Scott_Type2Diabetes	4	100239319	0.035	0.51	159208	26676	132532	TRUE	BMI_UKB	4	100239319	0.00599385	4.60002e-10	461460			TRUE
rs12340969	T	C	T	C	-0.0208868	-0.011	0.441399	0.473161	FALSE	FALSE	FALSE	Scott_Type2Diabetes	9	15645713	0.012	0.37	159208	26676	132532	TRUE	BMI_UKB	9	15645713	0.0019941	1.10002e-25	461460			TRUE
rs12364470	G	T	G	T	0.0192705	0.016	0.164556	0.15507	FALSE	FALSE	FALSE	Scott_Type2Diabetes	11	134601012	0.017	0.34	159208	26676	132532	TRUE	BMI_UKB	11	134601012	0.0026658	4.90004e-13	461460			TRUE
rs12440603	T	C	T	C	0.0139285	-0.0079	0.433693	0.441352	FALSE	FALSE	FALSE	Scott_Type2Diabetes	15	46585722	0.012	0.52	159208	26676	132532	TRUE	BMI_UKB	15	46585722	0.0020011	3.40017e-12	461460			TRUE
rs12462975	A	G	A	G	0.0195822	0.021	0.329692	0.28827	FALSE	FALSE	FALSE	Scott_Type2Diabetes	19	30272202	0.013	0.12	159208	26676	132532	TRUE	BMI_UKB	19	30272202	0.00212071	2.60016e-20	461460			TRUE
rs12507026	T	A	T	A	0.0289896	0.037	0.43475	0.419483	FALSE	TRUE	TRUE	Scott_Type2Diabetes	4	45181334	0.012	0.00230001	159208	26676	132532	TRUE	BMI_UKB	4	45181334	0.0019931	6.29941e-48	461460			TRUE
rs12541408	C	T	C	T	-0.0143261	0.0039	0.31742	0.374751	FALSE	FALSE	FALSE	Scott_Type2Diabetes	8	95585807	0.013	0.77	159208	26676	132532	TRUE	BMI_UKB	8	95585807	0.00212723	1.59993e-11	461460			TRUE
rs1263629	G	A	G	A	0.0176064	0.035	0.143824	0.130219	FALSE	FALSE	FALSE	Scott_Type2Diabetes	2	207936911	0.018	0.0470002	159208	26676	132532	TRUE	BMI_UKB	2	207936911	0.00282352	4.49997e-10	461460			TRUE
rs1266874	G	A	G	A	0.0140966	0.017	0.349619	0.373757	FALSE	FALSE	FALSE	Scott_Type2Diabetes	6	51779638	0.013	0.18	159208	26676	132532	TRUE	BMI_UKB	6	51779638	0.0020712	1e-11	461460			TRUE
rs12681792	A	C	A	C	0.0148693	0.005	0.1926	0.186879	FALSE	FALSE	FALSE	Scott_Type2Diabetes	8	62054463	0.015	0.74	159208	26676	132532	TRUE	BMI_UKB	8	62054463	0.00251693	3.50002e-09	461460			TRUE
rs12692596	T	C	T	C	0.0130872	0.042	0.37185	0.359841	FALSE	FALSE	FALSE	Scott_Type2Diabetes	2	161265910	0.012	0.000739997	159208	26676	132532	TRUE	BMI_UKB	2	161265910	0.00203738	1.29999e-10	461460			TRUE
rs12696039	G	A	G	A	-0.0152802	-0.0065	0.149405	0.127237	FALSE	FALSE	FALSE	Scott_Type2Diabetes	3	156304750	0.017	0.7	159208	26676	132532	TRUE	BMI_UKB	3	156304750	0.0027705	3.50002e-08	461460			TRUE
rs12712767	A	G	A	G	0.0114221	0.034	0.370925	0.373757	FALSE	FALSE	FALSE	Scott_Type2Diabetes	2	41703383	0.012	0.00629999	159208	26676	132532	TRUE	BMI_UKB	2	41703383	0.00204487	2.30001e-08	461460			TRUE
rs1286058	A	T	A	T	0.0149126	-0.025	0.703747	0.736581	FALSE	TRUE	FALSE	Scott_Type2Diabetes	14	91458523	0.013	0.0530005	159208	26676	132532	TRUE	BMI_UKB	14	91458523	0.00216922	6.20012e-12	461460			TRUE
rs12881629	G	A	G	A	0.0220748	0.0029	0.08265	0.0725646	FALSE	FALSE	FALSE	Scott_Type2Diabetes	14	101146413	0.023	0.9	159208	26676	132532	TRUE	BMI_UKB	14	101146413	0.00358929	7.69999e-10	461460			TRUE
rs12921986	G	A	G	A	0.0203327	0.034	0.077984	0.0705765	FALSE	FALSE	FALSE	Scott_Type2Diabetes	16	72312727	0.024	0.16	159208	26676	132532	TRUE	BMI_UKB	16	72312727	0.0036983	3.79997e-08	461460			TRUE
rs12937411	T	C	T	C	-0.017187	-0.024	0.408167	0.40159	FALSE	FALSE	FALSE	Scott_Type2Diabetes	17	34950239	0.012	0.0490004	159208	26676	132532	TRUE	BMI_UKB	17	34950239	0.00201383	1.39991e-17	461460			TRUE
rs1296328	C	A	C	A	-0.018862	-0.019	0.559032	0.548708	FALSE	FALSE	FALSE	Scott_Type2Diabetes	4	137083193	0.013	0.12	159208	26676	132532	TRUE	BMI_UKB	4	137083193	0.001999	3.90032e-21	461460			TRUE
rs12974458	T	C	T	C	0.0152466	0.0029	0.543175	0.523857	FALSE	FALSE	FALSE	Scott_Type2Diabetes	19	1866115	0.013	0.82	159208	26676	132532	TRUE	BMI_UKB	19	1866115	0.00199717	2.29985e-14	461460			TRUE
rs13012070	A	G	A	G	-0.0136501	-0.013	0.228388	0.204771	FALSE	FALSE	FALSE	Scott_Type2Diabetes	2	35447243	0.015	0.37	159208	26676	132532	TRUE	BMI_UKB	2	35447243	0.00234795	6.1e-09	461460			TRUE
rs13033310	A	G	A	G	0.012611	0.036	0.25276	0.246521	FALSE	FALSE	FALSE	Scott_Type2Diabetes	2	133523605	0.014	0.00870001	159208	26676	132532	TRUE	BMI_UKB	2	133523605	0.0022826	3.29997e-08	461460			TRUE
rs13097918	A	T	A	T	0.0145561	0.047	0.212315	0.201789	FALSE	TRUE	FALSE	Scott_Type2Diabetes	3	35676330	0.015	0.00129999	159208	26676	132532	TRUE	BMI_UKB	3	35676330	0.0024161	1.7e-09	461460			TRUE
rs13107325	T	C	T	C	0.0475799	0.017	0.07492	0.0795229	FALSE	FALSE	FALSE	Scott_Type2Diabetes	4	103188709	0.029	0.57	159208	26676	132532	TRUE	BMI_UKB	4	103188709	0.00375479	8.49963e-37	461460			TRUE
rs13176429	C	T	C	T	0.0141555	-0.0082	0.687609	0.663022	FALSE	FALSE	FALSE	Scott_Type2Diabetes	5	43152216	0.013	0.52	159208	26676	132532	TRUE	BMI_UKB	5	43152216	0.00213122	3.10027e-11	461460			TRUE
rs1320251	T	C	T	C	-0.0180321	-0.012	0.454791	0.49503	FALSE	FALSE	FALSE	Scott_Type2Diabetes	17	21264396	0.013	0.35	159208	26676	132532	TRUE	BMI_UKB	17	21264396	0.00199407	1.50003e-19	461460			TRUE
rs13218383	G	C	G	C	-0.0144025	-0.021	0.335132	0.353877	FALSE	TRUE	FALSE	Scott_Type2Diabetes	6	120173501	0.013	0.0990011	159208	26676	132532	TRUE	BMI_UKB	6	120173501	0.00209236	5.79963e-12	461460			TRUE
rs1322842	G	A	G	A	-0.0131292	-0.021	0.609274	0.649105	FALSE	FALSE	FALSE	Scott_Type2Diabetes	6	20488897	0.013	0.0949992	159208	26676	132532	TRUE	BMI_UKB	6	20488897	0.00203539	1.09999e-10	461460			TRUE
rs13248187	C	T	C	T	0.015764	0.018	0.268557	0.257455	FALSE	FALSE	FALSE	Scott_Type2Diabetes	8	14336834	0.014	0.21	159208	26676	132532	TRUE	BMI_UKB	8	14336834	0.00224155	1.99986e-12	461460			TRUE
rs1327259	G	A	G	A	-0.0148532	-0.016	0.387722	0.415507	FALSE	FALSE	FALSE	Scott_Type2Diabetes	6	51177811	0.012	0.2	159208	26676	132532	TRUE	BMI_UKB	6	51177811	0.00203363	2.80027e-13	461460			TRUE
rs13291723	A	G	A	G	0.0110318	-0.0079	0.570683	0.54175	FALSE	FALSE	FALSE	Scott_Type2Diabetes	9	80510077	0.012	0.51	159208	26676	132532	TRUE	BMI_UKB	9	80510077	0.00199876	3.40001e-08	461460			TRUE
rs13427822	G	A	G	A	-0.0181515	-0.005	0.271198	0.266402	FALSE	FALSE	FALSE	Scott_Type2Diabetes	2	213414265	0.014	0.709999	159208	26676	132532	TRUE	BMI_UKB	2	213414265	0.00224142	5.60015e-16	461460			TRUE
rs1346841	A	G	A	G	-0.013056	-0.0054	0.405041	0.420477	FALSE	FALSE	FALSE	Scott_Type2Diabetes	4	65651730	0.013	0.66	159208	26676	132532	TRUE	BMI_UKB	4	65651730	0.0020172	9.70063e-11	461460			TRUE
rs1360201	T	C	T	C	0.0130075	0.015	0.481546	0.464215	FALSE	FALSE	FALSE	Scott_Type2Diabetes	9	73796450	0.012	0.2	159208	26676	132532	TRUE	BMI_UKB	9	73796450	0.00197747	4.79954e-11	461460			TRUE
rs140159717	T	C	T	C	-0.0246882	0.0058	0.082292	0.0626243	FALSE	FALSE	FALSE	Scott_Type2Diabetes	15	73765586	0.029	0.84	159208	26676	132532	TRUE	BMI_UKB	15	73765586	0.00370967	2.80027e-11	461460			TRUE
rs1411432	C	A	C	A	0.0214668	0.026	0.186225	0.182903	FALSE	FALSE	FALSE	Scott_Type2Diabetes	9	16728532	0.017	0.11	159208	26676	132532	TRUE	BMI_UKB	9	16728532	0.0025491	3.69999e-17	461460			TRUE
rs1438945	A	T	A	T	-0.0133824	-0.016	0.715119	0.730616	FALSE	TRUE	FALSE	Scott_Type2Diabetes	5	152510937	0.014	0.23	159208	26676	132532	TRUE	BMI_UKB	5	152510937	0.00219791	1.09999e-09	461460			TRUE
rs1441264	A	G	A	G	0.0179033	0.042	0.593681	0.626243	FALSE	FALSE	FALSE	Scott_Type2Diabetes	13	79580919	0.013	0.001	159208	26676	132532	TRUE	BMI_UKB	13	79580919	0.00205854	3.40017e-18	461460			TRUE
rs1451963	T	G	T	G	0.022201	0.0069	0.082266	0.0675944	FALSE	FALSE	FALSE	Scott_Type2Diabetes	14	41350367	0.024	0.77	159208	26676	132532	TRUE	BMI_UKB	14	41350367	0.00360585	7.39997e-10	461460			TRUE
rs1454687	G	C	G	C	-0.0207916	-0.04	0.515371	0.547714	FALSE	TRUE	TRUE	Scott_Type2Diabetes	3	94038085	0.012	0.001	159208	26676	132532	TRUE	BMI_UKB	3	94038085	0.00197396	6.09958e-26	461460			TRUE
rs1458156	T	C	T	C	0.014075	0.022	0.488431	0.449304	FALSE	FALSE	FALSE	Scott_Type2Diabetes	12	41887940	0.012	0.0680002	159208	26676	132532	TRUE	BMI_UKB	12	41887940	0.00197951	1.20005e-12	461460			TRUE
rs145981104	G	A	G	A	0.022711	0.028	0.063711	0.0596421	FALSE	FALSE	FALSE	Scott_Type2Diabetes	8	74714869	0.026	0.29	159208	26676	132532	TRUE	BMI_UKB	8	74714869	0.00404552	2e-08	461460			TRUE
rs146569428	A	G	A	G	0.0139533	0.015	0.200749	0.196819	FALSE	FALSE	FALSE	Scott_Type2Diabetes	11	2199686	0.016	0.37	159208	26676	132532	TRUE	BMI_UKB	11	2199686	0.00248571	2e-08	461460			TRUE
rs1471093	A	G	A	G	0.0134619	0.0076	0.616663	0.624254	FALSE	FALSE	FALSE	Scott_Type2Diabetes	3	108031094	0.013	0.54	159208	26676	132532	TRUE	BMI_UKB	3	108031094	0.00203996	4.10015e-11	461460			TRUE
rs1471740	C	T	C	T	0.0193576	0.021	0.7405	0.740557	FALSE	FALSE	FALSE	Scott_Type2Diabetes	3	136328270	0.014	0.13	159208	26676	132532	TRUE	BMI_UKB	3	136328270	0.00225404	8.9002e-18	461460			TRUE
rs147568678	C	T	C	T	-0.0133327	0.013	0.23807	0.232604	FALSE	FALSE	FALSE	Scott_Type2Diabetes	10	93061851	0.015	0.36	159208	26676	132532	TRUE	BMI_UKB	10	93061851	0.00233034	1.09999e-08	461460			TRUE
rs1477290	C	T	C	T	0.0337772	0.0013	0.136947	0.159046	FALSE	FALSE	FALSE	Scott_Type2Diabetes	5	87988934	0.018	0.94	159208	26676	132532	TRUE	BMI_UKB	5	87988934	0.00289815	2.19989e-31	461460			TRUE
rs147730268	T	G	T	G	-0.0350799	0.017	0.087243	0.0705765	FALSE	FALSE	FALSE	Scott_Type2Diabetes	12	123024476	0.025	0.49	159208	26676	132532	TRUE	BMI_UKB	12	123024476	0.00358357	1.29987e-22	461460			TRUE
rs1503526	C	T	C	T	0.0154308	-0.0032	0.480077	0.514911	FALSE	FALSE	FALSE	Scott_Type2Diabetes	5	63020706	0.012	0.79	159208	26676	132532	TRUE	BMI_UKB	5	63020706	0.00197681	5.90065e-15	461460			TRUE
rs156201	C	G	C	G	0.0131899	0.0095	0.753455	0.733598	FALSE	TRUE	FALSE	Scott_Type2Diabetes	6	104847441	0.014	0.49	159208	26676	132532	TRUE	BMI_UKB	6	104847441	0.00228932	8.30004e-09	461460			TRUE
rs1582931	A	G	A	G	-0.0133419	-0.022	0.473242	0.498012	FALSE	FALSE	FALSE	Scott_Type2Diabetes	5	122657199	0.013	0.0769999	159208	26676	132532	TRUE	BMI_UKB	5	122657199	0.0019956	2.29985e-11	461460			TRUE
rs1608113	T	A	T	A	-0.0117766	0.0095	0.364998	0.383698	FALSE	TRUE	FALSE	Scott_Type2Diabetes	3	157815217	0.013	0.46	159208	26676	132532	TRUE	BMI_UKB	3	157815217	0.00205086	9.29994e-09	461460			TRUE
rs1609010	G	A	G	A	0.0209773	0.034	0.565728	0.555666	FALSE	FALSE	FALSE	Scott_Type2Diabetes	8	77227464	0.012	0.00490004	159208	26676	132532	TRUE	BMI_UKB	8	77227464	0.0019963	7.89951e-26	461460			TRUE
rs16965658	G	A	G	A	-0.0243736	-0.024	0.060091	0.0626243	FALSE	FALSE	FALSE	Scott_Type2Diabetes	15	53484623	0.025	0.33	159208	26676	132532	TRUE	BMI_UKB	15	53484623	0.00418404	5.69994e-09	461460			TRUE
rs17056301	C	T	C	T	0.0135831	0.0042	0.256425	0.239563	FALSE	FALSE	FALSE	Scott_Type2Diabetes	5	158271680	0.014	0.760001	159208	26676	132532	TRUE	BMI_UKB	5	158271680	0.0022697	2.19999e-09	461460			TRUE
rs17132130	C	G	C	G	-0.0178418	-0.0088	0.221467	0.244533	FALSE	TRUE	FALSE	Scott_Type2Diabetes	7	2108036	0.015	0.54	159208	26676	132532	TRUE	BMI_UKB	7	2108036	0.00238564	7.50067e-14	461460			TRUE
rs17149254	C	T	C	T	-0.0213507	-0.023	0.804854	0.789264	FALSE	FALSE	FALSE	Scott_Type2Diabetes	7	76634463	0.021	0.29	159208	26676	132532	TRUE	BMI_UKB	7	76634463	0.00255804	7.00003e-17	461460			TRUE
rs17289010	G	A	G	A	-0.0134661	0.004	0.32787	0.312127	FALSE	FALSE	FALSE	Scott_Type2Diabetes	4	140774684	0.013	0.760001	159208	26676	132532	TRUE	BMI_UKB	4	140774684	0.00210438	1.6e-10	461460			TRUE
rs17399739	G	A	G	A	0.0270713	-0.038	0.068893	0.0656064	FALSE	FALSE	FALSE	Scott_Type2Diabetes	10	87490850	0.022	0.0879995	159208	26676	132532	TRUE	BMI_UKB	10	87490850	0.00391006	4.40048e-12	461460			TRUE
rs17446299	G	C	G	C	0.0153235	0.017	0.165544	0.175944	FALSE	TRUE	FALSE	Scott_Type2Diabetes	13	40762556	0.016	0.3	159208	26676	132532	TRUE	BMI_UKB	13	40762556	0.00266515	8.9e-09	461460			TRUE
rs17544384	C	T	C	T	0.0140931	0.035	0.210864	0.200795	FALSE	FALSE	FALSE	Scott_Type2Diabetes	1	115295160	0.015	0.0189998	159208	26676	132532	TRUE	BMI_UKB	1	115295160	0.00241434	5.30005e-09	461460			TRUE
rs17668356	G	C	G	C	-0.0230543	0.014	0.146029	0.143141	FALSE	TRUE	FALSE	Scott_Type2Diabetes	3	61208619	0.018	0.44	159208	26676	132532	TRUE	BMI_UKB	3	61208619	0.00279318	1.50003e-16	461460			TRUE
rs17724992	G	A	G	A	-0.017199	-0.022	0.26777	0.244533	FALSE	FALSE	FALSE	Scott_Type2Diabetes	19	18454825	0.014	0.11	159208	26676	132532	TRUE	BMI_UKB	19	18454825	0.00224218	1.69981e-14	461460			TRUE
rs17770336	T	C	T	C	0.0242931	0.045	0.322437	0.302187	FALSE	FALSE	FALSE	Scott_Type2Diabetes	9	28414625	0.013	0.000470002	159208	26676	132532	TRUE	BMI_UKB	9	28414625	0.00211161	1.29987e-30	461460			TRUE
rs1778830	A	G	A	G	0.0140775	0.014	0.362165	0.356859	FALSE	FALSE	FALSE	Scott_Type2Diabetes	1	156489974	0.013	0.27	159208	26676	132532	TRUE	BMI_UKB	1	156489974	0.00205596	7.50067e-12	461460			TRUE
rs1788808	G	A	G	A	-0.020404	-0.038	0.49478	0.474155	FALSE	FALSE	FALSE	Scott_Type2Diabetes	18	21090023	0.012	0.00179999	159208	26676	132532	TRUE	BMI_UKB	18	21090023	0.00198255	7.70016e-25	461460			TRUE
rs1793636	C	G	C	G	-0.0133343	-0.018	0.309144	0.28827	FALSE	TRUE	FALSE	Scott_Type2Diabetes	11	131934926	0.013	0.18	159208	26676	132532	TRUE	BMI_UKB	11	131934926	0.0021408	4.70002e-10	461460			TRUE
rs1805123	G	T	G	T	-0.0167569	-0.035	0.245301	0.253479	FALSE	FALSE	FALSE	Scott_Type2Diabetes	7	150645534	0.014	0.0140001	159208	26676	132532	TRUE	BMI_UKB	7	150645534	0.00229711	2.99985e-13	461460			TRUE
rs1834144	A	C	A	C	-0.0140112	-0.057	0.373192	0.374751	FALSE	FALSE	FALSE	Scott_Type2Diabetes	18	40744790	0.013	6.49995e-06	159208	26676	132532	TRUE	BMI_UKB	18	40744790	0.00205213	8.60003e-12	461460			TRUE
rs1860750	A	T	A	T	0.0117038	0.018	0.510958	0.530815	FALSE	TRUE	TRUE	Scott_Type2Diabetes	14	73309738	0.012	0.14	159208	26676	132532	TRUE	BMI_UKB	14	73309738	0.00198192	3.50002e-09	461460			TRUE
rs1861410	T	C	T	C	-0.0212558	-0.023	0.555423	0.569583	FALSE	FALSE	FALSE	Scott_Type2Diabetes	2	58933591	0.012	0.0580003	159208	26676	132532	TRUE	BMI_UKB	2	58933591	0.00198918	1.20005e-26	461460			TRUE
rs1884897	G	A	G	A	0.020001	-0.019	0.627378	0.614314	FALSE	FALSE	FALSE	Scott_Type2Diabetes	20	6612832	0.013	0.14	159208	26676	132532	TRUE	BMI_UKB	20	6612832	0.00205634	2.29985e-22	461460			TRUE
rs1919243	C	T	C	T	0.0116759	-0.0024	0.487406	0.501988	FALSE	FALSE	FALSE	Scott_Type2Diabetes	5	88778861	0.013	0.85	159208	26676	132532	TRUE	BMI_UKB	5	88778861	0.00200175	5.49997e-09	461460			TRUE
rs1928706	A	G	A	G	-0.0119847	-0.014	0.471082	0.437376	FALSE	FALSE	FALSE	Scott_Type2Diabetes	9	27784764	0.012	0.26	159208	26676	132532	TRUE	BMI_UKB	9	27784764	0.00198846	1.7e-09	461460			TRUE
rs1934102	A	G	A	G	-0.0136682	-0.012	0.347583	0.33996	FALSE	FALSE	FALSE	Scott_Type2Diabetes	9	23228275	0.013	0.37	159208	26676	132532	TRUE	BMI_UKB	9	23228275	0.00210374	8.19974e-11	461460			TRUE
rs1967772	A	G	A	G	-0.0170434	-0.002	0.285117	0.254473	FALSE	FALSE	FALSE	Scott_Type2Diabetes	13	28036062	0.013	0.88	159208	26676	132532	TRUE	BMI_UKB	13	28036062	0.00220377	1e-14	461460			TRUE
rs1990662	C	A	C	A	0.0144775	-0.0035	0.192721	0.194831	FALSE	FALSE	FALSE	Scott_Type2Diabetes	12	97573258	0.015	0.82	159208	26676	132532	TRUE	BMI_UKB	12	97573258	0.00251798	8.9e-09	461460			TRUE
rs2035936	T	G	T	G	0.0370863	0.017	0.055892	0.0526839	FALSE	FALSE	FALSE	Scott_Type2Diabetes	3	141298124	0.025	0.51	159208	26676	132532	TRUE	BMI_UKB	3	141298124	0.00435778	1.69981e-17	461460			TRUE
rs2051559	C	T	C	T	0.0204078	0.044	0.13254	0.119284	FALSE	FALSE	FALSE	Scott_Type2Diabetes	4	3298800	0.018	0.017	159208	26676	132532	TRUE	BMI_UKB	4	3298800	0.00291963	2.80027e-12	461460			TRUE
rs2075466	C	G	C	G	0.0132903	0.0075	0.267182	0.297217	FALSE	TRUE	FALSE	Scott_Type2Diabetes	16	4872970	0.014	0.58	159208	26676	132532	TRUE	BMI_UKB	16	4872970	0.00223627	2.80001e-09	461460			TRUE
rs2102278	G	A	G	A	0.0118583	0.037	0.322486	0.280318	FALSE	FALSE	FALSE	Scott_Type2Diabetes	4	52818664	0.013	0.00530005	159208	26676	132532	TRUE	BMI_UKB	4	52818664	0.0021139	2e-08	461460			TRUE
rs2133561	T	A	T	A	-0.014097	-0.025	0.611084	0.578529	FALSE	TRUE	TRUE	Scott_Type2Diabetes	5	139086651	0.013	0.0569994	159208	26676	132532	TRUE	BMI_UKB	5	139086651	0.00204744	5.79963e-12	461460			TRUE
rs213518	C	T	C	T	0.0157894	-0.0056	0.145608	0.143141	FALSE	FALSE	FALSE	Scott_Type2Diabetes	7	26941065	0.018	0.75	159208	26676	132532	TRUE	BMI_UKB	7	26941065	0.00280491	1.79999e-08	461460			TRUE
rs2153740	G	A	G	A	-0.0112551	0.0088	0.479914	0.501988	FALSE	FALSE	FALSE	Scott_Type2Diabetes	20	2126089	0.012	0.47	159208	26676	132532	TRUE	BMI_UKB	20	2126089	0.00199313	1.6e-08	461460			TRUE
rs215634	G	A	G	A	-0.0155223	-0.021	0.611879	0.632207	FALSE	FALSE	FALSE	Scott_Type2Diabetes	7	32369148	0.013	0.1	159208	26676	132532	TRUE	BMI_UKB	7	32369148	0.00203492	2.39994e-14	461460			TRUE
rs2172131	C	T	C	T	-0.0149382	-0.014	0.578723	0.526839	FALSE	FALSE	FALSE	Scott_Type2Diabetes	10	133978962	0.013	0.26	159208	26676	132532	TRUE	BMI_UKB	10	133978962	0.00200386	8.99912e-14	461460			TRUE
rs217672	C	A	C	A	0.0170155	-0.0006	0.271741	0.243539	FALSE	FALSE	FALSE	Scott_Type2Diabetes	14	62361021	0.014	0.96	159208	26676	132532	TRUE	BMI_UKB	14	62361021	0.00223046	2.39994e-14	461460			TRUE
rs2192158	G	A	G	A	-0.015012	0.0029	0.553308	0.530815	FALSE	FALSE	FALSE	Scott_Type2Diabetes	4	55505360	0.013	0.82	159208	26676	132532	TRUE	BMI_UKB	4	55505360	0.00198302	3.69999e-14	461460			TRUE
rs2193101	G	C	G	C	-0.0142847	-0.011	0.812878	0.816103	FALSE	TRUE	FALSE	Scott_Type2Diabetes	16	49035172	0.016	0.49	159208	26676	132532	TRUE	BMI_UKB	16	49035172	0.00256649	2.59998e-08	461460			TRUE
rs2216931	A	C	A	C	0.0169109	0.016	0.661966	0.648111	FALSE	FALSE	FALSE	Scott_Type2Diabetes	2	181599070	0.013	0.21	159208	26676	132532	TRUE	BMI_UKB	2	181599070	0.00208587	5.19996e-16	461460			TRUE
rs2234458	T	C	T	C	-0.0203841	-0.021	0.639519	0.648111	FALSE	FALSE	FALSE	Scott_Type2Diabetes	11	65639374	0.013	0.0980009	159208	26676	132532	TRUE	BMI_UKB	11	65639374	0.00205579	3.59998e-23	461460			TRUE
rs2249825	C	G	C	G	-0.0146183	-0.016	0.266743	0.270378	FALSE	TRUE	FALSE	Scott_Type2Diabetes	13	31037903	0.014	0.25	159208	26676	132532	TRUE	BMI_UKB	13	31037903	0.00223793	6.4998e-11	461460			TRUE
rs2253310	G	C	G	C	0.0173213	-0.0027	0.626099	0.5666	FALSE	TRUE	TRUE	Scott_Type2Diabetes	6	108888593	0.013	0.83	159208	26676	132532	TRUE	BMI_UKB	6	108888593	0.00204115	2.09991e-17	461460			TRUE
rs2271189	A	G	A	G	-0.0163086	-0.027	0.40272	0.403579	FALSE	FALSE	FALSE	Scott_Type2Diabetes	12	56494991	0.013	0.0340001	159208	26676	132532	TRUE	BMI_UKB	12	56494991	0.00201869	6.4998e-16	461460			TRUE
rs2275003	G	A	G	A	-0.0119236	-0.015	0.520932	0.507952	FALSE	FALSE	FALSE	Scott_Type2Diabetes	9	34124860	0.012	0.2	159208	26676	132532	TRUE	BMI_UKB	9	34124860	0.00197803	1.7e-09	461460			TRUE
rs2289379	T	C	T	C	-0.0152765	-0.014	0.395648	0.430417	FALSE	FALSE	FALSE	Scott_Type2Diabetes	7	44804225	0.012	0.25	159208	26676	132532	TRUE	BMI_UKB	7	44804225	0.00202952	5.19996e-14	461460			TRUE
rs2307111	C	T	C	T	-0.0280042	-0.032	0.395025	0.395626	FALSE	FALSE	FALSE	Scott_Type2Diabetes	5	75003678	0.012	0.00909997	159208	26676	132532	TRUE	BMI_UKB	5	75003678	0.00202203	1.29987e-43	461460			TRUE
rs2342892	G	T	G	T	-0.0126972	0.0029	0.516212	0.545726	FALSE	FALSE	FALSE	Scott_Type2Diabetes	16	24540806	0.012	0.81	159208	26676	132532	TRUE	BMI_UKB	16	24540806	0.00197715	1.29999e-10	461460			TRUE
rs2381404	C	T	C	T	0.0139664	-0.0046	0.243837	0.254473	FALSE	FALSE	FALSE	Scott_Type2Diabetes	2	144035442	0.014	0.74	159208	26676	132532	TRUE	BMI_UKB	2	144035442	0.00229974	1.29999e-09	461460			TRUE
rs2396625	A	T	A	T	-0.018919	-0.037	0.421331	0.400596	FALSE	TRUE	TRUE	Scott_Type2Diabetes	7	113028634	0.013	0.00329997	159208	26676	132532	TRUE	BMI_UKB	7	113028634	0.00201335	5.60015e-21	461460			TRUE
rs2398861	G	A	G	A	0.0179932	0.0068	0.259169	0.306163	FALSE	FALSE	FALSE	Scott_Type2Diabetes	9	96430747	0.014	0.62	159208	26676	132532	TRUE	BMI_UKB	9	96430747	0.00226733	2.09991e-15	461460			TRUE
rs2425816	A	G	A	G	0.0122284	0.035	0.415111	0.39662	FALSE	FALSE	FALSE	Scott_Type2Diabetes	20	44895075	0.012	0.00409996	159208	26676	132532	TRUE	BMI_UKB	20	44895075	0.00201106	1.2e-09	461460			TRUE
rs2433733	A	G	A	G	-0.0171805	-0.019	0.677659	0.656064	FALSE	FALSE	FALSE	Scott_Type2Diabetes	2	230816703	0.013	0.14	159208	26676	132532	TRUE	BMI_UKB	2	230816703	0.00210907	3.80014e-16	461460			TRUE
rs2439823	G	A	G	A	0.0191998	0.0098	0.545612	0.545726	FALSE	FALSE	FALSE	Scott_Type2Diabetes	10	99778226	0.013	0.43	159208	26676	132532	TRUE	BMI_UKB	10	99778226	0.00199108	5.30029e-22	461460			TRUE
rs2482356	C	T	C	T	-0.0113511	-0.0045	0.429018	0.431412	FALSE	FALSE	FALSE	Scott_Type2Diabetes	9	94178371	0.012	0.709999	159208	26676	132532	TRUE	BMI_UKB	9	94178371	0.00199506	1.29999e-08	461460			TRUE
rs2512892	C	T	C	T	0.0129468	0.0075	0.566085	0.564612	FALSE	FALSE	FALSE	Scott_Type2Diabetes	11	131451862	0.012	0.54	159208	26676	132532	TRUE	BMI_UKB	11	131451862	0.00199819	9.20026e-11	461460			TRUE
rs252761	T	G	T	G	-0.0115046	-0.0062	0.587966	0.599404	FALSE	FALSE	FALSE	Scott_Type2Diabetes	5	77380723	0.013	0.62	159208	26676	132532	TRUE	BMI_UKB	5	77380723	0.00201769	1.2e-08	461460			TRUE
rs2568958	A	G	A	G	0.0222928	0.039	0.603656	0.642147	FALSE	FALSE	FALSE	Scott_Type2Diabetes	1	72765116	0.012	0.0016	159208	26676	132532	TRUE	BMI_UKB	1	72765116	0.00201204	1.59993e-28	461460			TRUE
rs2569993	C	T	C	T	0.01267	0.021	0.320327	0.337972	FALSE	FALSE	FALSE	Scott_Type2Diabetes	3	12926096	0.013	0.11	159208	26676	132532	TRUE	BMI_UKB	3	12926096	0.00212202	2.39999e-09	461460			TRUE
rs2606228	C	A	C	A	-0.0138791	-0.0011	0.646368	0.67495	FALSE	FALSE	FALSE	Scott_Type2Diabetes	3	183537759	0.013	0.93	159208	26676	132532	TRUE	BMI_UKB	3	183537759	0.00208379	2.70023e-11	461460			TRUE
rs2616143	A	G	A	G	-0.0138738	-0.024	0.319862	0.328032	FALSE	FALSE	FALSE	Scott_Type2Diabetes	8	20632022	0.013	0.064	159208	26676	132532	TRUE	BMI_UKB	8	20632022	0.00212547	6.70039e-11	461460			TRUE
rs2618039	T	A	T	A	0.0143963	0.034	0.381481	0.411531	FALSE	TRUE	FALSE	Scott_Type2Diabetes	1	112324111	0.012	0.00669993	159208	26676	132532	TRUE	BMI_UKB	1	112324111	0.0020317	1.39991e-12	461460			TRUE
rs2678204	G	T	G	T	0.024161	0.014	0.340162	0.305169	FALSE	FALSE	FALSE	Scott_Type2Diabetes	1	201800511	0.013	0.28	159208	26676	132532	TRUE	BMI_UKB	1	201800511	0.00208158	3.80014e-31	461460			TRUE
rs2725371	G	A	G	A	-0.0160301	-0.043	0.696115	0.71173	FALSE	FALSE	FALSE	Scott_Type2Diabetes	8	30854033	0.013	0.00129999	159208	26676	132532	TRUE	BMI_UKB	8	30854033	0.00215845	1.10002e-13	461460			TRUE
rs2781668	T	C	T	C	0.0148965	0.037	0.165587	0.16998	FALSE	FALSE	FALSE	Scott_Type2Diabetes	6	131897278	0.016	0.0230001	159208	26676	132532	TRUE	BMI_UKB	6	131897278	0.00265988	2.1e-08	461460			TRUE
rs2791643	T	C	T	C	-0.0133837	0.041	0.761794	0.760437	FALSE	FALSE	FALSE	Scott_Type2Diabetes	1	11207269	0.014	0.00409996	159208	26676	132532	TRUE	BMI_UKB	1	11207269	0.00231332	7.19996e-09	461460			TRUE
rs28350	G	A	G	A	-0.0180335	-0.0067	0.820684	0.811133	FALSE	FALSE	FALSE	Scott_Type2Diabetes	3	42418446	0.016	0.67	159208	26676	132532	TRUE	BMI_UKB	3	42418446	0.00258234	2.90001e-12	461460			TRUE
rs28366156	C	T	C	T	-0.0264826	0.029	0.130595	0.12326	FALSE	FALSE	FALSE	Scott_Type2Diabetes	6	31671498	0.02	0.15	159208	26676	132532	TRUE	BMI_UKB	6	31671498	0.00292978	1.59993e-19	461460			TRUE
rs2837996	C	T	C	T	0.0126647	0.023	0.651408	0.634195	FALSE	FALSE	FALSE	Scott_Type2Diabetes	21	42626706	0.013	0.0729995	159208	26676	132532	TRUE	BMI_UKB	21	42626706	0.00207859	1.09999e-09	461460			TRUE
rs28404639	T	C	T	C	-0.0117129	-0.0009	0.366041	0.328032	FALSE	FALSE	FALSE	Scott_Type2Diabetes	5	80874229	0.013	0.94	159208	26676	132532	TRUE	BMI_UKB	5	80874229	0.00205533	1.2e-08	461460			TRUE
[truncated: 12,742 more rows]
