# Supplementary material for: Mendelian randomization prioritizes abdominal adiposity as an independent causal factor for liver fat accumulation and cardiometabolic diseases
Source: Commun Med (Lond). 2022 Oct 13;2:130. doi: 10.1038/s43856-022-00196-3 (PMC9561122; doi:10.1038/s43856-022-00196-3)
Supplement: Supplementary file 6 — Supplementary Data 3 [file 43856_2022_196_MOESM6_ESM.xlsx]

## Sheet: Sheet1
outcome	exposure	method	Q	Q_df	Q_pval	fstat	rsq
Fat_Liver	BMI_UKB	MR Egger	679.788	452	2.00487e-11	67.4586	0.0624238
Fat_Liver	BMI_UKB	Inverse variance weighted	681.326	453	1.89794e-11	67.4586	0.0624238
Mahajan_Type2diabetes	BMI_UKB	MR Egger	1743.74	452	9.59935e-151	67.4586	0.0624238
Mahajan_Type2diabetes	BMI_UKB	Inverse variance weighted	1746.53	453	6.70407e-151	67.4586	0.0624238
NAFLD	BMI_UKB	MR Egger	566.7	447	0.000101588	67.6178	0.0619164
NAFLD	BMI_UKB	Inverse variance weighted	566.832	448	0.000113605	67.6178	0.0619164
Nikpay_CAD	BMI_UKB	MR Egger	692.8	450	1.32883e-12	67.4056	0.0619917
Nikpay_CAD	BMI_UKB	Inverse variance weighted	694.391	451	1.24612e-12	67.4056	0.0619917
Scott_Type2Diabetes	BMI_UKB	MR Egger	842.928	453	7.8916e-26	67.386	0.0624895
Scott_Type2Diabetes	BMI_UKB	Inverse variance weighted	850.316	454	1.91109e-26	67.386	0.0624895
van_der_Harst_CAD	BMI_UKB	MR Egger	1216.99	451	1.19002e-71	67.4614	0.0621687
van_der_Harst_CAD	BMI_UKB	Inverse variance weighted	1224.03	452	2.11505e-72	67.4614	0.0621687
WHRadjBMI	BMI_UKB	MR Egger	612.484	381	4.75211e-13	67.9286	0.0534121
WHRadjBMI	BMI_UKB	Inverse variance weighted	621.28	382	1.0942e-13	67.9286	0.0534121
whradjbmi_ukbonly	BMI_UKB	MR Egger	1613.69	453	8.67768e-130	67.386	0.0624895
whradjbmi_ukbonly	BMI_UKB	Inverse variance weighted	1638.96	454	1.77852e-133	67.386	0.0624895
BMI_UKB	Fat_Liver	MR Egger	154.731	8	2.01888e-29	165.066	0.0416417
BMI_UKB	Fat_Liver	Inverse variance weighted	165.106	9	6.44346e-31	165.066	0.0416417
GIANT_2015_BMI	Fat_Liver	MR Egger	3.15749	3	0.367976	154.307	0.0199026
GIANT_2015_BMI	Fat_Liver	Inverse variance weighted	3.20461	4	0.524187	154.307	0.0199026
GIANT_2015_WC	Fat_Liver	MR Egger	7.63259	3	0.0542477	154.307	0.0199026
GIANT_2015_WC	Fat_Liver	Inverse variance weighted	8.2262	4	0.083635	154.307	0.0199026
Mahajan_Type2diabetes	Fat_Liver	MR Egger	96.3148	8	2.41357e-17	165.066	0.0416417
Mahajan_Type2diabetes	Fat_Liver	Inverse variance weighted	132.247	9	4.09048e-24	165.066	0.0416417
NAFLD	Fat_Liver	MR Egger	21.7949	7	0.00275567	171.187	0.0389743
NAFLD	Fat_Liver	Inverse variance weighted	24.3569	8	0.00199623	171.187	0.0389743
Nikpay_CAD	Fat_Liver	MR Egger	49.6113	7	1.72181e-08	171.187	0.0389743
Nikpay_CAD	Fat_Liver	Inverse variance weighted	76.2407	8	2.78271e-13	171.187	0.0389743
Scott_Type2Diabetes	Fat_Liver	MR Egger	35.0714	8	2.59494e-05	165.066	0.0416417
Scott_Type2Diabetes	Fat_Liver	Inverse variance weighted	38.7837	9	1.26023e-05	165.066	0.0416417
van_der_Harst_CAD	Fat_Liver	MR Egger	142.632	7	1.42701e-27	171.187	0.0389743
van_der_Harst_CAD	Fat_Liver	Inverse variance weighted	211.239	8	2.72653e-41	171.187	0.0389743
WC_UKB	Fat_Liver	MR Egger	143.889	8	3.6813e-27	165.066	0.0416417
WC_UKB	Fat_Liver	Inverse variance weighted	149.066	9	1.37717e-27	165.066	0.0416417
WHRadjBMI	Fat_Liver	MR Egger	5.90358	3	0.116397	154.307	0.0199026
WHRadjBMI	Fat_Liver	Inverse variance weighted	5.90593	4	0.206284	154.307	0.0199026
whradjbmi_ukbonly	Fat_Liver	MR Egger	61.2265	8	2.67685e-10	165.066	0.0416417
whradjbmi_ukbonly	Fat_Liver	Inverse variance weighted	77.9396	9	4.14255e-13	165.066	0.0416417
Fat_Liver	GIANT_2015_BMI	MR Egger	95.1372	66	0.0109244	67.6085	0.0145846
Fat_Liver	GIANT_2015_BMI	Inverse variance weighted	95.529	67	0.0126127	67.6085	0.0145846
Mahajan_Type2diabetes	GIANT_2015_BMI	MR Egger	2603.03	66	0	67.6085	0.0145846
Mahajan_Type2diabetes	GIANT_2015_BMI	Inverse variance weighted	2645.31	67	0	67.6085	0.0145846
NAFLD	GIANT_2015_BMI	MR Egger	105.465	66	0.00145991	67.6085	0.0145846
NAFLD	GIANT_2015_BMI	Inverse variance weighted	105.557	67	0.00185645	67.6085	0.0145846
Nikpay_CAD	GIANT_2015_BMI	MR Egger	108.739	66	0.000727291	67.6085	0.0145846
Nikpay_CAD	GIANT_2015_BMI	Inverse variance weighted	108.869	67	0.000929667	67.6085	0.0145846
Scott_Type2Diabetes	GIANT_2015_BMI	MR Egger	712.913	66	3.00389e-109	67.6085	0.0145846
Scott_Type2Diabetes	GIANT_2015_BMI	Inverse variance weighted	734.295	67	5.88084e-113	67.6085	0.0145846
van_der_Harst_CAD	GIANT_2015_BMI	MR Egger	187.596	66	1.35486e-13	67.6085	0.0145846
van_der_Harst_CAD	GIANT_2015_BMI	Inverse variance weighted	191.592	67	6.15188e-14	67.6085	0.0145846
WHRadjBMI	GIANT_2015_BMI	MR Egger	145.575	66	6.2853e-08	67.6085	0.0145846
WHRadjBMI	GIANT_2015_BMI	Inverse variance weighted	147.469	67	5.54427e-08	67.6085	0.0145846
whradjbmi_ukbonly	GIANT_2015_BMI	MR Egger	370.697	66	5.51172e-44	67.6085	0.0145846
whradjbmi_ukbonly	GIANT_2015_BMI	Inverse variance weighted	373.319	67	4.45225e-44	67.6085	0.0145846
Fat_Liver	GIANT_2015_WC	MR Egger	40.4274	39	0.407089	60.4458	0.010713
Fat_Liver	GIANT_2015_WC	Inverse variance weighted	40.4629	40	0.449821	60.4458	0.010713
Mahajan_Type2diabetes	GIANT_2015_WC	MR Egger	2453.69	39	0	60.4458	0.010713
Mahajan_Type2diabetes	GIANT_2015_WC	Inverse variance weighted	2620.89	40	0	60.4458	0.010713
NAFLD	GIANT_2015_WC	MR Egger	57.7451	39	0.0269735	60.4458	0.010713
NAFLD	GIANT_2015_WC	Inverse variance weighted	57.7507	40	0.0342569	60.4458	0.010713
Nikpay_CAD	GIANT_2015_WC	MR Egger	98.2285	39	5.15189e-07	60.4458	0.010713
Nikpay_CAD	GIANT_2015_WC	Inverse variance weighted	101.227	40	3.24863e-07	60.4458	0.010713
Scott_Type2Diabetes	GIANT_2015_WC	MR Egger	618.098	39	2.69853e-105	60.4458	0.010713
Scott_Type2Diabetes	GIANT_2015_WC	Inverse variance weighted	682.497	40	7.3394e-118	60.4458	0.010713
van_der_Harst_CAD	GIANT_2015_WC	MR Egger	171.973	39	1.27116e-18	60.4458	0.010713
van_der_Harst_CAD	GIANT_2015_WC	Inverse variance weighted	172.201	40	2.47442e-18	60.4458	0.010713
WHRadjBMI	GIANT_2015_WC	MR Egger	204.372	39	2.73953e-24	60.4458	0.010713
WHRadjBMI	GIANT_2015_WC	Inverse variance weighted	218.853	40	1.64716e-26	60.4458	0.010713
whradjbmi_ukbonly	GIANT_2015_WC	MR Egger	471.518	39	1.24237e-75	60.4458	0.010713
whradjbmi_ukbonly	GIANT_2015_WC	Inverse variance weighted	483.561	40	1.70315e-77	60.4458	0.010713
BMI_UKB	Mahajan_Type2diabetes	MR Egger	6024.89	201	0	11.4771	0.016866
BMI_UKB	Mahajan_Type2diabetes	Inverse variance weighted	6504.69	202	0	11.4771	0.016866
Fat_Liver	Mahajan_Type2diabetes	MR Egger	975.665	200	2.53572e-102	11.4871	0.0167986
Fat_Liver	Mahajan_Type2diabetes	Inverse variance weighted	980.638	201	7.73588e-103	11.4871	0.0167986
GIANT_2015_BMI	Mahajan_Type2diabetes	MR Egger	2166.38	160	0	11.9462	0.0140457
GIANT_2015_BMI	Mahajan_Type2diabetes	Inverse variance weighted	2320.46	161	0	11.9462	0.0140457
GIANT_2015_WC	Mahajan_Type2diabetes	MR Egger	1439.63	159	5.3439e-205	11.9857	0.0140056
GIANT_2015_WC	Mahajan_Type2diabetes	Inverse variance weighted	1546.91	160	2.36957e-225	11.9857	0.0140056
NAFLD	Mahajan_Type2diabetes	MR Egger	427.943	197	3.68151e-19	11.5179	0.0165966
NAFLD	Mahajan_Type2diabetes	Inverse variance weighted	434.978	198	7.89568e-20	11.5179	0.0165966
Nikpay_CAD	Mahajan_Type2diabetes	MR Egger	480.606	201	6.07823e-25	11.4771	0.016866
Nikpay_CAD	Mahajan_Type2diabetes	Inverse variance weighted	507.394	202	3.14863e-28	11.4771	0.016866
Scott_Type2Diabetes	Mahajan_Type2diabetes	MR Egger	234.233	201	0.0540383	11.4771	0.016866
Scott_Type2Diabetes	Mahajan_Type2diabetes	Inverse variance weighted	234.239	202	0.0595508	11.4771	0.016866
van_der_Harst_CAD	Mahajan_Type2diabetes	MR Egger	1182.47	201	1.34797e-138	11.4771	0.016866
van_der_Harst_CAD	Mahajan_Type2diabetes	Inverse variance weighted	1227.27	202	2.51007e-146	11.4771	0.016866
WC_UKB	Mahajan_Type2diabetes	MR Egger	4680.45	201	0	11.4771	0.016866
WC_UKB	Mahajan_Type2diabetes	Inverse variance weighted	5036.43	202	0	11.4771	0.016866
WHRadjBMI	Mahajan_Type2diabetes	MR Egger	562.354	159	1.86463e-46	11.9857	0.0140056
WHRadjBMI	Mahajan_Type2diabetes	Inverse variance weighted	570.449	160	1.89096e-47	11.9857	0.0140056
whradjbmi_ukbonly	Mahajan_Type2diabetes	MR Egger	2099.2	201	1.11257e-308	11.4771	0.016866
whradjbmi_ukbonly	Mahajan_Type2diabetes	Inverse variance weighted	2105.46	202	1.11254e-308	11.4771	0.016866
BMI_UKB	NAFLD	MR Egger	133.872	2	8.51215e-30	1.94725	0.000466741
BMI_UKB	NAFLD	Inverse variance weighted	135.496	3	3.53593e-29	1.94725	0.000466741
Fat_Liver	NAFLD	MR Egger	48.5669	2	2.84334e-11	1.94725	0.000466741
Fat_Liver	NAFLD	Inverse variance weighted	70.6214	3	3.14184e-15	1.94725	0.000466741
Mahajan_Type2diabetes	NAFLD	MR Egger	55.548	2	8.66778e-13	1.94725	0.000466741
Mahajan_Type2diabetes	NAFLD	Inverse variance weighted	56.1184	3	3.96342e-12	1.94725	0.000466741
Nikpay_CAD	NAFLD	MR Egger	57.7708	2	2.85259e-13	1.94725	0.000466741
Nikpay_CAD	NAFLD	Inverse variance weighted	65.77	3	3.43275e-14	1.94725	0.000466741
Scott_Type2Diabetes	NAFLD	MR Egger	25.9865	2	2.27567e-06	1.94725	0.000466741
Scott_Type2Diabetes	NAFLD	Inverse variance weighted	26.1535	3	8.85704e-06	1.94725	0.000466741
van_der_Harst_CAD	NAFLD	MR Egger	187.785	2	1.6715e-41	1.94725	0.000466741
van_der_Harst_CAD	NAFLD	Inverse variance weighted	212.623	3	7.89383e-46	1.94725	0.000466741
WC_UKB	NAFLD	MR Egger	121.43	2	4.28371e-27	1.94725	0.000466741
WC_UKB	NAFLD	Inverse variance weighted	127.37	3	1.99425e-27	1.94725	0.000466741
whradjbmi_ukbonly	NAFLD	MR Egger	9.65663	2	0.00799998	1.94725	0.000466741
whradjbmi_ukbonly	NAFLD	Inverse variance weighted	48.5628	3	1.61621e-10	1.94725	0.000466741
BMI_UKB	Nikpay_CAD	MR Egger	798.822	39	1.74601e-142	61.376	0.0134727
BMI_UKB	Nikpay_CAD	Inverse variance weighted	827.571	40	8.89647e-148	61.376	0.0134727
Fat_Liver	Nikpay_CAD	MR Egger	144.552	39	4.84407e-14	61.376	0.0134727
Fat_Liver	Nikpay_CAD	Inverse variance weighted	144.997	40	8.03042e-14	61.376	0.0134727
GIANT_2015_BMI	Nikpay_CAD	MR Egger	341.145	34	2.25794e-52	62.3293	0.0120306
GIANT_2015_BMI	Nikpay_CAD	Inverse variance weighted	356.191	35	7.93009e-55	62.3293	0.0120306
GIANT_2015_WC	Nikpay_CAD	MR Egger	200.177	34	1.96071e-25	62.3293	0.0120306
GIANT_2015_WC	Nikpay_CAD	Inverse variance weighted	207.319	35	2.40156e-26	62.3293	0.0120306
Mahajan_Type2diabetes	Nikpay_CAD	MR Egger	279.624	39	3.90181e-38	61.376	0.0134727
Mahajan_Type2diabetes	Nikpay_CAD	Inverse variance weighted	279.64	40	1.04851e-37	61.376	0.0134727
NAFLD	Nikpay_CAD	MR Egger	48.3317	39	0.145343	61.376	0.0134727
NAFLD	Nikpay_CAD	Inverse variance weighted	49.4387	40	0.145628	61.376	0.0134727
Scott_Type2Diabetes	Nikpay_CAD	MR Egger	152.067	39	2.84216e-15	61.376	0.0134727
Scott_Type2Diabetes	Nikpay_CAD	Inverse variance weighted	152.809	40	4.3036e-15	61.376	0.0134727
van_der_Harst_CAD	Nikpay_CAD	MR Egger	120.471	39	3.01628e-10	61.376	0.0134727
van_der_Harst_CAD	Nikpay_CAD	Inverse variance weighted	155.399	40	1.61363e-15	61.376	0.0134727
WC_UKB	Nikpay_CAD	MR Egger	694.114	39	7.13245e-121	61.376	0.0134727
WC_UKB	Nikpay_CAD	Inverse variance weighted	709.716	40	1.89162e-123	61.376	0.0134727
WHRadjBMI	Nikpay_CAD	MR Egger	77.229	34	3.29519e-05	62.3293	0.0120306
WHRadjBMI	Nikpay_CAD	Inverse variance weighted	77.3755	35	4.89015e-05	62.3293	0.0120306
whradjbmi_ukbonly	Nikpay_CAD	MR Egger	268.692	39	4.44032e-36	61.376	0.0134727
whradjbmi_ukbonly	Nikpay_CAD	Inverse variance weighted	269.553	40	8.13444e-36	61.376	0.0134727
BMI_UKB	Scott_Type2Diabetes	MR Egger	1838.49	38	0	17.3271	0.0153797
BMI_UKB	Scott_Type2Diabetes	Inverse variance weighted	1840.58	39	0	17.3271	0.0153797
Fat_Liver	Scott_Type2Diabetes	MR Egger	201.742	38	3.45155e-24	17.3271	0.0153797
Fat_Liver	Scott_Type2Diabetes	Inverse variance weighted	202.142	39	6.837e-24	17.3271	0.0153797
GIANT_2015_BMI	Scott_Type2Diabetes	MR Egger	929.778	32	1.02147e-174	18.5779	0.0140337
GIANT_2015_BMI	Scott_Type2Diabetes	Inverse variance weighted	929.823	33	5.43507e-174	18.5779	0.0140337
GIANT_2015_WC	Scott_Type2Diabetes	MR Egger	626.13	32	2.38215e-111	18.5779	0.0140337
GIANT_2015_WC	Scott_Type2Diabetes	Inverse variance weighted	627.097	33	6.71544e-111	18.5779	0.0140337
Mahajan_Type2diabetes	Scott_Type2Diabetes	MR Egger	188.378	38	8.1417e-22	17.3271	0.0153797
Mahajan_Type2diabetes	Scott_Type2Diabetes	Inverse variance weighted	237.349	39	2.92398e-30	17.3271	0.0153797
NAFLD	Scott_Type2Diabetes	MR Egger	95.5078	38	7.48294e-07	17.3271	0.0153797
NAFLD	Scott_Type2Diabetes	Inverse variance weighted	96.3504	39	9.31907e-07	17.3271	0.0153797
Nikpay_CAD	Scott_Type2Diabetes	MR Egger	179.423	38	3.01695e-20	17.3271	0.0153797
Nikpay_CAD	Scott_Type2Diabetes	Inverse variance weighted	179.431	39	6.62109e-20	17.3271	0.0153797
van_der_Harst_CAD	Scott_Type2Diabetes	MR Egger	639.646	38	2.56922e-110	17.3271	0.0153797
van_der_Harst_CAD	Scott_Type2Diabetes	Inverse variance weighted	643.461	39	1.76061e-110	17.3271	0.0153797
WC_UKB	Scott_Type2Diabetes	MR Egger	1387.75	38	1.00602e-266	17.3271	0.0153797
WC_UKB	Scott_Type2Diabetes	Inverse variance weighted	1395.53	39	1.38755e-267	17.3271	0.0153797
WHRadjBMI	Scott_Type2Diabetes	MR Egger	170.005	32	9.81571e-21	18.5779	0.0140337
WHRadjBMI	Scott_Type2Diabetes	Inverse variance weighted	177.377	33	1.10161e-21	18.5779	0.0140337
whradjbmi_ukbonly	Scott_Type2Diabetes	MR Egger	554.866	38	5.15206e-93	17.3271	0.0153797
whradjbmi_ukbonly	Scott_Type2Diabetes	Inverse variance weighted	559.967	39	1.83428e-93	17.3271	0.0153797
BMI_UKB	van_der_Harst_CAD	MR Egger	1686.4	142	3.77861e-262	25.7059	0.0190833
BMI_UKB	van_der_Harst_CAD	Inverse variance weighted	1761.14	143	1.63053e-276	25.7059	0.0190833
Fat_Liver	van_der_Harst_CAD	MR Egger	194.063	142	0.0024397	25.7059	0.0190833
Fat_Liver	van_der_Harst_CAD	Inverse variance weighted	204.188	143	0.000597574	25.7059	0.0190833
GIANT_2015_BMI	van_der_Harst_CAD	MR Egger	614.422	125	1.13016e-65	25.8311	0.0169477
GIANT_2015_BMI	van_der_Harst_CAD	Inverse variance weighted	628.881	126	7.66659e-68	25.8311	0.0169477
GIANT_2015_WC	van_der_Harst_CAD	MR Egger	400.241	125	1.49789e-30	25.8311	0.0169477
GIANT_2015_WC	van_der_Harst_CAD	Inverse variance weighted	411.071	126	6.20627e-32	25.8311	0.0169477
Mahajan_Type2diabetes	van_der_Harst_CAD	MR Egger	885.114	142	1.03259e-107	25.7059	0.0190833
Mahajan_Type2diabetes	van_der_Harst_CAD	Inverse variance weighted	930.978	143	9.91245e-116	25.7059	0.0190833
NAFLD	van_der_Harst_CAD	MR Egger	161.552	141	0.113481	25.7889	0.0190133
NAFLD	van_der_Harst_CAD	Inverse variance weighted	164.023	142	0.0995919	25.7889	0.0190133
Nikpay_CAD	van_der_Harst_CAD	MR Egger	106.311	142	0.988882	25.7059	0.0190833
Nikpay_CAD	van_der_Harst_CAD	Inverse variance weighted	107.628	143	0.987899	25.7059	0.0190833
Scott_Type2Diabetes	van_der_Harst_CAD	MR Egger	416.992	142	7.68958e-29	25.7059	0.0190833
Scott_Type2Diabetes	van_der_Harst_CAD	Inverse variance weighted	432.003	143	8.66793e-31	25.7059	0.0190833
WC_UKB	van_der_Harst_CAD	MR Egger	1323.59	142	1.0163e-190	25.7059	0.0190833
WC_UKB	van_der_Harst_CAD	Inverse variance weighted	1397.99	143	1.01821e-204	25.7059	0.0190833
WHRadjBMI	van_der_Harst_CAD	MR Egger	356.508	125	4.02972e-24	25.8311	0.0169477
WHRadjBMI	van_der_Harst_CAD	Inverse variance weighted	369.359	126	9.7877e-26	25.8311	0.0169477
whradjbmi_ukbonly	van_der_Harst_CAD	MR Egger	1184.79	142	6.10523e-164	25.7059	0.0190833
whradjbmi_ukbonly	van_der_Harst_CAD	Inverse variance weighted	1241.49	143	2.30745e-174	25.7059	0.0190833
Fat_Liver	WC_UKB	MR Egger	678.156	372	3.71361e-20	59.687	0.0462286
Fat_Liver	WC_UKB	Inverse variance weighted	680.754	373	2.77856e-20	59.687	0.0462286
Mahajan_Type2diabetes	WC_UKB	MR Egger	2190.46	372	1.3204e-254	59.687	0.0462286
Mahajan_Type2diabetes	WC_UKB	Inverse variance weighted	2190.59	373	3.04159e-254	59.687	0.0462286
NAFLD	WC_UKB	MR Egger	456.737	368	0.00109258	59.8514	0.045878
NAFLD	WC_UKB	Inverse variance weighted	457.015	369	0.00119403	59.8514	0.045878
Nikpay_CAD	WC_UKB	MR Egger	576.275	369	2.61682e-11	59.6825	0.0458722
Nikpay_CAD	WC_UKB	Inverse variance weighted	577.728	370	2.51611e-11	59.6825	0.0458722
Scott_Type2Diabetes	WC_UKB	MR Egger	872.34	372	3.41498e-42	59.687	0.0462286
Scott_Type2Diabetes	WC_UKB	Inverse variance weighted	872.397	373	5.15698e-42	59.687	0.0462286
van_der_Harst_CAD	WC_UKB	MR Egger	1058.34	371	2.46853e-67	59.6939	0.046116
van_der_Harst_CAD	WC_UKB	Inverse variance weighted	1059.24	372	3.10914e-67	59.6939	0.046116
WHRadjBMI	WC_UKB	MR Egger	528.553	321	2.34027e-12	58.9441	0.0397096
WHRadjBMI	WC_UKB	Inverse variance weighted	542.128	322	1.899e-13	58.9441	0.0397096
whradjbmi_ukbonly	WC_UKB	MR Egger	2648.44	372	0	59.687	0.0462286
whradjbmi_ukbonly	WC_UKB	Inverse variance weighted	2709.5	373	0	59.687	0.0462286
BMI_UKB	WHRadjBMI	MR Egger	264.066	36	1.65406e-36	54.5083	0.00987403
BMI_UKB	WHRadjBMI	Inverse variance weighted	268.706	37	6.0251e-37	54.5083	0.00987403
Fat_Liver	WHRadjBMI	MR Egger	73.3408	36	0.000234951	54.5083	0.00987403
Fat_Liver	WHRadjBMI	Inverse variance weighted	73.8649	37	0.000299513	54.5083	0.00987403
GIANT_2015_BMI	WHRadjBMI	MR Egger	140.06	36	3.33748e-14	54.5083	0.00987403
GIANT_2015_BMI	WHRadjBMI	Inverse variance weighted	141.892	37	3.34611e-14	54.5083	0.00987403
GIANT_2015_WC	WHRadjBMI	MR Egger	141.402	36	2.00052e-14	54.5083	0.00987403
GIANT_2015_WC	WHRadjBMI	Inverse variance weighted	141.447	37	3.96069e-14	54.5083	0.00987403
Mahajan_Type2diabetes	WHRadjBMI	MR Egger	527.047	36	1.53097e-88	54.5083	0.00987403
Mahajan_Type2diabetes	WHRadjBMI	Inverse variance weighted	528.963	37	2.41488e-88	54.5083	0.00987403
NAFLD	WHRadjBMI	MR Egger	60.4899	36	0.00648086	54.5083	0.00987403
NAFLD	WHRadjBMI	Inverse variance weighted	61.7052	37	0.00659712	54.5083	0.00987403
Nikpay_CAD	WHRadjBMI	MR Egger	94.7172	35	2.10397e-07	54.7204	0.00965435
Nikpay_CAD	WHRadjBMI	Inverse variance weighted	94.9852	36	3.24364e-07	54.7204	0.00965435
Scott_Type2Diabetes	WHRadjBMI	MR Egger	133.28	36	4.3261e-13	54.5083	0.00987403
Scott_Type2Diabetes	WHRadjBMI	Inverse variance weighted	133.386	37	8.13748e-13	54.5083	0.00987403
BMI_UKB	whradjbmi_ukbonly	MR Egger	1511.3	223	5.3171e-190	73.461	0.0329396
BMI_UKB	whradjbmi_ukbonly	Inverse variance weighted	1515.04	224	2.80603e-190	73.461	0.0329396
Fat_Liver	whradjbmi_ukbonly	MR Egger	455.044	222	3.49653e-18	73.6458	0.0328778
Fat_Liver	whradjbmi_ukbonly	Inverse variance weighted	455.052	223	5.02217e-18	73.6458	0.0328778
GIANT_2015_BMI	whradjbmi_ukbonly	MR Egger	460.415	183	7.21096e-26	69.4869	0.0258054
GIANT_2015_BMI	whradjbmi_ukbonly	Inverse variance weighted	460.513	184	1.11582e-25	69.4869	0.0258054
GIANT_2015_WC	whradjbmi_ukbonly	MR Egger	363.893	182	3.13785e-14	69.5113	0.0256782
GIANT_2015_WC	whradjbmi_ukbonly	Inverse variance weighted	363.99	183	4.35836e-14	69.5113	0.0256782
Mahajan_Type2diabetes	whradjbmi_ukbonly	MR Egger	2491.57	223	0	73.461	0.0329396
Mahajan_Type2diabetes	whradjbmi_ukbonly	Inverse variance weighted	2493.43	224	0	73.461	0.0329396
NAFLD	whradjbmi_ukbonly	MR Egger	338.011	214	1.31215e-07	74.2663	0.0319992
NAFLD	whradjbmi_ukbonly	Inverse variance weighted	338.714	215	1.45541e-07	74.2663	0.0319992
Nikpay_CAD	whradjbmi_ukbonly	MR Egger	583.321	215	9.23533e-36	73.784	0.0319405
Nikpay_CAD	whradjbmi_ukbonly	Inverse variance weighted	583.586	216	1.40364e-35	73.784	0.0319405
Scott_Type2Diabetes	whradjbmi_ukbonly	MR Egger	815.787	223	1.71058e-68	73.461	0.0329396
Scott_Type2Diabetes	whradjbmi_ukbonly	Inverse variance weighted	817.107	224	2.0275e-68	73.461	0.0329396
van_der_Harst_CAD	whradjbmi_ukbonly	MR Egger	1224.01	219	3.28803e-139	74.0714	0.0326329
van_der_Harst_CAD	whradjbmi_ukbonly	Inverse variance weighted	1224.29	220	6.94804e-139	74.0714	0.0326329
WC_UKB	whradjbmi_ukbonly	MR Egger	1309.19	223	5.44175e-153	73.461	0.0329396
WC_UKB	whradjbmi_ukbonly	Inverse variance weighted	1311.88	224	4.31357e-153	73.461	0.0329396
WHRadjBMI	whradjbmi_ukbonly	MR Egger	239.356	185	0.00436464	69.8279	0.0262018
WHRadjBMI	whradjbmi_ukbonly	Inverse variance weighted	242.182	186	0.00350655	69.8279	0.0262018
van_der_Harst_CAD	WHRadjBMI	MR Egger	170.513	36	2.18759e-19	54.5083	0.00987403
van_der_Harst_CAD	WHRadjBMI	Inverse variance weighted	170.521	37	4.81285e-19	54.5083	0.00987403
WC_UKB	WHRadjBMI	MR Egger	305.177	36	2.24593e-44	54.5083	0.00987403
WC_UKB	WHRadjBMI	Inverse variance weighted	306.473	37	3.72074e-44	54.5083	0.00987403
whradjbmi_ukbonly	WHRadjBMI	MR Egger	214.635	36	2.73455e-27	54.5083	0.00987403
whradjbmi_ukbonly	WHRadjBMI	Inverse variance weighted	214.723	37	6.51706e-27	54.5083	0.00987403
