# Supplementary material for: Mendelian randomization prioritizes abdominal adiposity as an independent causal factor for liver fat accumulation and cardiometabolic diseases
Source: Commun Med (Lond). 2022 Oct 13;2:130. doi: 10.1038/s43856-022-00196-3 (PMC9561122; doi:10.1038/s43856-022-00196-3)
Supplement: Supplementary file 7 — Supplementary Data 4 [file 43856_2022_196_MOESM7_ESM.xlsx]

## Sheet: Sheet1
outcome	exposure	method	nsnp	b	se	pval	lci	uci	type_of_test
Fat_Liver	BMI_UKB	Inverse variance weighted	454	0.367121	0.0281088	5.5214e-39	0.312028	0.422214	Primary analysis
Fat_Liver	BMI_UKB	Weighted mode	454	0.252361	0.0782808	0.00135647	0.0989302	0.405791	Consensus methods
Fat_Liver	BMI_UKB	Weighted median	454	0.316678	0.0427723	1.32346e-13	0.232844	0.400511	Consensus methods
Fat_Liver	BMI_UKB	MR Egger	454	0.294095	0.0774935	0.000167692	0.142207	0.445982	Pleiotropy test
Fat_Liver	BMI_UKB	Robust adjusted profile score (RAPS)	454	0.348191	0.0256792	6.98054e-42	0.29786	0.398522	Pleiotropy test
Fat_Liver	BMI_UKB	MR-PRESSO (outlier-corrected)	449	0.33864	0.0244618	1.55387e-36	0.290695	0.386585	Outlier-robust methods
Fat_Liver	BMI_UKB	Contamination mixture	454	0.463574		5.62694e-26	0.393574	0.543574	Pleiotropy test
Mahajan_Type2diabetes	BMI_UKB	Inverse variance weighted	454	1.0306	0.0373292	8.8e-168	0.957437	1.10377	Primary analysis
Mahajan_Type2diabetes	BMI_UKB	Weighted mode	454	1.04164	0.0928315	5.98504e-26	0.859693	1.22359	Consensus methods
Mahajan_Type2diabetes	BMI_UKB	Weighted median	454	1.03424	0.0388816	6.81654e-156	0.958036	1.11045	Consensus methods
Mahajan_Type2diabetes	BMI_UKB	MR Egger	454	1.11252	0.103294	3.11686e-24	0.910061	1.31497	Pleiotropy test
Mahajan_Type2diabetes	BMI_UKB	Robust adjusted profile score (RAPS)	454	1.09604	0.0315836	7.14359e-264	1.03414	1.15795	Pleiotropy test
Mahajan_Type2diabetes	BMI_UKB	MR-PRESSO (outlier-corrected)	427	1.0665	0.0292272	3.5346e-133	1.00921	1.12378	Outlier-robust methods
Mahajan_Type2diabetes	BMI_UKB	Contamination mixture	454	1.26071		5.54113e-130	1.20071	1.33071	Pleiotropy test
NAFLD	BMI_UKB	Inverse variance weighted	449	0.507626	0.0549001	2.32269e-20	0.400022	0.61523	Primary analysis
NAFLD	BMI_UKB	Weighted mode	449	0.517404	0.231529	0.0259279	0.0636064	0.971201	Consensus methods
NAFLD	BMI_UKB	Weighted median	449	0.530564	0.0813276	6.85535e-11	0.371162	0.689967	Consensus methods
NAFLD	BMI_UKB	MR Egger	449	0.553458	0.152526	0.000317858	0.254506	0.85241	Pleiotropy test
NAFLD	BMI_UKB	Robust adjusted profile score (RAPS)	449	0.502813	0.055862	2.23702e-19	0.393324	0.612303	Pleiotropy test
NAFLD	BMI_UKB	MR-PRESSO (outlier-corrected)	447	0.485584	0.0531892	2.4058e-18	0.381333	0.589835	Outlier-robust methods
NAFLD	BMI_UKB	Contamination mixture	449	0.862231		2.62896e-14	0.632231	1.01223	Pleiotropy test
Nikpay_CAD	BMI_UKB	Inverse variance weighted	452	0.425994	0.0354269	2.63905e-33	0.356557	0.495431	Primary analysis
Nikpay_CAD	BMI_UKB	Weighted mode	452	0.365323	0.108303	0.000807249	0.153048	0.577597	Consensus methods
Nikpay_CAD	BMI_UKB	Weighted median	452	0.392986	0.048246	3.77808e-16	0.298424	0.487548	Consensus methods
Nikpay_CAD	BMI_UKB	MR Egger	452	0.51975	0.0988051	2.22828e-07	0.326092	0.713408	Pleiotropy test
Nikpay_CAD	BMI_UKB	Robust adjusted profile score (RAPS)	452	0.446875	0.033987	1.73732e-39	0.380261	0.51349	Pleiotropy test
Nikpay_CAD	BMI_UKB	MR-PRESSO (outlier-corrected)	448	0.442932	0.0324812	1.19381e-35	0.379269	0.506596	Outlier-robust methods
Nikpay_CAD	BMI_UKB	Contamination mixture	452	0.554677		4.82381e-24	0.474677	0.714677	Pleiotropy test
Scott_Type2Diabetes	BMI_UKB	Inverse variance weighted	455	0.856626	0.0504026	8.83797e-65	0.757837	0.955415	Primary analysis
Scott_Type2Diabetes	BMI_UKB	Weighted mode	455	1.09151	0.177972	1.8772e-09	0.74268	1.44033	Consensus methods
Scott_Type2Diabetes	BMI_UKB	Weighted median	455	0.978782	0.0650751	3.96621e-51	0.851235	1.10633	Consensus methods
Scott_Type2Diabetes	BMI_UKB	MR Egger	455	1.11584	0.139448	1.03727e-14	0.842518	1.38916	Pleiotropy test
Scott_Type2Diabetes	BMI_UKB	Robust adjusted profile score (RAPS)	455	0.885399	0.0477999	1.34596e-76	0.791711	0.979087	Pleiotropy test
Scott_Type2Diabetes	BMI_UKB	MR-PRESSO (outlier-corrected)	445	0.834937	0.0462142	4.2711e-55	0.744357	0.925517	Outlier-robust methods
Scott_Type2Diabetes	BMI_UKB	Contamination mixture	455	1.16532		9.37957e-54	1.05532	1.27532	Pleiotropy test
van_der_Harst_CAD	BMI_UKB	Inverse variance weighted	453	0.439919	0.0276476	5.2612e-57	0.38573	0.494108	Primary analysis
van_der_Harst_CAD	BMI_UKB	Weighted mode	453	0.342961	0.0592226	1.311e-08	0.226885	0.459038	Consensus methods
van_der_Harst_CAD	BMI_UKB	Weighted median	453	0.420367	0.031676	3.4174e-40	0.358282	0.482452	Consensus methods
van_der_Harst_CAD	BMI_UKB	MR Egger	453	0.325536	0.0760016	2.2521e-05	0.176573	0.474499	Pleiotropy test
van_der_Harst_CAD	BMI_UKB	Robust adjusted profile score (RAPS)	453	0.466584	0.0255564	1.81924e-74	0.416494	0.516675	Pleiotropy test
van_der_Harst_CAD	BMI_UKB	MR-PRESSO (outlier-corrected)	441	0.449931	0.0232782	1.04314e-60	0.404306	0.495556	Outlier-robust methods
van_der_Harst_CAD	BMI_UKB	Contamination mixture	453	0.63741		2.34465e-54	0.56741	0.72741	Pleiotropy test
WHRadjBMI	BMI_UKB	Inverse variance weighted	383	0.0336475	0.0167038	0.0439724	0.00090792	0.066387	Primary analysis
WHRadjBMI	BMI_UKB	Weighted mode	383	0.019877	0.040083	0.620253	-0.0586858	0.0984398	Consensus methods
WHRadjBMI	BMI_UKB	Weighted median	383	0.0534208	0.0252103	0.0340899	0.0040086	0.102833	Consensus methods
WHRadjBMI	BMI_UKB	MR Egger	383	-0.0634025	0.0446897	0.156796	-0.150994	0.0241894	Pleiotropy test
WHRadjBMI	BMI_UKB	Robust adjusted profile score (RAPS)	383	0.0556607	0.0165598	0.000776049	0.0232035	0.0881178	Pleiotropy test
WHRadjBMI	BMI_UKB	MR-PRESSO (outlier-corrected)	377	0.0593131	0.0151617	0.000108606	0.0295961	0.08903	Outlier-robust methods
WHRadjBMI	BMI_UKB	Contamination mixture	383	0.108982		0.000483918	0.0389817	0.148982	Pleiotropy test
whradjbmi_ukbonly	BMI_UKB	Inverse variance weighted	455	0.0172254	0.0134454	0.200144	-0.00912752	0.0435784	Primary analysis
whradjbmi_ukbonly	BMI_UKB	Weighted mode	455	-0.00125866	0.0231366	0.956639	-0.0466065	0.0440891	Consensus methods
whradjbmi_ukbonly	BMI_UKB	Weighted median	455	0.0195489	0.0142608	0.170434	-0.00840232	0.0475001	Consensus methods
whradjbmi_ukbonly	BMI_UKB	MR Egger	455	-0.0741078	0.0368006	0.0446249	-0.146237	-0.00197861	Pleiotropy test
whradjbmi_ukbonly	BMI_UKB	Robust adjusted profile score (RAPS)	455	0.0350439	0.0111923	0.00174171	0.013107	0.0569808	Pleiotropy test
whradjbmi_ukbonly	BMI_UKB	MR-PRESSO (outlier-corrected)	427	0.0265005	0.0101232	0.00916534	0.00665896	0.0463421	Outlier-robust methods
whradjbmi_ukbonly	BMI_UKB	Contamination mixture	455	0.0347825		0.0517745	0.00478245	0.0747825	Pleiotropy test
BMI_UKB	Fat_Liver	Inverse variance weighted	10	-0.0113636	0.0277291	0.681948	-0.0657126	0.0429855	Primary analysis
BMI_UKB	Fat_Liver	Weighted mode	10	-0.0198242	0.00716821	0.0219118	-0.0338738	-0.00577446	Consensus methods
BMI_UKB	Fat_Liver	Weighted median	10	-0.0192034	0.0100647	0.056392	-0.0389302	0.000523422	Consensus methods
BMI_UKB	Fat_Liver	MR Egger	10	0.0136783	0.044493	0.766369	-0.0735279	0.100885	Pleiotropy test
BMI_UKB	Fat_Liver	Robust adjusted profile score (RAPS)	10	-0.0206476	0.0109248	0.0587612	-0.0420602	0.000765002	Pleiotropy test
BMI_UKB	Fat_Liver	MR-PRESSO (outlier-corrected)	5	-0.00531081	0.00771482	0.529052	-0.0204319	0.00981024	Outlier-robust methods
BMI_UKB	Fat_Liver	Contamination mixture	10	-0.0238723		0.215253	-0.0338723	0.00612775	Pleiotropy test
GIANT_2015_BMI	Fat_Liver	Inverse variance weighted	5	-0.0287295	0.0176703	0.103978	-0.0633632	0.00590419	Primary analysis
GIANT_2015_BMI	Fat_Liver	Weighted mode	5	-0.030325	0.0204377	0.212025	-0.0703829	0.00973284	Consensus methods
GIANT_2015_BMI	Fat_Liver	Weighted median	5	-0.0263438	0.019116	0.168171	-0.0638111	0.0111235	Consensus methods
GIANT_2015_BMI	Fat_Liver	MR Egger	5	-0.0235955	0.0302878	0.492759	-0.0829595	0.0357685	Pleiotropy test
GIANT_2015_BMI	Fat_Liver	Robust adjusted profile score (RAPS)	5	-0.0292785	0.0183037	0.109687	-0.0651537	0.00659664	Pleiotropy test
GIANT_2015_BMI	Fat_Liver	MR-PRESSO (outlier-corrected)	5	-0.0287295	0.0158161	0.143464	-0.0597291	0.0022701	Outlier-robust methods
GIANT_2015_BMI	Fat_Liver	Contamination mixture	5	-0.0383683		0.0789553	-0.118368	0.00163174	Pleiotropy test
GIANT_2015_WC	Fat_Liver	Inverse variance weighted	5	-0.0180848	0.0290195	0.533157	-0.074963	0.0387934	Primary analysis
GIANT_2015_WC	Fat_Liver	Weighted mode	5	-0.01388	0.023243	0.582556	-0.0594363	0.0316764	Consensus methods
GIANT_2015_WC	Fat_Liver	Weighted median	5	-0.0160844	0.0212512	0.449127	-0.0577367	0.0255679	Consensus methods
GIANT_2015_WC	Fat_Liver	MR Egger	5	0.00279183	0.0539426	0.961977	-0.102936	0.108519	Pleiotropy test
GIANT_2015_WC	Fat_Liver	Robust adjusted profile score (RAPS)	5	-0.0140782	0.0270232	0.602388	-0.0670436	0.0388871	Pleiotropy test
GIANT_2015_WC	Fat_Liver	MR-PRESSO (outlier-corrected)	5	-0.0180848	0.0290195	0.56693	-0.074963	0.0387934	Outlier-robust methods
GIANT_2015_WC	Fat_Liver	Contamination mixture	5	-0.00993432		0.532509	-0.199934	0.0300657	Pleiotropy test
Mahajan_Type2diabetes	Fat_Liver	Inverse variance weighted	10	0.230527	0.0795902	0.00377448	0.0745298	0.386524	Primary analysis
Mahajan_Type2diabetes	Fat_Liver	Weighted mode	10	0.253536	0.0244393	2.63359e-06	0.205635	0.301437	Consensus methods
Mahajan_Type2diabetes	Fat_Liver	Weighted median	10	0.245335	0.0288919	2.04008e-17	0.188707	0.301963	Consensus methods
Mahajan_Type2diabetes	Fat_Liver	MR Egger	10	0.379806	0.112502	0.00969899	0.159302	0.600309	Pleiotropy test
Mahajan_Type2diabetes	Fat_Liver	Robust adjusted profile score (RAPS)	10	0.289128	0.061603	2.68699e-06	0.168386	0.409869	Pleiotropy test
Mahajan_Type2diabetes	Fat_Liver	MR-PRESSO (outlier-corrected)	7	0.239763	0.0412831	0.00114344	0.158848	0.320678	Outlier-robust methods
Mahajan_Type2diabetes	Fat_Liver	Contamination mixture	10	0.261528		1.3664e-05	0.201528	0.531528	Pleiotropy test
NAFLD	Fat_Liver	Inverse variance weighted	9	1.07692	0.0975419	2.43526e-28	0.885734	1.2681	Primary analysis
NAFLD	Fat_Liver	Weighted mode	9	1.22701	0.133336	1.57318e-05	0.96567	1.48835	Consensus methods
NAFLD	Fat_Liver	Weighted median	9	1.10708	0.111294	2.59017e-23	0.888945	1.32522	Consensus methods
NAFLD	Fat_Liver	MR Egger	9	0.968616	0.154866	0.000422283	0.66508	1.27215	Pleiotropy test
NAFLD	Fat_Liver	Robust adjusted profile score (RAPS)	9	1.03871	0.097733	2.20796e-26	0.84715	1.23026	Pleiotropy test
NAFLD	Fat_Liver	MR-PRESSO (outlier-corrected)	9	1.07692	0.0975419	4.03509e-06	0.885734	1.2681	Outlier-robust methods
NAFLD	Fat_Liver	Contamination mixture	9	1.25278		2.40569e-09	1.11278	1.39278	Pleiotropy test
Nikpay_CAD	Fat_Liver	Inverse variance weighted	9	-0.0823238	0.0986835	0.404156	-0.275743	0.111096	Primary analysis
Nikpay_CAD	Fat_Liver	Weighted mode	9	-0.0991018	0.0360059	0.0249672	-0.169673	-0.0285302	Consensus methods
Nikpay_CAD	Fat_Liver	Weighted median	9	-0.106711	0.0400894	0.00777157	-0.185286	-0.0281362	Consensus methods
Nikpay_CAD	Fat_Liver	MR Egger	9	-0.2813	0.133339	0.072826	-0.542645	-0.0199543	Pleiotropy test
Nikpay_CAD	Fat_Liver	Robust adjusted profile score (RAPS)	9	-0.111891	0.0799885	0.161862	-0.268668	0.0448866	Pleiotropy test
Nikpay_CAD	Fat_Liver	MR-PRESSO (outlier-corrected)	6	-0.0847666	0.0397561	0.0861675	-0.162689	-0.00684464	Outlier-robust methods
Nikpay_CAD	Fat_Liver	Contamination mixture	9	-0.0816694		0.027082	-0.161669	0.258331	Pleiotropy test
Scott_Type2Diabetes	Fat_Liver	Inverse variance weighted	10	0.271437	0.0831381	0.00109504	0.108487	0.434388	Primary analysis
Scott_Type2Diabetes	Fat_Liver	Weighted mode	10	0.250271	0.0480386	0.000556732	0.156115	0.344426	Consensus methods
Scott_Type2Diabetes	Fat_Liver	Weighted median	10	0.25142	0.0480786	1.70098e-07	0.157186	0.345654	Consensus methods
Scott_Type2Diabetes	Fat_Liver	MR Egger	10	0.364321	0.131224	0.0240608	0.107121	0.621521	Pleiotropy test
Scott_Type2Diabetes	Fat_Liver	Robust adjusted profile score (RAPS)	10	0.281468	0.0750139	0.000175279	0.134441	0.428496	Pleiotropy test
Scott_Type2Diabetes	Fat_Liver	MR-PRESSO (outlier-corrected)	8	0.242208	0.0460525	0.00117411	0.151945	0.332471	Outlier-robust methods
Scott_Type2Diabetes	Fat_Liver	Contamination mixture	10	0.258582		0.000448299	0.168582	0.338582	Pleiotropy test
van_der_Harst_CAD	Fat_Liver	Inverse variance weighted	9	-0.100964	0.0979645	0.30272	-0.292974	0.0910465	Primary analysis
van_der_Harst_CAD	Fat_Liver	Weighted mode	9	-0.106561	0.0222325	0.0013677	-0.150137	-0.0629851	Consensus methods
van_der_Harst_CAD	Fat_Liver	Weighted median	9	-0.118212	0.0235909	5.41699e-07	-0.16445	-0.0719739	Consensus methods
van_der_Harst_CAD	Fat_Liver	MR Egger	9	-0.292071	0.135103	0.0674249	-0.556874	-0.0272687	Pleiotropy test
van_der_Harst_CAD	Fat_Liver	Robust adjusted profile score (RAPS)	9	-0.121211	0.0706301	0.0861359	-0.259646	0.0172236	Pleiotropy test
van_der_Harst_CAD	Fat_Liver	MR-PRESSO (outlier-corrected)	5	-0.098988	0.0418875	0.0773933	-0.181087	-0.0168885	Outlier-robust methods
van_der_Harst_CAD	Fat_Liver	Contamination mixture	9	-0.117666		0.00194808	-0.167666	0.352334	Pleiotropy test
WC_UKB	Fat_Liver	Inverse variance weighted	10	0.00775891	0.0238259	0.744689	-0.0389398	0.0544576	Primary analysis
WC_UKB	Fat_Liver	Weighted mode	10	-0.00344704	0.0073099	0.648465	-0.0177744	0.0108804	Consensus methods
WC_UKB	Fat_Liver	Weighted median	10	-0.00460684	0.00723295	0.524174	-0.0187834	0.00956974	Consensus methods
WC_UKB	Fat_Liver	MR Egger	10	0.0237562	0.0388021	0.557376	-0.052296	0.0998084	Pleiotropy test
WC_UKB	Fat_Liver	Robust adjusted profile score (RAPS)	10	-0.00633443	0.00851974	0.457179	-0.0230331	0.0103643	Pleiotropy test
WC_UKB	Fat_Liver	MR-PRESSO (outlier-corrected)	6	-0.00304901	0.00647918	0.65775	-0.0157482	0.00965018	Outlier-robust methods
WC_UKB	Fat_Liver	Contamination mixture	10	-0.00545322		0.766428	-0.0154532	0.00454678	Pleiotropy test
WHRadjBMI	Fat_Liver	Inverse variance weighted	5	0.0210068	0.023824	0.377912	-0.0256882	0.0677018	Primary analysis
WHRadjBMI	Fat_Liver	Weighted mode	5	0.0213066	0.0223461	0.394339	-0.0224917	0.0651049	Consensus methods
WHRadjBMI	Fat_Liver	Weighted median	5	0.0207744	0.0214998	0.333914	-0.0213652	0.062914	Consensus methods
WHRadjBMI	Fat_Liver	MR Egger	5	0.022277	0.0459228	0.660825	-0.0677317	0.112286	Pleiotropy test
WHRadjBMI	Fat_Liver	Robust adjusted profile score (RAPS)	5	0.02335	0.0234395	0.319162	-0.0225914	0.0692914	Pleiotropy test
WHRadjBMI	Fat_Liver	MR-PRESSO (outlier-corrected)	5	0.0210068	0.023824	0.427711	-0.0256882	0.0677018	Outlier-robust methods
WHRadjBMI	Fat_Liver	Contamination mixture	5	0.0332815		0.243183	-0.0167185	0.0632815	Pleiotropy test
whradjbmi_ukbonly	Fat_Liver	Inverse variance weighted	10	0.0799582	0.022789	0.000450426	0.0352917	0.124625	Primary analysis
whradjbmi_ukbonly	Fat_Liver	Weighted mode	10	0.0559848	0.00908148	0.000165752	0.0381851	0.0737845	Consensus methods
whradjbmi_ukbonly	Fat_Liver	Weighted median	10	0.0597525	0.0101177	3.51015e-09	0.0399219	0.0795832	Consensus methods
whradjbmi_ukbonly	Fat_Liver	MR Egger	10	0.0419346	0.0334818	0.245775	-0.0236898	0.107559	Pleiotropy test
whradjbmi_ukbonly	Fat_Liver	Robust adjusted profile score (RAPS)	10	0.0581642	0.00792318	2.11989e-13	0.0426347	0.0736936	Pleiotropy test
whradjbmi_ukbonly	Fat_Liver	MR-PRESSO (outlier-corrected)	7	0.0666467	0.0132142	0.00234852	0.0407469	0.0925465	Outlier-robust methods
whradjbmi_ukbonly	Fat_Liver	Contamination mixture	10	0.0523845		0.000480903	0.0423845	0.0723845	Pleiotropy test
Fat_Liver	GIANT_2015_BMI	Inverse variance weighted	68	0.17318	0.0435573	7.01103e-05	0.0878076	0.258552	Primary analysis
Fat_Liver	GIANT_2015_BMI	Weighted mode	68	0.190945	0.0717869	0.00977077	0.0502423	0.331647	Consensus methods
Fat_Liver	GIANT_2015_BMI	Weighted median	68	0.16838	0.0600131	0.00502054	0.0507539	0.286005	Consensus methods
Fat_Liver	GIANT_2015_BMI	MR Egger	68	0.224623	0.107954	0.041344	0.0130327	0.436213	Pleiotropy test
Fat_Liver	GIANT_2015_BMI	Robust adjusted profile score (RAPS)	68	0.177144	0.0478952	0.000216806	0.0832698	0.271019	Pleiotropy test
Fat_Liver	GIANT_2015_BMI	MR-PRESSO (outlier-corrected)	68	0.17318	0.0435573	0.000174361	0.0878076	0.258552	Outlier-robust methods
Fat_Liver	GIANT_2015_BMI	Contamination mixture	68	0.258417		0.000636753	0.128417	0.418417	Pleiotropy test
Mahajan_Type2diabetes	GIANT_2015_BMI	Inverse variance weighted	68	0.796164	0.189115	2.55428e-05	0.425499	1.16683	Primary analysis
Mahajan_Type2diabetes	GIANT_2015_BMI	Weighted mode	68	1.05159	0.154041	3.09029e-09	0.749671	1.35351	Consensus methods
Mahajan_Type2diabetes	GIANT_2015_BMI	Weighted median	68	0.991018	0.0565564	9.62522e-69	0.880167	1.10187	Consensus methods
Mahajan_Type2diabetes	GIANT_2015_BMI	MR Egger	68	1.23351	0.462788	0.00965817	0.326448	2.14058	Pleiotropy test
Mahajan_Type2diabetes	GIANT_2015_BMI	Robust adjusted profile score (RAPS)	68	0.959028	0.0428506	6.06834e-111	0.87504	1.04301	Pleiotropy test
Mahajan_Type2diabetes	GIANT_2015_BMI	MR-PRESSO (outlier-corrected)	61	0.900176	0.0505183	1.21347e-25	0.80116	0.999192	Outlier-robust methods
Mahajan_Type2diabetes	GIANT_2015_BMI	Contamination mixture	68	0.99188		2.96432e-37	0.91188	1.07188	Pleiotropy test
NAFLD	GIANT_2015_BMI	Inverse variance weighted	68	0.417025	0.0966699	1.60396e-05	0.227552	0.606498	Primary analysis
NAFLD	GIANT_2015_BMI	Weighted mode	68	0.611052	0.195264	0.0025942	0.228335	0.99377	Consensus methods
NAFLD	GIANT_2015_BMI	Weighted median	68	0.467774	0.127846	0.00025331	0.217196	0.718351	Consensus methods
NAFLD	GIANT_2015_BMI	MR Egger	68	0.469164	0.237979	0.0528664	0.00272626	0.935602	Pleiotropy test
NAFLD	GIANT_2015_BMI	Robust adjusted profile score (RAPS)	68	0.401463	0.105925	0.000150602	0.19385	0.609076	Pleiotropy test
NAFLD	GIANT_2015_BMI	MR-PRESSO (outlier-corrected)	68	0.417025	0.0966699	5.39907e-05	0.227552	0.606498	Outlier-robust methods
NAFLD	GIANT_2015_BMI	Contamination mixture	68	0.686036		0.00996202	0.406036	0.976036	Pleiotropy test
Nikpay_CAD	GIANT_2015_BMI	Inverse variance weighted	68	0.421923	0.0567001	9.96951e-14	0.31079	0.533055	Primary analysis
Nikpay_CAD	GIANT_2015_BMI	Weighted mode	68	0.352241	0.0961008	0.000489634	0.163883	0.540598	Consensus methods
Nikpay_CAD	GIANT_2015_BMI	Weighted median	68	0.36511	0.0748945	1.08812e-06	0.218317	0.511904	Consensus methods
Nikpay_CAD	GIANT_2015_BMI	MR Egger	68	0.457801	0.139883	0.00169684	0.183629	0.731972	Pleiotropy test
Nikpay_CAD	GIANT_2015_BMI	Robust adjusted profile score (RAPS)	68	0.432346	0.0544031	1.90952e-15	0.325716	0.538977	Pleiotropy test
Nikpay_CAD	GIANT_2015_BMI	MR-PRESSO (outlier-corrected)	67	0.440535	0.0526655	5.8929e-12	0.337311	0.543759	Outlier-robust methods
Nikpay_CAD	GIANT_2015_BMI	Contamination mixture	68	0.477865		4.00232e-10	0.357865	0.597865	Pleiotropy test
Scott_Type2Diabetes	GIANT_2015_BMI	Inverse variance weighted	68	0.780644	0.192092	4.82569e-05	0.404144	1.15714	Primary analysis
Scott_Type2Diabetes	GIANT_2015_BMI	Weighted mode	68	0.896773	0.171829	1.90309e-06	0.559988	1.23356	Consensus methods
Scott_Type2Diabetes	GIANT_2015_BMI	Weighted median	68	0.920431	0.105287	2.28712e-18	0.71407	1.12679	Consensus methods
Scott_Type2Diabetes	GIANT_2015_BMI	MR Egger	68	1.37128	0.461079	0.00410103	0.467564	2.27499	Pleiotropy test
Scott_Type2Diabetes	GIANT_2015_BMI	Robust adjusted profile score (RAPS)	68	0.896916	0.086545	3.63106e-25	0.727288	1.06654	Pleiotropy test
Scott_Type2Diabetes	GIANT_2015_BMI	MR-PRESSO (outlier-corrected)	64	0.819594	0.0838099	2.97169e-14	0.655326	0.983861	Outlier-robust methods
Scott_Type2Diabetes	GIANT_2015_BMI	Contamination mixture	68	1.00795		1.61626e-18	0.847949	1.14795	Pleiotropy test
van_der_Harst_CAD	GIANT_2015_BMI	Inverse variance weighted	68	0.31523	0.0417796	4.52054e-14	0.233342	0.397118	Primary analysis
van_der_Harst_CAD	GIANT_2015_BMI	Weighted mode	68	0.312067	0.0487557	1.76228e-08	0.216506	0.407628	Consensus methods
van_der_Harst_CAD	GIANT_2015_BMI	Weighted median	68	0.293092	0.0424423	4.99724e-12	0.209905	0.376278	Consensus methods
van_der_Harst_CAD	GIANT_2015_BMI	MR Egger	68	0.204414	0.102322	0.0498676	0.00386299	0.404965	Pleiotropy test
van_der_Harst_CAD	GIANT_2015_BMI	Robust adjusted profile score (RAPS)	68	0.313754	0.0441525	1.1933e-12	0.227215	0.400293	Pleiotropy test
van_der_Harst_CAD	GIANT_2015_BMI	MR-PRESSO (outlier-corrected)	65	0.312136	0.0347376	5.99452e-13	0.244051	0.380222	Outlier-robust methods
van_der_Harst_CAD	GIANT_2015_BMI	Contamination mixture	68	0.351667		2.73274e-13	0.291667	0.461667	Pleiotropy test
WHRadjBMI	GIANT_2015_BMI	Inverse variance weighted	68	-0.0201883	0.0245003	0.409938	-0.0682089	0.0278323	Primary analysis
WHRadjBMI	GIANT_2015_BMI	Weighted mode	68	0.0056246	0.0325123	0.863174	-0.0580996	0.0693488	Consensus methods
WHRadjBMI	GIANT_2015_BMI	Weighted median	68	4.67179e-05	0.0253757	0.998531	-0.0496896	0.0497831	Consensus methods
WHRadjBMI	GIANT_2015_BMI	MR Egger	68	-0.0705917	0.0596669	0.241015	-0.187539	0.0463554	Pleiotropy test
WHRadjBMI	GIANT_2015_BMI	Robust adjusted profile score (RAPS)	68	-0.019538	0.0263258	0.457989	-0.0711365	0.0320605	Pleiotropy test
WHRadjBMI	GIANT_2015_BMI	MR-PRESSO (outlier-corrected)	65	-0.000251251	0.0220274	0.990935	-0.043425	0.0429224	Outlier-robust methods
WHRadjBMI	GIANT_2015_BMI	Contamination mixture	68	0.00626834		0.712892	-0.0637317	0.0462683	Pleiotropy test
whradjbmi_ukbonly	GIANT_2015_BMI	Inverse variance weighted	68	-0.0597744	0.0265758	0.0244994	-0.111863	-0.00768589	Primary analysis
whradjbmi_ukbonly	GIANT_2015_BMI	Weighted mode	68	-0.0348746	0.0222937	0.122453	-0.0785702	0.00882105	Consensus methods
whradjbmi_ukbonly	GIANT_2015_BMI	Weighted median	68	-0.0338094	0.0191259	0.0771055	-0.0712962	0.00367727	Consensus methods
whradjbmi_ukbonly	GIANT_2015_BMI	MR Egger	68	-0.100797	0.0657038	0.129781	-0.229577	0.0279822	Pleiotropy test
whradjbmi_ukbonly	GIANT_2015_BMI	Robust adjusted profile score (RAPS)	68	-0.0271887	0.0157051	0.0834153	-0.0579706	0.00359325	Pleiotropy test
whradjbmi_ukbonly	GIANT_2015_BMI	MR-PRESSO (outlier-corrected)	62	-0.0229272	0.0166452	0.173419	-0.0555517	0.00969735	Outlier-robust methods
whradjbmi_ukbonly	GIANT_2015_BMI	Contamination mixture	68	-0.0553145		0.00531435	-0.105314	-0.0153145	Pleiotropy test
Fat_Liver	GIANT_2015_WC	Inverse variance weighted	41	0.218439	0.0458235	1.8702e-06	0.128625	0.308253	Primary analysis
Fat_Liver	GIANT_2015_WC	Weighted mode	41	0.269984	0.0913606	0.00521736	0.0909174	0.449051	Consensus methods
Fat_Liver	GIANT_2015_WC	Weighted median	41	0.240404	0.067883	0.000397933	0.107354	0.373455	Consensus methods
Fat_Liver	GIANT_2015_WC	MR Egger	41	0.239682	0.123736	0.0600086	-0.00284118	0.482206	Pleiotropy test
Fat_Liver	GIANT_2015_WC	Robust adjusted profile score (RAPS)	41	0.213009	0.048164	9.75306e-06	0.118608	0.307411	Pleiotropy test
Fat_Liver	GIANT_2015_WC	MR-PRESSO (outlier-corrected)	41	0.218439	0.0458235	2.48045e-05	0.128625	0.308253	Outlier-robust methods
Fat_Liver	GIANT_2015_WC	Contamination mixture	41	0.232899		0.00419423	0.082899	0.412899	Pleiotropy test
Mahajan_Type2diabetes	GIANT_2015_WC	Inverse variance weighted	41	0.861911	0.303137	0.00446485	0.267762	1.45606	Primary analysis
Mahajan_Type2diabetes	GIANT_2015_WC	Weighted mode	41	1.15829	0.136567	1.78041e-10	0.890614	1.42596	Consensus methods
Mahajan_Type2diabetes	GIANT_2015_WC	Weighted median	41	1.12113	0.079807	7.92733e-45	0.964705	1.27755	Consensus methods
Mahajan_Type2diabetes	GIANT_2015_WC	MR Egger	41	2.04869	0.786271	0.0129189	0.507599	3.58978	Pleiotropy test
Mahajan_Type2diabetes	GIANT_2015_WC	Robust adjusted profile score (RAPS)	41	1.1592	0.069321	9.02441e-63	1.02333	1.29507	Pleiotropy test
Mahajan_Type2diabetes	GIANT_2015_WC	MR-PRESSO (outlier-corrected)	33	1.01777	0.0742183	6.0246e-15	0.872304	1.16324	Outlier-robust methods
Mahajan_Type2diabetes	GIANT_2015_WC	Contamination mixture	41	1.21636		6.62511e-25	1.02636	1.31636	Pleiotropy test
NAFLD	GIANT_2015_WC	Inverse variance weighted	41	0.552817	0.114525	1.38563e-06	0.328349	0.777285	Primary analysis
NAFLD	GIANT_2015_WC	Weighted mode	41	0.727969	0.19796	0.000692931	0.339969	1.11597	Consensus methods
NAFLD	GIANT_2015_WC	Weighted median	41	0.621192	0.152823	4.80773e-05	0.321659	0.920725	Consensus methods
NAFLD	GIANT_2015_WC	MR Egger	41	0.53543	0.306785	0.0888093	-0.0658688	1.13673	Pleiotropy test
NAFLD	GIANT_2015_WC	Robust adjusted profile score (RAPS)	41	0.526042	0.120831	1.33963e-05	0.289213	0.762871	Pleiotropy test
NAFLD	GIANT_2015_WC	MR-PRESSO (outlier-corrected)	41	0.552817	0.114525	2.05109e-05	0.328349	0.777285	Outlier-robust methods
NAFLD	GIANT_2015_WC	Contamination mixture	41	0.806426		0.0384895	0.0464263	1.20643	Pleiotropy test
Nikpay_CAD	GIANT_2015_WC	Inverse variance weighted	41	0.490357	0.0880916	2.59995e-08	0.317697	0.663016	Primary analysis
Nikpay_CAD	GIANT_2015_WC	Weighted mode	41	0.426312	0.121828	0.00116005	0.187529	0.665095	Consensus methods
Nikpay_CAD	GIANT_2015_WC	Weighted median	41	0.449886	0.0857795	1.56555e-07	0.281758	0.618014	Consensus methods
Nikpay_CAD	GIANT_2015_WC	MR Egger	41	0.7274	0.234351	0.0035472	0.268073	1.18673	Pleiotropy test
Nikpay_CAD	GIANT_2015_WC	Robust adjusted profile score (RAPS)	41	0.548267	0.0609627	2.39515e-19	0.42878	0.667754	Pleiotropy test
Nikpay_CAD	GIANT_2015_WC	MR-PRESSO (outlier-corrected)	38	0.508371	0.0624875	9.22475e-10	0.385895	0.630846	Outlier-robust methods
Nikpay_CAD	GIANT_2015_WC	Contamination mixture	41	0.548337		2.68978e-10	0.398337	0.658337	Pleiotropy test
Scott_Type2Diabetes	GIANT_2015_WC	Inverse variance weighted	41	0.837717	0.297247	0.00482853	0.255114	1.42032	Primary analysis
Scott_Type2Diabetes	GIANT_2015_WC	Weighted mode	41	1.42478	0.179939	1.02098e-09	1.0721	1.77746	Consensus methods
Scott_Type2Diabetes	GIANT_2015_WC	Weighted median	41	1.1627	0.128538	1.48926e-19	0.910763	1.41463	Consensus methods
Scott_Type2Diabetes	GIANT_2015_WC	MR Egger	41	2.23325	0.749232	0.00493282	0.764751	3.70174	Pleiotropy test
Scott_Type2Diabetes	GIANT_2015_WC	Robust adjusted profile score (RAPS)	41	1.06857	0.0961836	1.12583e-28	0.880048	1.25709	Pleiotropy test
Scott_Type2Diabetes	GIANT_2015_WC	MR-PRESSO (outlier-corrected)	38	0.939134	0.110077	2.8847e-10	0.723383	1.15489	Outlier-robust methods
Scott_Type2Diabetes	GIANT_2015_WC	Contamination mixture	41	1.12		2.68507e-16	0.96	1.29	Pleiotropy test
van_der_Harst_CAD	GIANT_2015_WC	Inverse variance weighted	41	0.350853	0.0638887	3.98255e-08	0.225631	0.476075	Primary analysis
van_der_Harst_CAD	GIANT_2015_WC	Weighted mode	41	0.393138	0.0575161	3.18258e-08	0.280406	0.505869	Consensus methods
van_der_Harst_CAD	GIANT_2015_WC	Weighted median	41	0.35346	0.0537222	4.72324e-11	0.248165	0.458756	Consensus methods
van_der_Harst_CAD	GIANT_2015_WC	MR Egger	41	0.314144	0.173653	0.0781599	-0.0262164	0.654504	Pleiotropy test
van_der_Harst_CAD	GIANT_2015_WC	Robust adjusted profile score (RAPS)	41	0.357894	0.0726225	8.30136e-07	0.215554	0.500234	Pleiotropy test
van_der_Harst_CAD	GIANT_2015_WC	MR-PRESSO (outlier-corrected)	35	0.390304	0.0426949	1.1026e-10	0.306622	0.473986	Outlier-robust methods
van_der_Harst_CAD	GIANT_2015_WC	Contamination mixture	41	0.487368		2.80171e-11	0.347368	0.567368	Pleiotropy test
WHRadjBMI	GIANT_2015_WC	Inverse variance weighted	41	0.0766551	0.0475043	0.106604	-0.0164533	0.169763	Primary analysis
WHRadjBMI	GIANT_2015_WC	Weighted mode	41	0.0306675	0.0381551	0.426287	-0.0441164	0.105451	Consensus methods
WHRadjBMI	GIANT_2015_WC	Weighted median	41	0.0478838	0.0351999	0.173723	-0.021108	0.116876	Consensus methods
WHRadjBMI	GIANT_2015_WC	MR Egger	41	-0.113662	0.123567	0.363308	-0.355853	0.128528	Pleiotropy test
WHRadjBMI	GIANT_2015_WC	Robust adjusted profile score (RAPS)	41	0.045985	0.0294459	0.118364	-0.0117289	0.103699	Pleiotropy test
WHRadjBMI	GIANT_2015_WC	MR-PRESSO (outlier-corrected)	40	0.0494986	0.0296074	0.102563	-0.00853192	0.107529	Outlier-robust methods
WHRadjBMI	GIANT_2015_WC	Contamination mixture	41	0.0590476		0.0535812	-0.000952381	0.0990476	Pleiotropy test
whradjbmi_ukbonly	GIANT_2015_WC	Inverse variance weighted	41	0.0053129	0.0488833	0.913452	-0.0904983	0.101124	Primary analysis
whradjbmi_ukbonly	GIANT_2015_WC	Weighted mode	41	-0.0206685	0.0246086	0.405962	-0.0689012	0.0275643	Consensus methods
whradjbmi_ukbonly	GIANT_2015_WC	Weighted median	41	-0.00725496	0.0229065	0.751455	-0.0521516	0.0376417	Consensus methods
whradjbmi_ukbonly	GIANT_2015_WC	MR Egger	41	-0.115152	0.130223	0.381973	-0.370389	0.140086	Pleiotropy test
whradjbmi_ukbonly	GIANT_2015_WC	Robust adjusted profile score (RAPS)	41	-0.019799	0.0215702	0.358678	-0.0620766	0.0224786	Pleiotropy test
whradjbmi_ukbonly	GIANT_2015_WC	MR-PRESSO (outlier-corrected)	36	-0.020402	0.0201374	0.317945	-0.0598713	0.0190672	Outlier-robust methods
whradjbmi_ukbonly	GIANT_2015_WC	Contamination mixture	41	-0.0214238		0.263291	-0.0514238	0.00857615	Pleiotropy test
BMI_UKB	Mahajan_Type2diabetes	Inverse variance weighted	203	0.0529053	0.0142851	0.000212612	0.0249066	0.080904	Primary analysis
BMI_UKB	Mahajan_Type2diabetes	Weighted mode	203	-0.0383333	0.00554295	5.99945e-11	-0.0491975	-0.0274691	Consensus methods
BMI_UKB	Mahajan_Type2diabetes	Weighted median	203	-0.0266034	0.00600614	9.4512e-06	-0.0383754	-0.0148313	Consensus methods
BMI_UKB	Mahajan_Type2diabetes	MR Egger	203	-0.0596584	0.0313291	0.0583062	-0.121064	0.00174669	Pleiotropy test
BMI_UKB	Mahajan_Type2diabetes	Robust adjusted profile score (RAPS)	203	0.0142204	0.0082759	0.0857446	-0.00200041	0.0304411	Pleiotropy test
BMI_UKB	Mahajan_Type2diabetes	MR-PRESSO (outlier-corrected)	122	0.0368644	0.00654998	1.19926e-07	0.0240264	0.0497024	Outlier-robust methods
BMI_UKB	Mahajan_Type2diabetes	Contamination mixture	203	-0.0319173		0.00423206	-0.0419173	-0.0019173	Pleiotropy test
Fat_Liver	Mahajan_Type2diabetes	Inverse variance weighted	202	0.115077	0.0216628	1.08302e-07	0.0726182	0.157536	Primary analysis
Fat_Liver	Mahajan_Type2diabetes	Weighted mode	202	0.00308081	0.0299824	0.918261	-0.0556846	0.0618462	Consensus methods
Fat_Liver	Mahajan_Type2diabetes	Weighted median	202	0.0777842	0.0185702	2.80622e-05	0.0413865	0.114182	Consensus methods
Fat_Liver	Mahajan_Type2diabetes	MR Egger	202	0.0701048	0.0495282	0.158491	-0.0269704	0.16718	Pleiotropy test
Fat_Liver	Mahajan_Type2diabetes	Robust adjusted profile score (RAPS)	202	0.108356	0.0129793	6.92144e-17	0.0829162	0.133795	Pleiotropy test
Fat_Liver	Mahajan_Type2diabetes	MR-PRESSO (outlier-corrected)	196	0.110168	0.0129639	4.94109e-15	0.0847586	0.135577	Outlier-robust methods
Fat_Liver	Mahajan_Type2diabetes	Contamination mixture	202	0.137552		5.09763e-07	0.0975523	0.177552	Pleiotropy test
GIANT_2015_BMI	Mahajan_Type2diabetes	Inverse variance weighted	162	0.0208738	0.0181396	0.249842	-0.0146797	0.0564273	Primary analysis
GIANT_2015_BMI	Mahajan_Type2diabetes	Weighted mode	162	-0.072256	0.00942133	1.54966e-12	-0.0907218	-0.0537901	Consensus methods
GIANT_2015_BMI	Mahajan_Type2diabetes	Weighted median	162	-0.0638721	0.00974811	5.66762e-11	-0.0829784	-0.0447658	Consensus methods
GIANT_2015_BMI	Mahajan_Type2diabetes	MR Egger	162	-0.0988923	0.0396176	0.0135672	-0.176543	-0.0212419	Pleiotropy test
GIANT_2015_BMI	Mahajan_Type2diabetes	Robust adjusted profile score (RAPS)	162	-0.0251538	0.0114526	0.0280671	-0.0476008	-0.00270679	Pleiotropy test
GIANT_2015_BMI	Mahajan_Type2diabetes	MR-PRESSO (outlier-corrected)	127	0.00242965	0.0107066	0.820846	-0.0185553	0.0234146	Outlier-robust methods
GIANT_2015_BMI	Mahajan_Type2diabetes	Contamination mixture	162	-0.0635135		4.97826e-07	-0.0735135	-0.0535135	Pleiotropy test
GIANT_2015_WC	Mahajan_Type2diabetes	Inverse variance weighted	161	0.0235088	0.0165524	0.155531	-0.00893393	0.0559515	Primary analysis
GIANT_2015_WC	Mahajan_Type2diabetes	Weighted mode	161	-0.056135	0.0105049	3.0885e-07	-0.0767247	-0.0355453	Consensus methods
GIANT_2015_WC	Mahajan_Type2diabetes	Weighted median	161	-0.0424796	0.0105182	5.37548e-05	-0.0630952	-0.0218639	Consensus methods
GIANT_2015_WC	Mahajan_Type2diabetes	MR Egger	161	-0.0874012	0.0359835	0.0162582	-0.157929	-0.0168736	Pleiotropy test
GIANT_2015_WC	Mahajan_Type2diabetes	Robust adjusted profile score (RAPS)	161	-0.0122611	0.0117808	0.297981	-0.0353515	0.0108292	Pleiotropy test
GIANT_2015_WC	Mahajan_Type2diabetes	MR-PRESSO (outlier-corrected)	138	0.0022024	0.0102377	0.829988	-0.0178634	0.0222682	Outlier-robust methods
GIANT_2015_WC	Mahajan_Type2diabetes	Contamination mixture	161	-0.0613514		0.000190797	-0.0713514	-0.0313514	Pleiotropy test
NAFLD	Mahajan_Type2diabetes	Inverse variance weighted	199	0.159974	0.0311124	2.72111e-07	0.0989937	0.220954	Primary analysis
NAFLD	Mahajan_Type2diabetes	Weighted mode	199	-0.0228923	0.0587654	0.697285	-0.138073	0.0922879	Consensus methods
NAFLD	Mahajan_Type2diabetes	Weighted median	199	0.0784865	0.0373957	0.0358336	0.00519094	0.151782	Consensus methods
NAFLD	Mahajan_Type2diabetes	MR Egger	199	0.0454627	0.0707512	0.521249	-0.0932097	0.184135	Pleiotropy test
NAFLD	Mahajan_Type2diabetes	Robust adjusted profile score (RAPS)	199	0.159772	0.0281975	1.46014e-08	0.104505	0.215039	Pleiotropy test
NAFLD	Mahajan_Type2diabetes	MR-PRESSO (outlier-corrected)	195	0.146929	0.0266156	1.07515e-07	0.0947624	0.199096	Outlier-robust methods
NAFLD	Mahajan_Type2diabetes	Contamination mixture	199	0.141059		0.0497347	0.00105862	0.301059	Pleiotropy test
Nikpay_CAD	Mahajan_Type2diabetes	Inverse variance weighted	203	0.153715	0.0194794	2.99417e-15	0.115535	0.191894	Primary analysis
Nikpay_CAD	Mahajan_Type2diabetes	Weighted mode	203	0.0984946	0.0323658	0.00265215	0.0350576	0.161932	Consensus methods
Nikpay_CAD	Mahajan_Type2diabetes	Weighted median	203	0.102227	0.0227075	6.73444e-06	0.0577205	0.146734	Consensus methods
Nikpay_CAD	Mahajan_Type2diabetes	MR Egger	203	0.0220999	0.0436738	0.613396	-0.0635007	0.1077	Pleiotropy test
Nikpay_CAD	Mahajan_Type2diabetes	Robust adjusted profile score (RAPS)	203	0.142262	0.0174918	4.18645e-16	0.107978	0.176546	Pleiotropy test
Nikpay_CAD	Mahajan_Type2diabetes	MR-PRESSO (outlier-corrected)	197	0.148449	0.0162608	8.56011e-17	0.116578	0.18032	Outlier-robust methods
Nikpay_CAD	Mahajan_Type2diabetes	Contamination mixture	203	0.136768		1.4051e-09	0.0967679	0.166768	Pleiotropy test
Scott_Type2Diabetes	Mahajan_Type2diabetes	Inverse variance weighted	203	0.971508	0.0170437	0	0.938103	1.00491	Primary analysis
Scott_Type2Diabetes	Mahajan_Type2diabetes	Weighted mode	203	0.962552	0.0422836	1.13904e-57	0.879676	1.04543	Consensus methods
Scott_Type2Diabetes	Mahajan_Type2diabetes	Weighted median	203	0.964233	0.0327532	1.72267e-190	0.900037	1.02843	Consensus methods
Scott_Type2Diabetes	Mahajan_Type2diabetes	MR Egger	203	0.968924	0.0388813	2.1681e-63	0.892717	1.04513	Pleiotropy test
Scott_Type2Diabetes	Mahajan_Type2diabetes	Robust adjusted profile score (RAPS)	203	0.986612	0.018515	0	0.950323	1.0229	Pleiotropy test
Scott_Type2Diabetes	Mahajan_Type2diabetes	MR-PRESSO (outlier-corrected)	203	0.971508	0.0170437	1.85367e-126	0.938103	1.00491	Outlier-robust methods
Scott_Type2Diabetes	Mahajan_Type2diabetes	Contamination mixture	203	1.01286		2.04906e-189	0.982857	1.04286	Pleiotropy test
van_der_Harst_CAD	Mahajan_Type2diabetes	Inverse variance weighted	203	0.125981	0.0175137	6.32583e-13	0.0916539	0.160308	Primary analysis
van_der_Harst_CAD	Mahajan_Type2diabetes	Weighted mode	203	0.0759503	0.0180568	3.90279e-05	0.040559	0.111342	Consensus methods
van_der_Harst_CAD	Mahajan_Type2diabetes	Weighted median	203	0.0960447	0.0146718	5.90138e-11	0.067288	0.124801	Consensus methods
van_der_Harst_CAD	Mahajan_Type2diabetes	MR Egger	203	0.0277972	0.0395346	0.4828	-0.0496907	0.105285	Pleiotropy test
van_der_Harst_CAD	Mahajan_Type2diabetes	Robust adjusted profile score (RAPS)	203	0.11683	0.0141985	1.89836e-16	0.0890012	0.144659	Pleiotropy test
van_der_Harst_CAD	Mahajan_Type2diabetes	MR-PRESSO (outlier-corrected)	189	0.125735	0.0113399	2.63842e-22	0.103509	0.147961	Outlier-robust methods
van_der_Harst_CAD	Mahajan_Type2diabetes	Contamination mixture	203	0.09625		4.00307e-13	0.07625	0.11625	Pleiotropy test
WC_UKB	Mahajan_Type2diabetes	Inverse variance weighted	203	0.0510911	0.0113743	7.06209e-06	0.0287975	0.0733847	Primary analysis
WC_UKB	Mahajan_Type2diabetes	Weighted mode	203	-0.0112888	0.00515597	0.0297088	-0.0213945	-0.00118311	Consensus methods
WC_UKB	Mahajan_Type2diabetes	Weighted median	203	-0.010174	0.00478419	0.0334547	-0.019551	-0.000796965	Consensus methods
WC_UKB	Mahajan_Type2diabetes	MR Egger	203	-0.0366385	0.0249856	0.144107	-0.0856103	0.0123334	Pleiotropy test
WC_UKB	Mahajan_Type2diabetes	Robust adjusted profile score (RAPS)	203	0.023023	0.00695448	0.000931183	0.00939226	0.0366538	Pleiotropy test
WC_UKB	Mahajan_Type2diabetes	MR-PRESSO (outlier-corrected)	131	0.0306011	0.00511394	1.98581e-08	0.0205777	0.0406244	Outlier-robust methods
WC_UKB	Mahajan_Type2diabetes	Contamination mixture	203	-0.000555135		0.885947	-0.0105551	0.00944486	Pleiotropy test
WHRadjBMI	Mahajan_Type2diabetes	Inverse variance weighted	161	0.0504721	0.0101063	5.90977e-07	0.0306638	0.0702804	Primary analysis
WHRadjBMI	Mahajan_Type2diabetes	Weighted mode	161	0.0262176	0.0113754	0.0224649	0.00392185	0.0485134	Consensus methods
WHRadjBMI	Mahajan_Type2diabetes	Weighted median	161	0.0293059	0.00947378	0.00197898	0.0107373	0.0478745	Consensus methods
WHRadjBMI	Mahajan_Type2diabetes	MR Egger	161	0.0196153	0.0227437	0.389739	-0.0249624	0.064193	Pleiotropy test
WHRadjBMI	Mahajan_Type2diabetes	Robust adjusted profile score (RAPS)	161	0.0448148	0.0081769	4.23761e-08	0.028788	0.0608415	Pleiotropy test
WHRadjBMI	Mahajan_Type2diabetes	MR-PRESSO (outlier-corrected)	152	0.0474608	0.00708363	3.87503e-10	0.0335769	0.0613447	Outlier-robust methods
WHRadjBMI	Mahajan_Type2diabetes	Contamination mixture	161	0.029726		0.00204082	0.019726	0.039726	Pleiotropy test
whradjbmi_ukbonly	Mahajan_Type2diabetes	Inverse variance weighted	203	0.0613175	0.00975543	3.26843e-10	0.0421969	0.0804382	Primary analysis
whradjbmi_ukbonly	Mahajan_Type2diabetes	Weighted mode	203	0.0473766	0.00691612	8.70823e-11	0.033821	0.0609322	Consensus methods
whradjbmi_ukbonly	Mahajan_Type2diabetes	Weighted median	203	0.0531457	0.0062408	1.65384e-17	0.0409137	0.0653776	Consensus methods
whradjbmi_ukbonly	Mahajan_Type2diabetes	MR Egger	203	0.0458997	0.0221889	0.0398641	0.00240954	0.08939	Pleiotropy test
whradjbmi_ukbonly	Mahajan_Type2diabetes	Robust adjusted profile score (RAPS)	203	0.056305	0.00680407	1.28251e-16	0.042969	0.069641	Pleiotropy test
whradjbmi_ukbonly	Mahajan_Type2diabetes	MR-PRESSO (outlier-corrected)	170	0.0521992	0.00525205	1.28468e-18	0.0419052	0.0624932	Outlier-robust methods
whradjbmi_ukbonly	Mahajan_Type2diabetes	Contamination mixture	203	0.0512343		1.70377e-12	0.0512343	0.0612343	Pleiotropy test
BMI_UKB	NAFLD	Inverse variance weighted	4	-0.0107342	0.0425507	0.800834	-0.0941335	0.0726652	Primary analysis
BMI_UKB	NAFLD	Weighted mode	4	-0.0249839	0.00742111	0.0435202	-0.0395293	-0.0104385	Consensus methods
BMI_UKB	NAFLD	Weighted median	4	-0.0235492	0.00743987	0.0015494	-0.0381313	-0.00896704	Consensus methods
BMI_UKB	NAFLD	MR Egger	4	-0.0288466	0.127304	0.84179	-0.278362	0.220669	Pleiotropy test
BMI_UKB	NAFLD	Robust adjusted profile score (RAPS)	4	-0.0216674	0.019142	0.257664	-0.0591858	0.0158509	Pleiotropy test
BMI_UKB	NAFLD	MR-PRESSO (outlier-corrected)	4	-0.0107342	0.0425507	0.81713	-0.0941335	0.0726652	Outlier-robust methods
BMI_UKB	NAFLD	Contamination mixture	4	-0.0182413		0.0101256	-0.0382413	-0.00824135	Pleiotropy test
Fat_Liver	NAFLD	Inverse variance weighted	4	0.834579	0.119007	2.33534e-12	0.601325	1.06783	Primary analysis
Fat_Liver	NAFLD	Weighted mode	4	0.781908	0.0717308	0.00165241	0.641316	0.922501	Consensus methods
Fat_Liver	NAFLD	Weighted median	4	0.760026	0.0585774	1.70224e-38	0.645214	0.874838	Consensus methods
Fat_Liver	NAFLD	MR Egger	4	1.0931	0.296978	0.0665309	0.511021	1.67517	Pleiotropy test
Fat_Liver	NAFLD	Robust adjusted profile score (RAPS)	4	0.905956	0.124571	3.5261e-13	0.661797	1.15012	Pleiotropy test
Fat_Liver	NAFLD	MR-PRESSO (outlier-corrected)	2	0.802777	0.0405577	0.0321358	0.723284	0.88227	Outlier-robust methods
Fat_Liver	NAFLD	Contamination mixture	4	0.800693		4.37322e-07	0.730693	1.26069	Pleiotropy test
Mahajan_Type2diabetes	NAFLD	Inverse variance weighted	4	0.216931	0.0865453	0.0121913	0.0473019	0.386559	Primary analysis
Mahajan_Type2diabetes	NAFLD	Weighted mode	4	0.173127	0.0309715	0.0113074	0.112423	0.233831	Consensus methods
Mahajan_Type2diabetes	NAFLD	Weighted median	4	0.179007	0.0263859	1.16758e-11	0.12729	0.230723	Consensus methods
Mahajan_Type2diabetes	NAFLD	MR Egger	4	0.251018	0.260178	0.436442	-0.258931	0.760967	Pleiotropy test
Mahajan_Type2diabetes	NAFLD	Robust adjusted profile score (RAPS)	4	0.254257	0.0765092	0.000889837	0.104299	0.404215	Pleiotropy test
Mahajan_Type2diabetes	NAFLD	MR-PRESSO (outlier-corrected)	4	0.216931	0.0865453	0.0872014	0.0473019	0.386559	Outlier-robust methods
Mahajan_Type2diabetes	NAFLD	Contamination mixture	4	0.170882		0.157824	0.120882	0.450882	Pleiotropy test
Nikpay_CAD	NAFLD	Inverse variance weighted	4	-0.0816489	0.142834	0.56757	-0.361604	0.198306	Primary analysis
Nikpay_CAD	NAFLD	Weighted mode	4	-0.0898354	0.0389185	0.104194	-0.166116	-0.0135551	Consensus methods
Nikpay_CAD	NAFLD	Weighted median	4	-0.0907685	0.0367505	0.0135166	-0.162799	-0.0187376	Consensus methods
Nikpay_CAD	NAFLD	MR Egger	4	-0.275104	0.402521	0.564874	-1.06404	0.513836	Pleiotropy test
Nikpay_CAD	NAFLD	Robust adjusted profile score (RAPS)	4	-0.154027	0.11565	0.182915	-0.380702	0.0726479	Pleiotropy test
Nikpay_CAD	NAFLD	MR-PRESSO (outlier-corrected)	2	-0.102691	0.0684355	0.374225	-0.236825	0.0314423	Outlier-robust methods
Nikpay_CAD	NAFLD	Contamination mixture	4	-0.102774		0.000142187	-0.442774	0.247226	Pleiotropy test
Scott_Type2Diabetes	NAFLD	Inverse variance weighted	4	0.245416	0.111772	0.028114	0.0263437	0.464488	Primary analysis
Scott_Type2Diabetes	NAFLD	Weighted mode	4	0.203515	0.0449969	0.0202131	0.115321	0.291709	Consensus methods
Scott_Type2Diabetes	NAFLD	Weighted median	4	0.208118	0.0447328	3.27961e-06	0.120442	0.295795	Consensus methods
Scott_Type2Diabetes	NAFLD	MR Egger	4	0.210799	0.334424	0.592894	-0.444672	0.86627	Pleiotropy test
Scott_Type2Diabetes	NAFLD	Robust adjusted profile score (RAPS)	4	0.270432	0.102148	0.00811007	0.070222	0.470643	Pleiotropy test
Scott_Type2Diabetes	NAFLD	MR-PRESSO (outlier-corrected)	3	0.194769	0.0541049	0.0692475	0.0887235	0.300815	Outlier-robust methods
Scott_Type2Diabetes	NAFLD	Contamination mixture	4	0.190485		0.00154239	0.100485	0.430485	Pleiotropy test
van_der_Harst_CAD	NAFLD	Inverse variance weighted	4	-0.0871741	0.153052	0.568969	-0.387156	0.212808	Primary analysis
van_der_Harst_CAD	NAFLD	Weighted mode	4	-0.101587	0.0236969	0.0233287	-0.148033	-0.0551407	Consensus methods
van_der_Harst_CAD	NAFLD	Weighted median	4	-0.100407	0.0220025	5.03207e-06	-0.143532	-0.0572824	Consensus methods
van_der_Harst_CAD	NAFLD	MR Egger	4	-0.290201	0.432261	0.571149	-1.13743	0.55703	Pleiotropy test
van_der_Harst_CAD	NAFLD	Robust adjusted profile score (RAPS)	4	-0.145047	0.111153	0.191915	-0.362907	0.0728124	Pleiotropy test
van_der_Harst_CAD	NAFLD	MR-PRESSO (outlier-corrected)	4	-0.0871741	0.153052	0.608826	-0.387156	0.212808	Outlier-robust methods
van_der_Harst_CAD	NAFLD	Contamination mixture	4	-0.0792245		0.00913269	-0.259224	-0.0392245	Pleiotropy test
WC_UKB	NAFLD	Inverse variance weighted	4	0.0106488	0.0373017	0.775278	-0.0624626	0.0837603	Primary analysis
WC_UKB	NAFLD	Weighted mode	4	-0.0043543	0.00624338	0.535727	-0.0165913	0.00788273	Consensus methods
WC_UKB	NAFLD	Weighted median	4	-0.00349951	0.00629537	0.578289	-0.0158384	0.00883941	Consensus methods
WC_UKB	NAFLD	MR Egger	4	-0.0206779	0.109638	0.867809	-0.235568	0.194212	Pleiotropy test
WC_UKB	NAFLD	Robust adjusted profile score (RAPS)	4	-0.00202697	0.0193829	0.916713	-0.0400174	0.0359635	Pleiotropy test
WC_UKB	NAFLD	MR-PRESSO (outlier-corrected)	4	0.0106488	0.0373017	0.793853	-0.0624626	0.0837603	Outlier-robust methods
WC_UKB	NAFLD	Contamination mixture	4	0.00023227		1	-0.00976773	0.00023227	Pleiotropy test
whradjbmi_ukbonly	NAFLD	Inverse variance weighted	4	0.0746286	0.030492	0.014386	0.0148642	0.134393	Primary analysis
whradjbmi_ukbonly	NAFLD	Weighted mode	4	0.0474261	0.00978353	0.0167522	0.0282504	0.0666018	Consensus methods
whradjbmi_ukbonly	NAFLD	Weighted median	4	0.0514879	0.00969245	1.08331e-07	0.0324907	0.0704851	Consensus methods
whradjbmi_ukbonly	NAFLD	MR Egger	4	-0.031574	0.040952	0.521334	-0.11184	0.0486919	Pleiotropy test
whradjbmi_ukbonly	NAFLD	Robust adjusted profile score (RAPS)	4	0.0736359	0.0246756	0.00284361	0.0252717	0.122	Pleiotropy test
whradjbmi_ukbonly	NAFLD	MR-PRESSO (outlier-corrected)	4	0.0746286	0.030492	0.0918857	0.0148642	0.134393	Outlier-robust methods
whradjbmi_ukbonly	NAFLD	Contamination mixture	4	0.0491453		2.21303e-05	0.0191453	0.139145	Pleiotropy test
BMI_UKB	Nikpay_CAD	Inverse variance weighted	41	-0.0121384	0.018559	0.513082	-0.048514	0.0242372	Primary analysis
BMI_UKB	Nikpay_CAD	Weighted mode	41	-0.0126246	0.00775225	0.111268	-0.027819	0.00256978	Consensus methods
BMI_UKB	Nikpay_CAD	Weighted median	41	-0.0151586	0.00734856	0.0391316	-0.0295618	-0.000755435	Consensus methods
BMI_UKB	Nikpay_CAD	MR Egger	41	-0.0576007	0.0425852	0.183974	-0.141068	0.0258663	Pleiotropy test
BMI_UKB	Nikpay_CAD	Robust adjusted profile score (RAPS)	41	-0.0153316	0.00997476	0.124283	-0.0348821	0.00421892	Pleiotropy test
BMI_UKB	Nikpay_CAD	MR-PRESSO (outlier-corrected)	32	-0.0127451	0.00687974	0.0734887	-0.0262294	0.000739198	Outlier-robust methods
BMI_UKB	Nikpay_CAD	Contamination mixture	41	-0.0121511		0.162955	-0.0221511	-0.00215111	Pleiotropy test
Fat_Liver	Nikpay_CAD	Inverse variance weighted	41	-0.0642061	0.030198	0.033489	-0.123394	-0.00501805	Primary analysis
Fat_Liver	Nikpay_CAD	Weighted mode	41	-0.0383908	0.0276713	0.173005	-0.0926266	0.0158449	Consensus methods
Fat_Liver	Nikpay_CAD	Weighted median	41	-0.0368245	0.0250292	0.14122	-0.0858817	0.0122327	Consensus methods
Fat_Liver	Nikpay_CAD	MR Egger	41	-0.0422594	0.0703344	0.551426	-0.180115	0.095596	Pleiotropy test
Fat_Liver	Nikpay_CAD	Robust adjusted profile score (RAPS)	41	-0.0373317	0.0188732	0.0479259	-0.0743233	-0.000340189	Pleiotropy test
Fat_Liver	Nikpay_CAD	MR-PRESSO (outlier-corrected)	40	-0.0417303	0.0191275	0.0352228	-0.0792202	-0.00424045	Outlier-robust methods
Fat_Liver	Nikpay_CAD	Contamination mixture	41	-0.0303965		0.140797	-0.0703965	0.00960351	Pleiotropy test
GIANT_2015_BMI	Nikpay_CAD	Inverse variance weighted	36	-0.0134434	0.0247987	0.58775	-0.0620489	0.0351621	Primary analysis
GIANT_2015_BMI	Nikpay_CAD	Weighted mode	36	-0.0284322	0.0139841	0.0496725	-0.0558411	-0.0010234	Consensus methods
GIANT_2015_BMI	Nikpay_CAD	Weighted median	36	-0.0117276	0.0126516	0.353947	-0.0365247	0.0130696	Consensus methods
GIANT_2015_BMI	Nikpay_CAD	MR Egger	36	-0.0808945	0.060336	0.188897	-0.199153	0.0373642	Pleiotropy test
GIANT_2015_BMI	Nikpay_CAD	Robust adjusted profile score (RAPS)	36	-0.0303353	0.012732	0.0171905	-0.0552899	-0.00538064	Pleiotropy test
GIANT_2015_BMI	Nikpay_CAD	MR-PRESSO (outlier-corrected)	32	-0.0150205	0.0105488	0.164461	-0.0356961	0.00565508	Outlier-robust methods
GIANT_2015_BMI	Nikpay_CAD	Contamination mixture	36	-0.021446		0.00712579	-0.041446	-0.011446	Pleiotropy test
GIANT_2015_WC	Nikpay_CAD	Inverse variance weighted	36	-0.0173653	0.0210497	0.409391	-0.0586226	0.0238921	Primary analysis
GIANT_2015_WC	Nikpay_CAD	Weighted mode	36	-0.0222177	0.0142663	0.128383	-0.0501796	0.00574419	Consensus methods
GIANT_2015_WC	Nikpay_CAD	Weighted median	36	-0.0219716	0.0138949	0.113816	-0.0492057	0.00526242	Consensus methods
GIANT_2015_WC	Nikpay_CAD	MR Egger	36	-0.0696196	0.0518761	0.188478	-0.171297	0.0320576	Pleiotropy test
GIANT_2015_WC	Nikpay_CAD	Robust adjusted profile score (RAPS)	36	-0.0271004	0.0118125	0.0217779	-0.0502528	-0.00394796	Pleiotropy test
GIANT_2015_WC	Nikpay_CAD	MR-PRESSO (outlier-corrected)	33	-0.0211556	0.00968538	0.0363819	-0.040139	-0.0021723	Outlier-robust methods
GIANT_2015_WC	Nikpay_CAD	Contamination mixture	36	-0.0191137		0.0992793	-0.0291137	0.00088634	Pleiotropy test
Mahajan_Type2diabetes	Nikpay_CAD	Inverse variance weighted	41	0.0312073	0.0351135	0.374135	-0.0376152	0.10003	Primary analysis
Mahajan_Type2diabetes	Nikpay_CAD	Weighted mode	41	0.0775655	0.0308885	0.0161755	0.017024	0.138107	Consensus methods
Mahajan_Type2diabetes	Nikpay_CAD	Weighted median	41	0.0596207	0.0274324	0.0297524	0.00585329	0.113388	Consensus methods
Mahajan_Type2diabetes	Nikpay_CAD	MR Egger	41	0.0276249	0.083758	0.743303	-0.136541	0.191791	Pleiotropy test
Mahajan_Type2diabetes	Nikpay_CAD	Robust adjusted profile score (RAPS)	41	0.0354072	0.0280491	0.20683	-0.019569	0.0903833	Pleiotropy test
Mahajan_Type2diabetes	Nikpay_CAD	MR-PRESSO (outlier-corrected)	34	-0.00245027	0.0231442	0.916327	-0.0478129	0.0429124	Outlier-robust methods
Mahajan_Type2diabetes	Nikpay_CAD	Contamination mixture	41	0.0942613		0.0133122	0.0342613	0.134261	Pleiotropy test
NAFLD	Nikpay_CAD	Inverse variance weighted	41	0.0141175	0.0375844	0.707199	-0.059548	0.087783	Primary analysis
NAFLD	Nikpay_CAD	Weighted mode	41	0.0766625	0.0689183	0.272621	-0.0584174	0.211742	Consensus methods
NAFLD	Nikpay_CAD	Weighted median	41	0.0302526	0.0512969	0.555355	-0.0702893	0.130794	Consensus methods
NAFLD	Nikpay_CAD	MR Egger	41	0.0904373	0.08909	0.316304	-0.084179	0.265054	Pleiotropy test
NAFLD	Nikpay_CAD	Robust adjusted profile score (RAPS)	41	0.0295999	0.0351637	0.399915	-0.039321	0.0985207	Pleiotropy test
NAFLD	Nikpay_CAD	MR-PRESSO (outlier-corrected)	41	0.0141175	0.0375844	0.709184	-0.059548	0.087783	Outlier-robust methods
NAFLD	Nikpay_CAD	Contamination mixture	41	0.0534777		0.291936	-0.0865223	0.143478	Pleiotropy test
Scott_Type2Diabetes	Nikpay_CAD	Inverse variance weighted	41	0.0559218	0.0513648	0.276278	-0.0447532	0.156597	Primary analysis
Scott_Type2Diabetes	Nikpay_CAD	Weighted mode	41	0.116708	0.062932	0.0710487	-0.00663865	0.240055	Consensus methods
Scott_Type2Diabetes	Nikpay_CAD	Weighted median	41	0.0295105	0.0489236	0.546378	-0.0663797	0.125401	Consensus methods
Scott_Type2Diabetes	Nikpay_CAD	MR Egger	41	0.00635821	0.124846	0.959642	-0.23834	0.251056	Pleiotropy test
Scott_Type2Diabetes	Nikpay_CAD	Robust adjusted profile score (RAPS)	41	0.0472442	0.0431563	0.273638	-0.0373422	0.131831	Pleiotropy test
Scott_Type2Diabetes	Nikpay_CAD	MR-PRESSO (outlier-corrected)	37	0.0561011	0.0358352	0.126207	-0.0141358	0.126338	Outlier-robust methods
Scott_Type2Diabetes	Nikpay_CAD	Contamination mixture	41	-0.0485796		0.401661	-0.15858	0.27142	Pleiotropy test
van_der_Harst_CAD	Nikpay_CAD	Inverse variance weighted	41	0.832004	0.0228997	4.96534e-289	0.78712	0.876887	Primary analysis
van_der_Harst_CAD	Nikpay_CAD	Weighted mode	41	0.842704	0.0411373	8.12472e-23	0.762075	0.923333	Consensus methods
van_der_Harst_CAD	Nikpay_CAD	Weighted median	41	0.816287	0.0312776	3.83054e-150	0.754983	0.877591	Consensus methods
van_der_Harst_CAD	Nikpay_CAD	MR Egger	41	0.979984	0.0485139	2.92683e-22	0.884897	1.07507	Pleiotropy test
van_der_Harst_CAD	Nikpay_CAD	Robust adjusted profile score (RAPS)	41	0.829428	0.0210441	0	0.788181	0.870674	Pleiotropy test
van_der_Harst_CAD	Nikpay_CAD	MR-PRESSO (outlier-corrected)	41	0.832004	0.0228997	2.9817e-32	0.78712	0.876887	Outlier-robust methods
van_der_Harst_CAD	Nikpay_CAD	Contamination mixture	41	0.837404		2.00321e-148	0.787404	0.867404	Pleiotropy test
WC_UKB	Nikpay_CAD	Inverse variance weighted	41	-0.00523487	0.0155527	0.736427	-0.0357182	0.0252485	Primary analysis
WC_UKB	Nikpay_CAD	Weighted mode	41	-0.00447855	0.00775246	0.566708	-0.0196734	0.0107163	Consensus methods
WC_UKB	Nikpay_CAD	Weighted median	41	-0.00848509	0.00721826	0.239793	-0.0226329	0.0056627	Consensus methods
WC_UKB	Nikpay_CAD	MR Egger	41	-0.0355412	0.0359219	0.328566	-0.105948	0.0348657	Pleiotropy test
WC_UKB	Nikpay_CAD	Robust adjusted profile score (RAPS)	41	-0.00720815	0.0085561	0.399532	-0.0239781	0.0095618	Pleiotropy test
WC_UKB	Nikpay_CAD	MR-PRESSO (outlier-corrected)	34	-0.00628213	0.00602445	0.304633	-0.01809	0.0055258	Outlier-robust methods
WC_UKB	Nikpay_CAD	Contamination mixture	41	-0.00718734		0.373624	-0.0171873	0.00281266	Pleiotropy test
WHRadjBMI	Nikpay_CAD	Inverse variance weighted	36	-0.000224635	0.0129052	0.986112	-0.0255189	0.0250696	Primary analysis
WHRadjBMI	Nikpay_CAD	Weighted mode	36	-0.00111492	0.0138829	0.936449	-0.0283254	0.0260955	Consensus methods
WHRadjBMI	Nikpay_CAD	Weighted median	36	0.00228744	0.0143481	0.873335	-0.0258349	0.0304098	Consensus methods
WHRadjBMI	Nikpay_CAD	MR Egger	36	0.00726621	0.032273	0.823212	-0.0559888	0.0705212	Pleiotropy test
WHRadjBMI	Nikpay_CAD	Robust adjusted profile score (RAPS)	36	0.00855091	0.0122302	0.484451	-0.0154204	0.0325222	Pleiotropy test
WHRadjBMI	Nikpay_CAD	MR-PRESSO (outlier-corrected)	34	0.00996663	0.00985544	0.319239	-0.00935003	0.0292833	Outlier-robust methods
WHRadjBMI	Nikpay_CAD	Contamination mixture	36	0.00948861		1	-0.0105114	0.0194886	Pleiotropy test
whradjbmi_ukbonly	Nikpay_CAD	Inverse variance weighted	41	0.0182711	0.0127031	0.150345	-0.00662705	0.0431692	Primary analysis
whradjbmi_ukbonly	Nikpay_CAD	Weighted mode	41	0.0156214	0.00859793	0.0767332	-0.00123052	0.0324734	Consensus methods
whradjbmi_ukbonly	Nikpay_CAD	Weighted median	41	0.0185321	0.00894645	0.0383174	0.000997017	0.0360671	Consensus methods
whradjbmi_ukbonly	Nikpay_CAD	MR Egger	41	0.0276762	0.0295405	0.35458	-0.0302231	0.0855756	Pleiotropy test
whradjbmi_ukbonly	Nikpay_CAD	Robust adjusted profile score (RAPS)	41	0.0267879	0.011002	0.0148994	0.00522394	0.0483519	Pleiotropy test
whradjbmi_ukbonly	Nikpay_CAD	MR-PRESSO (outlier-corrected)	35	0.0182965	0.00758758	0.021442	0.00342487	0.0331682	Outlier-robust methods
whradjbmi_ukbonly	Nikpay_CAD	Contamination mixture	41	0.0180672		0.0173459	0.00806716	0.0380672	Pleiotropy test
BMI_UKB	Scott_Type2Diabetes	Inverse variance weighted	40	-0.000416395	0.0226204	0.985313	-0.0447524	0.0439196	Primary analysis
BMI_UKB	Scott_Type2Diabetes	Weighted mode	40	-0.0475224	0.00598416	1.13366e-09	-0.0592513	-0.0357934	Consensus methods
BMI_UKB	Scott_Type2Diabetes	Weighted median	40	-0.0472056	0.00579035	3.56565e-16	-0.0585547	-0.0358565	Consensus methods
BMI_UKB	Scott_Type2Diabetes	MR Egger	40	-0.0122488	0.0614458	0.843058	-0.132683	0.108185	Pleiotropy test
BMI_UKB	Scott_Type2Diabetes	Robust adjusted profile score (RAPS)	40	-0.0411122	0.00661129	5.01968e-10	-0.0540704	-0.0281541	Pleiotropy test
BMI_UKB	Scott_Type2Diabetes	MR-PRESSO (outlier-corrected)	26	-0.0164479	0.00770573	0.0427897	-0.0315512	-0.00134471	Outlier-robust methods
BMI_UKB	Scott_Type2Diabetes	Contamination mixture	40	-0.0440424		2.42617e-09	-0.0540424	-0.0440424	Pleiotropy test
Fat_Liver	Scott_Type2Diabetes	Inverse variance weighted	40	0.0745222	0.0291278	0.0105138	0.0174318	0.131613	Primary analysis
Fat_Liver	Scott_Type2Diabetes	Weighted mode	40	0.0125722	0.025425	0.623741	-0.0372609	0.0624053	Consensus methods
Fat_Liver	Scott_Type2Diabetes	Weighted median	40	0.0144311	0.0229006	0.528588	-0.030454	0.0593162	Consensus methods
Fat_Liver	Scott_Type2Diabetes	MR Egger	40	0.0543728	0.0791224	0.49613	-0.100707	0.209453	Pleiotropy test
Fat_Liver	Scott_Type2Diabetes	Robust adjusted profile score (RAPS)	40	0.0531481	0.0189946	0.00514092	0.0159188	0.0903775	Pleiotropy test
Fat_Liver	Scott_Type2Diabetes	MR-PRESSO (outlier-corrected)	38	0.0481988	0.0182653	0.0121023	0.0123988	0.0839988	Outlier-robust methods
Fat_Liver	Scott_Type2Diabetes	Contamination mixture	40	0.0177592		0.182701	-0.00224079	0.0577592	Pleiotropy test
GIANT_2015_BMI	Scott_Type2Diabetes	Inverse variance weighted	34	-0.0296167	0.0308906	0.337678	-0.0901623	0.0309288	Primary analysis
GIANT_2015_BMI	Scott_Type2Diabetes	Weighted mode	34	-0.0786311	0.0100771	5.42663e-09	-0.0983823	-0.0588799	Consensus methods
GIANT_2015_BMI	Scott_Type2Diabetes	Weighted median	34	-0.0792423	0.00991515	1.32727e-15	-0.098676	-0.0598086	Consensus methods
GIANT_2015_BMI	Scott_Type2Diabetes	MR Egger	34	-0.0324799	0.0790066	0.683736	-0.187333	0.122373	Pleiotropy test
GIANT_2015_BMI	Scott_Type2Diabetes	Robust adjusted profile score (RAPS)	34	-0.0743499	0.0107201	4.04586e-12	-0.0953613	-0.0533385	Pleiotropy test
GIANT_2015_BMI	Scott_Type2Diabetes	MR-PRESSO (outlier-corrected)	27	-0.0587287	0.0110446	1.45695e-05	-0.0803762	-0.0370813	Outlier-robust methods
GIANT_2015_BMI	Scott_Type2Diabetes	Contamination mixture	34	-0.0818421		1.68645e-09	-0.0918421	-0.0718421	Pleiotropy test
GIANT_2015_WC	Scott_Type2Diabetes	Inverse variance weighted	34	-0.0171773	0.0279695	0.53912	-0.0719975	0.0376429	Primary analysis
GIANT_2015_WC	Scott_Type2Diabetes	Weighted mode	34	-0.061026	0.0113682	6.22445e-06	-0.0833078	-0.0387443	Consensus methods
GIANT_2015_WC	Scott_Type2Diabetes	Weighted median	34	-0.05219	0.0113052	3.90321e-06	-0.0743482	-0.0300319	Consensus methods
GIANT_2015_WC	Scott_Type2Diabetes	MR Egger	34	-0.031637	0.0709445	0.658643	-0.170688	0.107414	Pleiotropy test
GIANT_2015_WC	Scott_Type2Diabetes	Robust adjusted profile score (RAPS)	34	-0.0516688	0.0150261	0.000584727	-0.0811199	-0.0222176	Pleiotropy test
GIANT_2015_WC	Scott_Type2Diabetes	MR-PRESSO (outlier-corrected)	28	-0.0322627	0.0122533	0.0138318	-0.0562792	-0.00824612	Outlier-robust methods
GIANT_2015_WC	Scott_Type2Diabetes	Contamination mixture	34	-0.0594737		0.0104694	-0.0794737	-0.00947368	Pleiotropy test
Mahajan_Type2diabetes	Scott_Type2Diabetes	Inverse variance weighted	40	0.885709	0.0261575	2.53398e-251	0.83444	0.936977	Primary analysis
Mahajan_Type2diabetes	Scott_Type2Diabetes	Weighted mode	40	0.787661	0.0763897	1.06703e-12	0.637937	0.937385	Consensus methods
Mahajan_Type2diabetes	Scott_Type2Diabetes	Weighted median	40	0.821233	0.0340268	1.07635e-128	0.75454	0.887925	Consensus methods
Mahajan_Type2diabetes	Scott_Type2Diabetes	MR Egger	40	1.06847	0.0627597	2.25268e-19	0.945466	1.19148	Pleiotropy test
Mahajan_Type2diabetes	Scott_Type2Diabetes	Robust adjusted profile score (RAPS)	40	0.854017	0.0218953	0	0.811102	0.896932	Pleiotropy test
Mahajan_Type2diabetes	Scott_Type2Diabetes	MR-PRESSO (outlier-corrected)	39	0.840296	0.0245553	3.67469e-30	0.792168	0.888424	Outlier-robust methods
Mahajan_Type2diabetes	Scott_Type2Diabetes	Contamination mixture	40	0.84		2.61179e-226	0.8	0.89	Pleiotropy test
NAFLD	Scott_Type2Diabetes	Inverse variance weighted	40	0.08942	0.042966	0.0374172	0.00520673	0.173633	Primary analysis
NAFLD	Scott_Type2Diabetes	Weighted mode	40	-0.0870032	0.0634194	0.177944	-0.211305	0.0372988	Consensus methods
NAFLD	Scott_Type2Diabetes	Weighted median	40	0.0660179	0.0470847	0.160883	-0.0262682	0.158304	Consensus methods
NAFLD	Scott_Type2Diabetes	MR Egger	40	0.0256977	0.11828	0.829167	-0.206131	0.257526	Pleiotropy test
NAFLD	Scott_Type2Diabetes	Robust adjusted profile score (RAPS)	40	0.0769287	0.0352512	0.0290873	0.00783637	0.146021	Pleiotropy test
NAFLD	Scott_Type2Diabetes	MR-PRESSO (outlier-corrected)	38	0.110872	0.0381733	0.00617389	0.0360519	0.185691	Outlier-robust methods
NAFLD	Scott_Type2Diabetes	Contamination mixture	40	0.0561638		0.446179	-0.0638362	0.216164	Pleiotropy test
Nikpay_CAD	Scott_Type2Diabetes	Inverse variance weighted	40	0.102443	0.0340867	0.0026525	0.0356335	0.169253	Primary analysis
Nikpay_CAD	Scott_Type2Diabetes	Weighted mode	40	0.101916	0.0269244	0.000517421	0.0491438	0.154688	Consensus methods
Nikpay_CAD	Scott_Type2Diabetes	Weighted median	40	0.107602	0.0264617	4.77591e-05	0.055737	0.159467	Consensus methods
Nikpay_CAD	Scott_Type2Diabetes	MR Egger	40	0.106107	0.0916726	0.254309	-0.0735711	0.285785	Pleiotropy test
Nikpay_CAD	Scott_Type2Diabetes	Robust adjusted profile score (RAPS)	40	0.11215	0.0291203	0.000117504	0.0550746	0.169226	Pleiotropy test
Nikpay_CAD	Scott_Type2Diabetes	MR-PRESSO (outlier-corrected)	34	0.111555	0.020057	3.51121e-06	0.0722435	0.150867	Outlier-robust methods
Nikpay_CAD	Scott_Type2Diabetes	Contamination mixture	40	0.107552		0.000191787	0.0575516	0.147552	Pleiotropy test
van_der_Harst_CAD	Scott_Type2Diabetes	Inverse variance weighted	40	0.098049	0.0365044	0.00723245	0.0265003	0.169598	Primary analysis
van_der_Harst_CAD	Scott_Type2Diabetes	Weighted mode	40	0.0835994	0.0175709	2.68098e-05	0.0491604	0.118038	Consensus methods
van_der_Harst_CAD	Scott_Type2Diabetes	Weighted median	40	0.0876882	0.0168965	2.10606e-07	0.0545711	0.120805	Consensus methods
van_der_Harst_CAD	Scott_Type2Diabetes	MR Egger	40	0.0559869	0.0957385	0.562145	-0.13166	0.243634	Pleiotropy test
van_der_Harst_CAD	Scott_Type2Diabetes	Robust adjusted profile score (RAPS)	40	0.0971623	0.0251489	0.000111783	0.0478704	0.146454	Pleiotropy test
van_der_Harst_CAD	Scott_Type2Diabetes	MR-PRESSO (outlier-corrected)	32	0.0971946	0.0155786	6.22782e-07	0.0666605	0.127729	Outlier-robust methods
van_der_Harst_CAD	Scott_Type2Diabetes	Contamination mixture	40	0.0875		0.000168123	0.0475	0.1275	Pleiotropy test
WC_UKB	Scott_Type2Diabetes	Inverse variance weighted	40	0.0174399	0.0178233	0.327832	-0.0174937	0.0523735	Primary analysis
WC_UKB	Scott_Type2Diabetes	Weighted mode	40	-0.0243031	0.0057307	0.000132395	-0.0355353	-0.013071	Consensus methods
WC_UKB	Scott_Type2Diabetes	Weighted median	40	-0.0200259	0.0053428	0.000178113	-0.0304977	-0.00955396	Consensus methods
WC_UKB	Scott_Type2Diabetes	MR Egger	40	-0.00325053	0.0483053	0.946703	-0.0979289	0.0914279	Pleiotropy test
WC_UKB	Scott_Type2Diabetes	Robust adjusted profile score (RAPS)	40	-0.015802	0.00590361	0.00743576	-0.0273731	-0.00423095	Pleiotropy test
WC_UKB	Scott_Type2Diabetes	MR-PRESSO (outlier-corrected)	27	0.000557429	0.00636513	0.930885	-0.0119182	0.0130331	Outlier-robust methods
WC_UKB	Scott_Type2Diabetes	Contamination mixture	40	-0.0293491		0.000927279	-0.0293491	-0.0193491	Pleiotropy test
WHRadjBMI	Scott_Type2Diabetes	Inverse variance weighted	34	0.0573686	0.0150356	0.000135892	0.0278989	0.0868383	Primary analysis
WHRadjBMI	Scott_Type2Diabetes	Weighted mode	34	0.0375319	0.0110378	0.00177655	0.0158979	0.059166	Consensus methods
WHRadjBMI	Scott_Type2Diabetes	Weighted median	34	0.0344734	0.011018	0.00175499	0.0128782	0.0560687	Consensus methods
WHRadjBMI	Scott_Type2Diabetes	MR Egger	34	0.0165601	0.0377295	0.663672	-0.0573898	0.09051	Pleiotropy test
WHRadjBMI	Scott_Type2Diabetes	Robust adjusted profile score (RAPS)	34	0.0529979	0.0140386	0.000159903	0.0254823	0.0805134	Pleiotropy test
WHRadjBMI	Scott_Type2Diabetes	MR-PRESSO (outlier-corrected)	29	0.0505806	0.0079543	7.00602e-07	0.0349902	0.066171	Outlier-robust methods
WHRadjBMI	Scott_Type2Diabetes	Contamination mixture	34	0.0438235		1.17994e-05	0.0238235	0.0538235	Pleiotropy test
whradjbmi_ukbonly	Scott_Type2Diabetes	Inverse variance weighted	40	0.0656017	0.0149787	1.18858e-05	0.0362435	0.0949599	Primary analysis
whradjbmi_ukbonly	Scott_Type2Diabetes	Weighted mode	40	0.0597371	0.00751398	1.10347e-09	0.0450097	0.0744645	Consensus methods
whradjbmi_ukbonly	Scott_Type2Diabetes	Weighted median	40	0.056022	0.00768236	3.04722e-13	0.0409646	0.0710795	Consensus methods
whradjbmi_ukbonly	Scott_Type2Diabetes	MR Egger	40	0.0433629	0.0405449	0.29159	-0.0361052	0.122831	Pleiotropy test
whradjbmi_ukbonly	Scott_Type2Diabetes	Robust adjusted profile score (RAPS)	40	0.0550689	0.0150415	0.000251113	0.0255875	0.0845502	Pleiotropy test
whradjbmi_ukbonly	Scott_Type2Diabetes	MR-PRESSO (outlier-corrected)	27	0.0579601	0.00647315	2.00841e-09	0.0452727	0.0706474	Outlier-robust methods
whradjbmi_ukbonly	Scott_Type2Diabetes	Contamination mixture	40	0.0582051		3.03425e-07	0.0482051	0.0582051	Pleiotropy test
BMI_UKB	van_der_Harst_CAD	Inverse variance weighted	144	0.00516336	0.0122234	0.672723	-0.0187946	0.0291213	Primary analysis
BMI_UKB	van_der_Harst_CAD	Weighted mode	144	-0.014168	0.00735461	0.0560362	-0.0285831	0.000246999	Consensus methods
BMI_UKB	van_der_Harst_CAD	Weighted median	144	-0.00792609	0.00674834	0.240185	-0.0211528	0.00530065	Consensus methods
BMI_UKB	van_der_Harst_CAD	MR Egger	144	-0.0483038	0.0244608	0.0502371	-0.096247	-0.000360592	Pleiotropy test
BMI_UKB	van_der_Harst_CAD	Robust adjusted profile score (RAPS)	144	-0.00604595	0.00724835	0.404217	-0.0202527	0.00816083	Pleiotropy test
BMI_UKB	van_der_Harst_CAD	MR-PRESSO (outlier-corrected)	115	-0.00806564	0.00567441	0.157929	-0.0191875	0.00305621	Outlier-robust methods
BMI_UKB	van_der_Harst_CAD	Contamination mixture	144	-0.0110876		0.0164508	-0.0210876	-0.00108756	Pleiotropy test
Fat_Liver	van_der_Harst_CAD	Inverse variance weighted	144	-0.0117384	0.0161814	0.468192	-0.0434539	0.0199772	Primary analysis
Fat_Liver	van_der_Harst_CAD	Weighted mode	144	-0.0582942	0.0268046	0.0312902	-0.110831	-0.0057573	Consensus methods
Fat_Liver	van_der_Harst_CAD	Weighted median	144	-0.0448831	0.0226713	0.0477331	-0.0893188	-0.000447451	Consensus methods
Fat_Liver	van_der_Harst_CAD	MR Egger	144	-0.0881978	0.0322442	0.00702747	-0.151397	-0.0249991	Pleiotropy test
Fat_Liver	van_der_Harst_CAD	Robust adjusted profile score (RAPS)	144	-0.0246649	0.0146699	0.0926993	-0.0534179	0.0040881	Pleiotropy test
Fat_Liver	van_der_Harst_CAD	MR-PRESSO (outlier-corrected)	142	-0.0211853	0.0143438	0.141916	-0.0492992	0.0069286	Outlier-robust methods
Fat_Liver	van_der_Harst_CAD	Contamination mixture	144	-0.0566021		0.0057831	-0.0866021	-0.0166021	Pleiotropy test
GIANT_2015_BMI	van_der_Harst_CAD	Inverse variance weighted	127	-0.0183264	0.0146096	0.209695	-0.0469613	0.0103085	Primary analysis
GIANT_2015_BMI	van_der_Harst_CAD	Weighted mode	127	-0.0352774	0.0146389	0.0174048	-0.0639697	-0.00658522	Consensus methods
GIANT_2015_BMI	van_der_Harst_CAD	Weighted median	127	-0.0393432	0.0118395	0.000890399	-0.0625487	-0.0161378	Consensus methods
GIANT_2015_BMI	van_der_Harst_CAD	MR Egger	127	-0.0694449	0.0331433	0.0381633	-0.134406	-0.00448397	Pleiotropy test
GIANT_2015_BMI	van_der_Harst_CAD	Robust adjusted profile score (RAPS)	127	-0.0360619	0.00932857	0.000110748	-0.0543459	-0.0177779	Pleiotropy test
GIANT_2015_BMI	van_der_Harst_CAD	MR-PRESSO (outlier-corrected)	118	-0.0350932	0.00865601	9.09896e-05	-0.052059	-0.0181274	Outlier-robust methods
GIANT_2015_BMI	van_der_Harst_CAD	Contamination mixture	127	-0.0469565		5.33852e-05	-0.0669565	-0.0269565	Pleiotropy test
GIANT_2015_WC	van_der_Harst_CAD	Inverse variance weighted	127	-0.0192066	0.013096	0.142485	-0.0448748	0.0064616	Primary analysis
GIANT_2015_WC	van_der_Harst_CAD	Weighted mode	127	-0.0295257	0.0158718	0.06518	-0.0606343	0.00158302	Consensus methods
GIANT_2015_WC	van_der_Harst_CAD	Weighted median	127	-0.0287329	0.0136697	0.0355587	-0.0555255	-0.00194025	Consensus methods
GIANT_2015_WC	van_der_Harst_CAD	MR Egger	127	-0.0684458	0.0297514	0.0230718	-0.126759	-0.0101329	Pleiotropy test
GIANT_2015_WC	van_der_Harst_CAD	Robust adjusted profile score (RAPS)	127	-0.0338169	0.00867974	9.7765e-05	-0.0508292	-0.0168046	Pleiotropy test
GIANT_2015_WC	van_der_Harst_CAD	MR-PRESSO (outlier-corrected)	122	-0.0360711	0.00837526	3.38677e-05	-0.0524866	-0.0196556	Outlier-robust methods
GIANT_2015_WC	van_der_Harst_CAD	Contamination mixture	127	-0.0377494		0.000742863	-0.0577494	-0.0177494	Pleiotropy test
Mahajan_Type2diabetes	van_der_Harst_CAD	Inverse variance weighted	144	0.104631	0.02895	0.000301272	0.0478891	0.161373	Primary analysis
Mahajan_Type2diabetes	van_der_Harst_CAD	Weighted mode	144	0.0651053	0.0268333	0.0164993	0.0125121	0.117699	Consensus methods
Mahajan_Type2diabetes	van_der_Harst_CAD	Weighted median	144	0.0579454	0.0251201	0.0210696	0.00871002	0.107181	Consensus methods
Mahajan_Type2diabetes	van_der_Harst_CAD	MR Egger	144	-0.0356988	0.058981	0.545973	-0.151302	0.079904	Pleiotropy test
Mahajan_Type2diabetes	van_der_Harst_CAD	Robust adjusted profile score (RAPS)	144	0.0654982	0.0254981	0.0102066	0.015522	0.115474	Pleiotropy test
Mahajan_Type2diabetes	van_der_Harst_CAD	MR-PRESSO (outlier-corrected)	124	0.065647	0.0201389	0.00144264	0.0261747	0.105119	Outlier-robust methods
Mahajan_Type2diabetes	van_der_Harst_CAD	Contamination mixture	144	0.0506007		0.00588986	0.0206007	0.120601	Pleiotropy test
NAFLD	van_der_Harst_CAD	Inverse variance weighted	143	0.072887	0.0311232	0.0191865	0.0118856	0.133888	Primary analysis
NAFLD	van_der_Harst_CAD	Weighted mode	143	0.036073	0.0596983	0.546639	-0.0809357	0.153082	Consensus methods
NAFLD	van_der_Harst_CAD	Weighted median	143	0.0457369	0.0479982	0.340647	-0.0483396	0.139813	Consensus methods
NAFLD	van_der_Harst_CAD	MR Egger	143	-0.0091595	0.0638878	0.886204	-0.13438	0.116061	Pleiotropy test
NAFLD	van_der_Harst_CAD	Robust adjusted profile score (RAPS)	143	0.0618041	0.0301014	0.0400538	0.00280526	0.120803	Pleiotropy test
NAFLD	van_der_Harst_CAD	MR-PRESSO (outlier-corrected)	143	0.072887	0.0311232	0.0205763	0.0118856	0.133888	Outlier-robust methods
NAFLD	van_der_Harst_CAD	Contamination mixture	143	0.0803609		0.0398669	0.0103609	0.170361	Pleiotropy test
Nikpay_CAD	van_der_Harst_CAD	Inverse variance weighted	144	1.05311	0.0180704	0	1.01769	1.08853	Primary analysis
Nikpay_CAD	van_der_Harst_CAD	Weighted mode	144	1.00317	0.0681792	2.02374e-30	0.869542	1.1368	Consensus methods
Nikpay_CAD	van_der_Harst_CAD	Weighted median	144	1.03264	0.0321469	2.14043e-226	0.969631	1.09565	Consensus methods
Nikpay_CAD	van_der_Harst_CAD	MR Egger	144	1.09757	0.0427553	3.3213e-55	1.01377	1.18137	Pleiotropy test
Nikpay_CAD	van_der_Harst_CAD	Robust adjusted profile score (RAPS)	144	1.06286	0.02196	0	1.01982	1.1059	Pleiotropy test
Nikpay_CAD	van_der_Harst_CAD	MR-PRESSO (outlier-corrected)	144	1.05311	0.0156769	4.74959e-110	1.02238	1.08384	Outlier-robust methods
Nikpay_CAD	van_der_Harst_CAD	Contamination mixture	144	1.0583		2.60289e-228	1.0283	1.0983	Pleiotropy test
Scott_Type2Diabetes	van_der_Harst_CAD	Inverse variance weighted	144	0.112638	0.0386769	0.00358798	0.0368313	0.188445	Primary analysis
Scott_Type2Diabetes	van_der_Harst_CAD	Weighted mode	144	0.0255287	0.0664537	0.701432	-0.104721	0.155778	Consensus methods
Scott_Type2Diabetes	van_der_Harst_CAD	Weighted median	144	0.0380014	0.0447511	0.395784	-0.0497106	0.125714	Consensus methods
Scott_Type2Diabetes	van_der_Harst_CAD	MR Egger	144	-0.0486153	0.0808767	0.548729	-0.207134	0.109903	Pleiotropy test
Scott_Type2Diabetes	van_der_Harst_CAD	Robust adjusted profile score (RAPS)	144	0.068875	0.0391027	0.0781731	-0.00776636	0.145516	Pleiotropy test
Scott_Type2Diabetes	van_der_Harst_CAD	MR-PRESSO (outlier-corrected)	139	0.0954121	0.0342974	0.00616078	0.0281892	0.162635	Outlier-robust methods
Scott_Type2Diabetes	van_der_Harst_CAD	Contamination mixture	144	0.18087		0.12863	-0.0691304	0.29087	Pleiotropy test
WC_UKB	van_der_Harst_CAD	Inverse variance weighted	144	0.0102731	0.00985502	0.297214	-0.0090427	0.029589	Primary analysis
WC_UKB	van_der_Harst_CAD	Weighted mode	144	-0.0011032	0.00705417	0.875946	-0.0149294	0.012723	Consensus methods
WC_UKB	van_der_Harst_CAD	Weighted median	144	-0.00544602	0.0064371	0.397533	-0.0180627	0.00717071	Consensus methods
WC_UKB	van_der_Harst_CAD	MR Egger	144	-0.0380024	0.0196101	0.0546198	-0.0764382	0.000433382	Pleiotropy test
WC_UKB	van_der_Harst_CAD	Robust adjusted profile score (RAPS)	144	0.000465109	0.00698275	0.946894	-0.0132211	0.0141513	Pleiotropy test
WC_UKB	van_der_Harst_CAD	MR-PRESSO (outlier-corrected)	124	-0.000961436	0.00536918	0.858181	-0.011485	0.00956216	Outlier-robust methods
WC_UKB	van_der_Harst_CAD	Contamination mixture	144	0.000146082		1	-0.00985392	0.000146082	Pleiotropy test
WHRadjBMI	van_der_Harst_CAD	Inverse variance weighted	127	0.0202038	0.0124455	0.104506	-0.00418924	0.0445969	Primary analysis
WHRadjBMI	van_der_Harst_CAD	Weighted mode	127	0.000494997	0.0145026	0.972826	-0.0279301	0.0289201	Consensus methods
WHRadjBMI	van_der_Harst_CAD	Weighted median	127	-0.000898732	0.0132663	0.945988	-0.0269007	0.0251032	Consensus methods
WHRadjBMI	van_der_Harst_CAD	MR Egger	127	-0.0337218	0.0282145	0.234273	-0.0890222	0.0215785	Pleiotropy test
WHRadjBMI	van_der_Harst_CAD	Robust adjusted profile score (RAPS)	127	0.0085383	0.0114104	0.454284	-0.0138261	0.0309026	Pleiotropy test
WHRadjBMI	van_der_Harst_CAD	MR-PRESSO (outlier-corrected)	123	0.011959	0.00976862	0.223225	-0.00718747	0.0311055	Outlier-robust methods
WHRadjBMI	van_der_Harst_CAD	Contamination mixture	127	-0.00421053		1	-0.0142105	0.0157895	Pleiotropy test
whradjbmi_ukbonly	van_der_Harst_CAD	Inverse variance weighted	144	0.0421865	0.012313	0.000612147	0.018053	0.06632	Primary analysis
whradjbmi_ukbonly	van_der_Harst_CAD	Weighted mode	144	0.0209912	0.00827339	0.0122469	0.00477535	0.037207	Consensus methods
whradjbmi_ukbonly	van_der_Harst_CAD	Weighted median	144	0.0213382	0.00841291	0.011201	0.0048489	0.0378275	Consensus methods
whradjbmi_ukbonly	van_der_Harst_CAD	MR Egger	144	-0.0135045	0.024537	0.582928	-0.061597	0.034588	Pleiotropy test
whradjbmi_ukbonly	van_der_Harst_CAD	Robust adjusted profile score (RAPS)	144	0.0268788	0.00933621	0.00398956	0.00857985	0.0451778	Pleiotropy test
whradjbmi_ukbonly	van_der_Harst_CAD	MR-PRESSO (outlier-corrected)	119	0.0284362	0.00621369	1.178e-05	0.0162574	0.0406151	Outlier-robust methods
whradjbmi_ukbonly	van_der_Harst_CAD	Contamination mixture	144	0.0284965		0.000648187	0.0184965	0.0384965	Pleiotropy test
Fat_Liver	WC_UKB	Inverse variance weighted	374	0.462669	0.0397424	2.52945e-31	0.384774	0.540564	Primary analysis
Fat_Liver	WC_UKB	Weighted mode	374	0.320641	0.0989032	0.00129394	0.126791	0.514492	Consensus methods
Fat_Liver	WC_UKB	Weighted median	374	0.393386	0.0555204	1.38604e-12	0.284566	0.502206	Consensus methods
Fat_Liver	WC_UKB	MR Egger	374	0.333549	0.115224	0.0040181	0.107709	0.559389	Pleiotropy test
Fat_Liver	WC_UKB	Robust adjusted profile score (RAPS)	374	0.446626	0.0364312	1.49528e-34	0.375221	0.518031	Pleiotropy test
Fat_Liver	WC_UKB	MR-PRESSO (outlier-corrected)	369	0.442665	0.0347861	5.40284e-31	0.374484	0.510846	Outlier-robust methods
Fat_Liver	WC_UKB	Contamination mixture	374	0.665089		1.67639e-23	0.545089	0.775089	Pleiotropy test
Mahajan_Type2diabetes	WC_UKB	Inverse variance weighted	374	1.29593	0.0591318	1.83162e-106	1.18003	1.41183	Primary analysis
Mahajan_Type2diabetes	WC_UKB	Weighted mode	374	1.34142	0.112735	6.76328e-28	1.12046	1.56238	Consensus methods
Mahajan_Type2diabetes	WC_UKB	Weighted median	374	1.31867	0.0484642	5.07354e-163	1.22368	1.41366	Consensus methods
Mahajan_Type2diabetes	WC_UKB	MR Egger	374	1.27212	0.171879	9.07688e-13	0.935234	1.609	Pleiotropy test
Mahajan_Type2diabetes	WC_UKB	Robust adjusted profile score (RAPS)	374	1.38121	0.0399369	4.26418e-262	1.30294	1.45949	Pleiotropy test
Mahajan_Type2diabetes	WC_UKB	MR-PRESSO (outlier-corrected)	348	1.36277	0.0378527	3.23711e-119	1.28858	1.43696	Outlier-robust methods
Mahajan_Type2diabetes	WC_UKB	Contamination mixture	374	1.6312		4.72882e-107	1.4812	1.7012	Pleiotropy test
NAFLD	WC_UKB	Inverse variance weighted	370	0.681276	0.0694019	9.57122e-23	0.545248	0.817303	Primary analysis
NAFLD	WC_UKB	Weighted mode	370	0.971591	0.326816	0.00314365	0.331032	1.61215	Consensus methods
NAFLD	WC_UKB	Weighted median	370	0.676408	0.101271	2.40322e-11	0.477916	0.874899	Consensus methods
NAFLD	WC_UKB	MR Egger	370	0.592032	0.201001	0.00343035	0.198069	0.985995	Pleiotropy test
NAFLD	WC_UKB	Robust adjusted profile score (RAPS)	370	0.671464	0.0704186	1.49408e-21	0.533444	0.809485	Pleiotropy test
NAFLD	WC_UKB	MR-PRESSO (outlier-corrected)	366	0.666792	0.0655874	1.52302e-21	0.53824	0.795343	Outlier-robust methods
NAFLD	WC_UKB	Contamination mixture	370	1.10719		7.38182e-14	0.897187	1.33719	Pleiotropy test
Nikpay_CAD	WC_UKB	Inverse variance weighted	371	0.485808	0.0456077	1.70869e-26	0.396417	0.5752	Primary analysis
Nikpay_CAD	WC_UKB	Weighted mode	371	0.504745	0.145224	0.00057017	0.220105	0.789384	Consensus methods
Nikpay_CAD	WC_UKB	Weighted median	371	0.482221	0.0665261	4.21125e-13	0.35183	0.612612	Consensus methods
Nikpay_CAD	WC_UKB	MR Egger	371	0.606504	0.133174	7.15316e-06	0.345483	0.867525	Pleiotropy test
Nikpay_CAD	WC_UKB	Robust adjusted profile score (RAPS)	371	0.525888	0.0435736	1.54053e-33	0.440484	0.611293	Pleiotropy test
Nikpay_CAD	WC_UKB	MR-PRESSO (outlier-corrected)	366	0.503257	0.0419682	3.68557e-28	0.421	0.585515	Outlier-robust methods
Nikpay_CAD	WC_UKB	Contamination mixture	371	0.652916		2.2234e-20	0.512916	0.902916	Pleiotropy test
Scott_Type2Diabetes	WC_UKB	Inverse variance weighted	374	1.17701	0.0720997	6.58046e-60	1.03569	1.31833	Primary analysis
Scott_Type2Diabetes	WC_UKB	Weighted mode	374	1.40985	0.244318	1.66236e-08	0.930992	1.88872	Consensus methods
Scott_Type2Diabetes	WC_UKB	Weighted median	374	1.25062	0.0801077	6.05239e-55	1.09361	1.40764	Consensus methods
Scott_Type2Diabetes	WC_UKB	MR Egger	374	1.20778	0.209154	1.62927e-08	0.797842	1.61773	Pleiotropy test
Scott_Type2Diabetes	WC_UKB	Robust adjusted profile score (RAPS)	374	1.18917	0.0624752	8.86572e-81	1.06672	1.31162	Pleiotropy test
Scott_Type2Diabetes	WC_UKB	MR-PRESSO (outlier-corrected)	357	1.13673	0.058784	1.83382e-57	1.02152	1.25195	Outlier-robust methods
Scott_Type2Diabetes	WC_UKB	Contamination mixture	374	1.44061		5.22783e-50	1.30061	1.59061	Pleiotropy test
van_der_Harst_CAD	WC_UKB	Inverse variance weighted	373	0.478271	0.0360863	4.30446e-40	0.407542	0.549	Primary analysis
van_der_Harst_CAD	WC_UKB	Weighted mode	373	0.480623	0.0714886	6.71277e-11	0.340505	0.620741	Consensus methods
van_der_Harst_CAD	WC_UKB	Weighted median	373	0.464252	0.042896	2.68596e-27	0.380176	0.548328	Consensus methods
van_der_Harst_CAD	WC_UKB	MR Egger	373	0.424156	0.102537	4.36372e-05	0.223183	0.625128	Pleiotropy test
van_der_Harst_CAD	WC_UKB	Robust adjusted profile score (RAPS)	373	0.514701	0.0336277	6.98615e-53	0.448791	0.580611	Pleiotropy test
van_der_Harst_CAD	WC_UKB	MR-PRESSO (outlier-corrected)	357	0.503121	0.029508	4.46173e-48	0.445285	0.560957	Outlier-robust methods
van_der_Harst_CAD	WC_UKB	Contamination mixture	373	0.688109		1.31325e-39	0.628109	0.778109	Pleiotropy test
WHRadjBMI	WC_UKB	Inverse variance weighted	323	0.147279	0.0215994	9.19039e-12	0.104944	0.189614	Primary analysis
WHRadjBMI	WC_UKB	Weighted mode	323	0.0636608	0.0502834	0.206413	-0.0348945	0.162216	Consensus methods
WHRadjBMI	WC_UKB	Weighted median	323	0.0825829	0.0347837	0.017588	0.0144067	0.150759	Consensus methods
WHRadjBMI	WC_UKB	MR Egger	323	-0.0122992	0.0595394	0.836475	-0.128996	0.104398	Pleiotropy test
WHRadjBMI	WC_UKB	Robust adjusted profile score (RAPS)	323	0.129505	0.0200601	1.07604e-10	0.0901874	0.168823	Pleiotropy test
WHRadjBMI	WC_UKB	MR-PRESSO (outlier-corrected)	317	0.132346	0.0194395	4.98523e-11	0.0942446	0.170448	Outlier-robust methods
WHRadjBMI	WC_UKB	Contamination mixture	323	0.147296		2.43793e-07	0.0972956	0.207296	Pleiotropy test
whradjbmi_ukbonly	WC_UKB	Inverse variance weighted	374	0.233833	0.0244919	1.33052e-21	0.185829	0.281837	Primary analysis
whradjbmi_ukbonly	WC_UKB	Weighted mode	374	0.0192908	0.0319691	0.546596	-0.0433686	0.0819501	Consensus methods
whradjbmi_ukbonly	WC_UKB	Weighted median	374	0.126504	0.0180151	2.18541e-12	0.0911943	0.161813	Consensus methods
whradjbmi_ukbonly	WC_UKB	MR Egger	374	0.0406206	0.0702877	0.563668	-0.0971433	0.178385	Pleiotropy test
whradjbmi_ukbonly	WC_UKB	Robust adjusted profile score (RAPS)	374	0.203308	0.0158518	1.17981e-37	0.172238	0.234377	Pleiotropy test
whradjbmi_ukbonly	WC_UKB	MR-PRESSO (outlier-corrected)	336	0.217891	0.0143661	6.36917e-40	0.189734	0.246048	Outlier-robust methods
whradjbmi_ukbonly	WC_UKB	Contamination mixture	374	0.239415		3.24366e-21	0.199415	0.289415	Pleiotropy test
BMI_UKB	WHRadjBMI	Inverse variance weighted	38	-0.169458	0.0341937	7.20216e-07	-0.236478	-0.102439	Primary analysis
BMI_UKB	WHRadjBMI	Weighted mode	38	-0.0747288	0.0611579	0.229474	-0.194598	0.0451408	Consensus methods
BMI_UKB	WHRadjBMI	Weighted median	38	-0.116972	0.0267669	1.24221e-05	-0.169435	-0.0645094	Consensus methods
BMI_UKB	WHRadjBMI	MR Egger	38	-0.29812	0.16539	0.0798395	-0.622283	0.026044	Pleiotropy test
BMI_UKB	WHRadjBMI	Robust adjusted profile score (RAPS)	38	-0.170809	0.031166	4.23878e-08	-0.231894	-0.109723	Pleiotropy test
BMI_UKB	WHRadjBMI	MR-PRESSO (outlier-corrected)	30	-0.189689	0.0244105	1.43573e-08	-0.237533	-0.141844	Outlier-robust methods
BMI_UKB	WHRadjBMI	Contamination mixture	38	-0.299608		0.00707287	-0.349608	-0.0296075	Pleiotropy test
Fat_Liver	WHRadjBMI	Inverse variance weighted	38	0.260554	0.0696941	0.000185092	0.123954	0.397154	Primary analysis
Fat_Liver	WHRadjBMI	Weighted mode	38	0.358955	0.149616	0.0215845	0.0657069	0.652203	Consensus methods
Fat_Liver	WHRadjBMI	Weighted median	38	0.279253	0.0814261	0.000604631	0.119658	0.438848	Consensus methods
Fat_Liver	WHRadjBMI	MR Egger	38	0.428733	0.338994	0.214098	-0.235695	1.09316	Pleiotropy test
Fat_Liver	WHRadjBMI	Robust adjusted profile score (RAPS)	38	0.266264	0.0671904	7.40681e-05	0.134571	0.397957	Pleiotropy test
Fat_Liver	WHRadjBMI	MR-PRESSO (outlier-corrected)	36	0.25893	0.0605483	0.000139323	0.140256	0.377605	Outlier-robust methods
Fat_Liver	WHRadjBMI	Contamination mixture	38	0.400201		0.00138977	0.250201	0.560201	Pleiotropy test
GIANT_2015_BMI	WHRadjBMI	Inverse variance weighted	38	-0.20869	0.0391508	9.79887e-08	-0.285425	-0.131954	Primary analysis
GIANT_2015_BMI	WHRadjBMI	Weighted mode	38	-0.325598	0.0883929	0.000731272	-0.498848	-0.152348	Consensus methods
GIANT_2015_BMI	WHRadjBMI	Weighted median	38	-0.206336	0.0363448	1.36928e-08	-0.277572	-0.1351	Consensus methods
GIANT_2015_BMI	WHRadjBMI	MR Egger	38	-0.337667	0.192027	0.0871728	-0.714039	0.0387057	Pleiotropy test
GIANT_2015_BMI	WHRadjBMI	Robust adjusted profile score (RAPS)	38	-0.230326	0.0434063	1.11878e-07	-0.315403	-0.14525	Pleiotropy test
GIANT_2015_BMI	WHRadjBMI	MR-PRESSO (outlier-corrected)	35	-0.258606	0.034602	1.13235e-08	-0.326426	-0.190786	Outlier-robust methods
GIANT_2015_BMI	WHRadjBMI	Contamination mixture	38	-0.38		9.34573e-08	-0.45	-0.31	Pleiotropy test
GIANT_2015_WC	WHRadjBMI	Inverse variance weighted	38	0.151012	0.0431942	0.000472073	0.0663516	0.235673	Primary analysis
GIANT_2015_WC	WHRadjBMI	Weighted mode	38	0.0505795	0.0625146	0.42364	-0.0719492	0.173108	Consensus methods
GIANT_2015_WC	WHRadjBMI	Weighted median	38	0.0837736	0.038911	0.0313221	0.0075081	0.160039	Consensus methods
GIANT_2015_WC	WHRadjBMI	MR Egger	38	0.173343	0.212988	0.421075	-0.244114	0.590799	Pleiotropy test
GIANT_2015_WC	WHRadjBMI	Robust adjusted profile score (RAPS)	38	0.143226	0.0495136	0.00381993	0.0461794	0.240273	Pleiotropy test
GIANT_2015_WC	WHRadjBMI	MR-PRESSO (outlier-corrected)	33	0.103418	0.0377508	0.00997508	0.0294267	0.17741	Outlier-robust methods
GIANT_2015_WC	WHRadjBMI	Contamination mixture	38	0.0595122		0.204547	-0.0304878	0.139512	Pleiotropy test
Mahajan_Type2diabetes	WHRadjBMI	Inverse variance weighted	38	0.505439	0.154571	0.00107568	0.20248	0.808398	Primary analysis
Mahajan_Type2diabetes	WHRadjBMI	Weighted mode	38	-0.149599	0.181245	0.414436	-0.50484	0.205641	Consensus methods
Mahajan_Type2diabetes	WHRadjBMI	Weighted median	38	0.313186	0.111859	0.00511279	0.0939434	0.532429	Consensus methods
Mahajan_Type2diabetes	WHRadjBMI	MR Egger	38	0.238828	0.753253	0.753028	-1.23755	1.7152	Pleiotropy test
Mahajan_Type2diabetes	WHRadjBMI	Robust adjusted profile score (RAPS)	38	0.615289	0.142342	1.542e-05	0.336298	0.894281	Pleiotropy test
Mahajan_Type2diabetes	WHRadjBMI	MR-PRESSO (outlier-corrected)	23	0.648381	0.105202	3.33621e-06	0.442185	0.854578	Outlier-robust methods
Mahajan_Type2diabetes	WHRadjBMI	Contamination mixture	38	1.23385		2.57438e-08	0.943846	1.56385	Pleiotropy test
NAFLD	WHRadjBMI	Inverse variance weighted	38	0.374049	0.134967	0.00558123	0.109515	0.638584	Primary analysis
NAFLD	WHRadjBMI	Weighted mode	38	0.558591	0.267851	0.0439817	0.0336035	1.08358	Consensus methods
NAFLD	WHRadjBMI	Weighted median	38	0.51439	0.154498	0.000870279	0.211573	0.817207	Consensus methods
NAFLD	WHRadjBMI	MR Egger	38	0.91607	0.651548	0.1683	-0.360963	2.1931	Pleiotropy test
NAFLD	WHRadjBMI	Robust adjusted profile score (RAPS)	38	0.414345	0.135848	0.00228795	0.148083	0.680607	Pleiotropy test
NAFLD	WHRadjBMI	MR-PRESSO (outlier-corrected)	37	0.427447	0.124923	0.0015651	0.182598	0.672295	Outlier-robust methods
NAFLD	WHRadjBMI	Contamination mixture	38	0.588104		0.00127864	0.218104	0.898104	Pleiotropy test
Nikpay_CAD	WHRadjBMI	Inverse variance weighted	37	0.256486	0.0987707	0.00941023	0.0628952	0.450076	Primary analysis
Nikpay_CAD	WHRadjBMI	Weighted mode	37	0.234958	0.219885	0.292386	-0.196017	0.665932	Consensus methods
Nikpay_CAD	WHRadjBMI	Weighted median	37	0.271921	0.101943	0.00764443	0.0721128	0.47173	Consensus methods
Nikpay_CAD	WHRadjBMI	MR Egger	37	0.108054	0.482138	0.823972	-0.836938	1.05304	Pleiotropy test
Nikpay_CAD	WHRadjBMI	Robust adjusted profile score (RAPS)	37	0.268402	0.101832	0.00839571	0.0688109	0.467994	Pleiotropy test
Nikpay_CAD	WHRadjBMI	MR-PRESSO (outlier-corrected)	34	0.270767	0.091327	0.00558931	0.0917662	0.449768	Outlier-robust methods
Nikpay_CAD	WHRadjBMI	Contamination mixture	37	0.549791		0.0203282	0.0897913	1.00979	Pleiotropy test
Scott_Type2Diabetes	WHRadjBMI	Inverse variance weighted	38	0.452879	0.151383	0.00277503	0.156169	0.749589	Primary analysis
Scott_Type2Diabetes	WHRadjBMI	Weighted mode	38	0.750155	0.300903	0.0172677	0.160384	1.33992	Consensus methods
Scott_Type2Diabetes	WHRadjBMI	Weighted median	38	0.667528	0.131396	3.76851e-07	0.409993	0.925064	Consensus methods
Scott_Type2Diabetes	WHRadjBMI	MR Egger	38	0.326067	0.764605	0.672318	-1.17256	1.82469	Pleiotropy test
Scott_Type2Diabetes	WHRadjBMI	Robust adjusted profile score (RAPS)	38	0.500301	0.141191	0.000394931	0.223568	0.777035	Pleiotropy test
Scott_Type2Diabetes	WHRadjBMI	MR-PRESSO (outlier-corrected)	34	0.440611	0.114611	0.00052209	0.215975	0.665248	Outlier-robust methods
Scott_Type2Diabetes	WHRadjBMI	Contamination mixture	38	0.87		2.84374e-06	0.47	1.21	Pleiotropy test
BMI_UKB	whradjbmi_ukbonly	Inverse variance weighted	225	-0.143046	0.0171325	6.86017e-17	-0.176626	-0.109467	Primary analysis
BMI_UKB	whradjbmi_ukbonly	Weighted mode	225	-0.151995	0.022978	2.70042e-10	-0.197032	-0.106958	Consensus methods
BMI_UKB	whradjbmi_ukbonly	Weighted median	225	-0.132583	0.0154125	7.81213e-18	-0.162792	-0.102375	Consensus methods
BMI_UKB	whradjbmi_ukbonly	MR Egger	225	-0.17206	0.0426359	7.48714e-05	-0.255627	-0.0884937	Pleiotropy test
BMI_UKB	whradjbmi_ukbonly	Robust adjusted profile score (RAPS)	225	-0.143851	0.0162052	6.87816e-19	-0.175614	-0.112089	Pleiotropy test
BMI_UKB	whradjbmi_ukbonly	MR-PRESSO (outlier-corrected)	193	-0.141786	0.0119286	8.91249e-25	-0.165167	-0.118406	Outlier-robust methods
BMI_UKB	whradjbmi_ukbonly	Contamination mixture	225	-0.241459		9.06192e-13	-0.261459	-0.121459	Pleiotropy test
Fat_Liver	whradjbmi_ukbonly	Inverse variance weighted	224	0.288576	0.0366274	3.30816e-15	0.216786	0.360366	Primary analysis
Fat_Liver	whradjbmi_ukbonly	Weighted mode	224	0.220166	0.0733766	0.00300199	0.0763477	0.363984	Consensus methods
Fat_Liver	whradjbmi_ukbonly	Weighted median	224	0.248617	0.0448571	2.98335e-08	0.160697	0.336537	Consensus methods
Fat_Liver	whradjbmi_ukbonly	MR Egger	224	0.283365	0.0913945	0.00218239	0.104232	0.462498	Pleiotropy test
Fat_Liver	whradjbmi_ukbonly	Robust adjusted profile score (RAPS)	224	0.260038	0.0294613	1.08069e-18	0.202294	0.317782	Pleiotropy test
Fat_Liver	whradjbmi_ukbonly	MR-PRESSO (outlier-corrected)	221	0.25337	0.0292968	1.10118e-15	0.195948	0.310791	Outlier-robust methods
Fat_Liver	whradjbmi_ukbonly	Contamination mixture	224	0.305421		9.02105e-14	0.235421	0.375421	Pleiotropy test
GIANT_2015_BMI	whradjbmi_ukbonly	Inverse variance weighted	185	-0.203677	0.0211729	6.6004e-22	-0.245176	-0.162179	Primary analysis
GIANT_2015_BMI	whradjbmi_ukbonly	Weighted mode	185	-0.285883	0.0469296	6.38242e-09	-0.377865	-0.193901	Consensus methods
GIANT_2015_BMI	whradjbmi_ukbonly	Weighted median	185	-0.219185	0.0254231	6.6095e-18	-0.269014	-0.169355	Consensus methods
GIANT_2015_BMI	whradjbmi_ukbonly	MR Egger	185	-0.215165	0.0620739	0.000657581	-0.33683	-0.0935	Pleiotropy test
GIANT_2015_BMI	whradjbmi_ukbonly	Robust adjusted profile score (RAPS)	185	-0.191327	0.0214978	5.59306e-19	-0.233462	-0.149191	Pleiotropy test
GIANT_2015_BMI	whradjbmi_ukbonly	MR-PRESSO (outlier-corrected)	177	-0.21554	0.0186421	2.30454e-23	-0.252078	-0.179001	Outlier-robust methods
GIANT_2015_BMI	whradjbmi_ukbonly	Contamination mixture	185	-0.303807		3.48999e-15	-0.343807	-0.273807	Pleiotropy test
GIANT_2015_WC	whradjbmi_ukbonly	Inverse variance weighted	184	0.0645093	0.0212308	0.00237776	0.0228969	0.106122	Primary analysis
GIANT_2015_WC	whradjbmi_ukbonly	Weighted mode	184	0.0126873	0.0391947	0.746536	-0.0641343	0.0895089	Consensus methods
GIANT_2015_WC	whradjbmi_ukbonly	Weighted median	184	0.0359497	0.0261972	0.169978	-0.0153968	0.0872962	Consensus methods
GIANT_2015_WC	whradjbmi_ukbonly	MR Egger	184	0.0517025	0.062029	0.405643	-0.0698743	0.173279	Pleiotropy test
GIANT_2015_WC	whradjbmi_ukbonly	Robust adjusted profile score (RAPS)	184	0.0679269	0.0223148	0.00233433	0.0241899	0.111664	Pleiotropy test
GIANT_2015_WC	whradjbmi_ukbonly	MR-PRESSO (outlier-corrected)	179	0.0513028	0.019956	0.0109643	0.012189	0.0904167	Outlier-robust methods
GIANT_2015_WC	whradjbmi_ukbonly	Contamination mixture	184	0.0471295		0.0433175	0.00712955	0.10713	Pleiotropy test
Mahajan_Type2diabetes	whradjbmi_ukbonly	Inverse variance weighted	225	0.614151	0.0709731	5.00336e-18	0.475044	0.753258	Primary analysis
Mahajan_Type2diabetes	whradjbmi_ukbonly	Weighted mode	225	0.726808	0.150459	2.5236e-06	0.431907	1.02171	Consensus methods
Mahajan_Type2diabetes	whradjbmi_ukbonly	Weighted median	225	0.561422	0.0468099	3.83504e-33	0.469675	0.65317	Consensus methods
Mahajan_Type2diabetes	whradjbmi_ukbonly	MR Egger	225	0.549242	0.174431	0.00186384	0.207358	0.891127	Pleiotropy test
Mahajan_Type2diabetes	whradjbmi_ukbonly	Robust adjusted profile score (RAPS)	225	0.623615	0.0519633	3.5077e-33	0.521767	0.725463	Pleiotropy test
Mahajan_Type2diabetes	whradjbmi_ukbonly	MR-PRESSO (outlier-corrected)	188	0.6675	0.0399555	6.16862e-39	0.589187	0.745813	Outlier-robust methods
Mahajan_Type2diabetes	whradjbmi_ukbonly	Contamination mixture	225	0.74213		2.0206e-27	0.65213	0.84213	Pleiotropy test
NAFLD	whradjbmi_ukbonly	Inverse variance weighted	216	0.349169	0.0693122	4.71348e-07	0.213317	0.48502	Primary analysis
NAFLD	whradjbmi_ukbonly	Weighted mode	216	0.418018	0.127919	0.00126158	0.167297	0.668739	Consensus methods
NAFLD	whradjbmi_ukbonly	Weighted median	216	0.41475	0.0932936	8.76282e-06	0.231895	0.597606	Consensus methods
NAFLD	whradjbmi_ukbonly	MR Egger	216	0.454629	0.172594	0.00905253	0.116344	0.792914	Pleiotropy test
NAFLD	whradjbmi_ukbonly	Robust adjusted profile score (RAPS)	216	0.332789	0.0637513	1.78817e-07	0.207836	0.457741	Pleiotropy test
NAFLD	whradjbmi_ukbonly	MR-PRESSO (outlier-corrected)	213	0.296989	0.0624415	3.6423e-06	0.174603	0.419374	Outlier-robust methods
NAFLD	whradjbmi_ukbonly	Contamination mixture	216	0.408733		9.21871e-08	0.278733	0.548733	Pleiotropy test
Nikpay_CAD	whradjbmi_ukbonly	Inverse variance weighted	217	0.277782	0.0537399	2.3534e-07	0.172452	0.383112	Primary analysis
Nikpay_CAD	whradjbmi_ukbonly	Weighted mode	217	0.422463	0.193783	0.0303321	0.0426481	0.802278	Consensus methods
Nikpay_CAD	whradjbmi_ukbonly	Weighted median	217	0.284769	0.0587777	1.26709e-06	0.169565	0.399973	Consensus methods
Nikpay_CAD	whradjbmi_ukbonly	MR Egger	217	0.317941	0.139253	0.0233959	0.0450064	0.590877	Pleiotropy test
Nikpay_CAD	whradjbmi_ukbonly	Robust adjusted profile score (RAPS)	217	0.280027	0.0475694	3.93962e-09	0.186791	0.373263	Pleiotropy test
Nikpay_CAD	whradjbmi_ukbonly	MR-PRESSO (outlier-corrected)	210	0.271986	0.0460792	1.42894e-08	0.181671	0.362302	Outlier-robust methods
Nikpay_CAD	whradjbmi_ukbonly	Contamination mixture	217	0.502308		2.46669e-05	0.202308	0.622308	Pleiotropy test
Scott_Type2Diabetes	whradjbmi_ukbonly	Inverse variance weighted	225	0.588091	0.0801664	2.20265e-13	0.430965	0.745217	Primary analysis
Scott_Type2Diabetes	whradjbmi_ukbonly	Weighted mode	225	0.516106	0.157995	0.00125939	0.206436	0.825777	Consensus methods
Scott_Type2Diabetes	whradjbmi_ukbonly	Weighted median	225	0.533317	0.0749867	1.14248e-12	0.386343	0.680291	Consensus methods
Scott_Type2Diabetes	whradjbmi_ukbonly	MR Egger	225	0.476157	0.202869	0.0197954	0.0785341	0.87378	Pleiotropy test
Scott_Type2Diabetes	whradjbmi_ukbonly	Robust adjusted profile score (RAPS)	225	0.517381	0.061295	3.15102e-17	0.397243	0.637519	Pleiotropy test
Scott_Type2Diabetes	whradjbmi_ukbonly	MR-PRESSO (outlier-corrected)	211	0.498914	0.0557735	1.96281e-16	0.389598	0.60823	Outlier-robust methods
Scott_Type2Diabetes	whradjbmi_ukbonly	Contamination mixture	225	0.590871		5.63303e-14	0.440871	0.780871	Pleiotropy test
van_der_Harst_CAD	whradjbmi_ukbonly	Inverse variance weighted	221	0.297048	0.0444304	2.29834e-11	0.209965	0.384132	Primary analysis
van_der_Harst_CAD	whradjbmi_ukbonly	Weighted mode	221	0.212415	0.0961179	0.0281398	0.024024	0.400806	Consensus methods
van_der_Harst_CAD	whradjbmi_ukbonly	Weighted median	221	0.270896	0.0364025	9.94048e-14	0.199547	0.342245	Consensus methods
van_der_Harst_CAD	whradjbmi_ukbonly	MR Egger	221	0.27382	0.113239	0.0164213	0.0518705	0.495769	Pleiotropy test
van_der_Harst_CAD	whradjbmi_ukbonly	Robust adjusted profile score (RAPS)	221	0.288984	0.0367783	3.92025e-15	0.216898	0.361069	Pleiotropy test
van_der_Harst_CAD	whradjbmi_ukbonly	MR-PRESSO (outlier-corrected)	199	0.293284	0.0304933	3.27052e-18	0.233517	0.35305	Outlier-robust methods
van_der_Harst_CAD	whradjbmi_ukbonly	Contamination mixture	221	0.229654		6.24081e-08	0.169654	0.329654	Pleiotropy test
WC_UKB	whradjbmi_ukbonly	Inverse variance weighted	225	0.169084	0.0144271	1.0079e-31	0.140807	0.197361	Primary analysis
WC_UKB	whradjbmi_ukbonly	Weighted mode	225	0.150397	0.0189815	1.07652e-13	0.113193	0.187601	Consensus methods
WC_UKB	whradjbmi_ukbonly	Weighted median	225	0.157841	0.0118174	1.08314e-40	0.134679	0.181003	Consensus methods
WC_UKB	whradjbmi_ukbonly	MR Egger	225	0.14681	0.0359128	6.07577e-05	0.0764206	0.217199	Pleiotropy test
WC_UKB	whradjbmi_ukbonly	Robust adjusted profile score (RAPS)	225	0.172826	0.0148353	2.30332e-31	0.143749	0.201903	Pleiotropy test
WC_UKB	whradjbmi_ukbonly	MR-PRESSO (outlier-corrected)	190	0.164512	0.0100891	6.79698e-38	0.144738	0.184287	Outlier-robust methods
WC_UKB	whradjbmi_ukbonly	Contamination mixture	225	0.176393		9.40699e-29	0.156393	0.196393	Pleiotropy test
WHRadjBMI	whradjbmi_ukbonly	Inverse variance weighted	187	0.734571	0.0171023	0	0.701051	0.768092	Primary analysis
WHRadjBMI	whradjbmi_ukbonly	Weighted mode	187	0.771694	0.0563162	5.32685e-30	0.661314	0.882074	Consensus methods
WHRadjBMI	whradjbmi_ukbonly	Weighted median	187	0.721265	0.0261034	4.71365e-168	0.670102	0.772428	Consensus methods
WHRadjBMI	whradjbmi_ukbonly	MR Egger	187	0.803534	0.0496828	3.02271e-37	0.706156	0.900913	Pleiotropy test
WHRadjBMI	whradjbmi_ukbonly	Robust adjusted profile score (RAPS)	187	0.750337	0.0178145	0	0.715421	0.785254	Pleiotropy test
WHRadjBMI	whradjbmi_ukbonly	MR-PRESSO (outlier-corrected)	187	0.734571	0.0171023	1.72991e-98	0.701051	0.768092	Outlier-robust methods
WHRadjBMI	whradjbmi_ukbonly	Contamination mixture	187	0.793423		5.91567e-112	0.753423	0.823423	Pleiotropy test
van_der_Harst_CAD	WHRadjBMI	Inverse variance weighted	38	0.280592	0.0714737	8.64387e-05	0.140504	0.420681	Primary analysis
van_der_Harst_CAD	WHRadjBMI	Weighted mode	38	0.325617	0.107407	0.00442468	0.1151	0.536134	Consensus methods
van_der_Harst_CAD	WHRadjBMI	Weighted median	38	0.312527	0.0612812	3.39854e-07	0.192416	0.432638	Consensus methods
van_der_Harst_CAD	WHRadjBMI	MR Egger	38	0.266257	0.350677	0.452638	-0.421071	0.953584	Pleiotropy test
van_der_Harst_CAD	WHRadjBMI	Robust adjusted profile score (RAPS)	38	0.298019	0.0698747	1.99859e-05	0.161065	0.434973	Pleiotropy test
van_der_Harst_CAD	WHRadjBMI	MR-PRESSO (outlier-corrected)	31	0.323885	0.0536518	1.25808e-06	0.218727	0.429042	Outlier-robust methods
van_der_Harst_CAD	WHRadjBMI	Contamination mixture	38	0.428889		4.1782e-07	0.278889	0.578889	Pleiotropy test
WC_UKB	WHRadjBMI	Inverse variance weighted	38	0.157098	0.0330476	1.99732e-06	0.092325	0.221872	Primary analysis
WC_UKB	WHRadjBMI	Weighted mode	38	0.155919	0.0339743	4.97754e-05	0.0893298	0.222509	Consensus methods
WC_UKB	WHRadjBMI	Weighted median	38	0.128358	0.021295	1.66432e-09	0.0866192	0.170096	Consensus methods
WC_UKB	WHRadjBMI	MR Egger	38	0.218646	0.160907	0.182652	-0.0967312	0.534023	Pleiotropy test
WC_UKB	WHRadjBMI	Robust adjusted profile score (RAPS)	38	0.151536	0.0310048	1.02125e-06	0.0907666	0.212306	Pleiotropy test
WC_UKB	WHRadjBMI	MR-PRESSO (outlier-corrected)	30	0.148459	0.0196446	2.48683e-08	0.109956	0.186962	Outlier-robust methods
WC_UKB	WHRadjBMI	Contamination mixture	38	0.14162		3.87998e-07	0.12162	0.18162	Pleiotropy test
whradjbmi_ukbonly	WHRadjBMI	Inverse variance weighted	38	1.04247	0.0367155	2.45343e-177	0.970508	1.11443	Primary analysis
whradjbmi_ukbonly	WHRadjBMI	Weighted mode	38	1.02405	0.0735395	2.74631e-16	0.879913	1.16819	Consensus methods
whradjbmi_ukbonly	WHRadjBMI	Weighted median	38	0.995817	0.0432738	3.53347e-117	0.911001	1.08063	Consensus methods
whradjbmi_ukbonly	WHRadjBMI	MR Egger	38	1.06369	0.179146	8.42075e-07	0.712565	1.41482	Pleiotropy test
whradjbmi_ukbonly	WHRadjBMI	Robust adjusted profile score (RAPS)	38	1.05639	0.0380259	7.37839e-170	0.981863	1.13092	Pleiotropy test
whradjbmi_ukbonly	WHRadjBMI	MR-PRESSO (outlier-corrected)	38	1.04247	0.0367155	1.01486e-26	0.970508	1.11443	Outlier-robust methods
whradjbmi_ukbonly	WHRadjBMI	Contamination mixture	38	1.07115		3.19779e-129	1.02115	1.12115	Pleiotropy test
