# Supplementary material for: Mendelian randomization prioritizes abdominal adiposity as an independent causal factor for liver fat accumulation and cardiometabolic diseases
Source: Commun Med (Lond). 2022 Oct 13;2:130. doi: 10.1038/s43856-022-00196-3 (PMC9561122; doi:10.1038/s43856-022-00196-3)
Supplement: Supplementary file 8 — Supplementary Data 5 [file 43856_2022_196_MOESM8_ESM.xlsx]

## Sheet: Sheet1
outcome	exposure	egger_intercept	se	pval
Fat_Liver	BMI_UKB	0.00140995	0.00139431	0.312452
Mahajan_Type2diabetes	BMI_UKB	-0.00157632	0.00185331	0.395473
NAFLD	BMI_UKB	-0.000880557	0.00273364	0.747513
Nikpay_CAD	BMI_UKB	-0.00179727	0.00176814	0.309949
Scott_Type2Diabetes	BMI_UKB	-0.00496908	0.00249372	0.0469008
van_der_Harst_CAD	BMI_UKB	0.00221243	0.0013697	0.106951
WHRadjBMI	BMI_UKB	0.00190224	0.000813221	0.0198441
whradjbmi_ukbonly	BMI_UKB	0.001763	0.000661923	0.00801013
BMI_UKB	Fat_Liver	-0.0040747	0.00556326	0.484809
GIANT_2015_BMI	Fat_Liver	-0.000713944	0.00337413	0.845984
GIANT_2015_WC	Fat_Liver	-0.00285166	0.0059037	0.662133
Mahajan_Type2diabetes	Fat_Liver	-0.0245405	0.0142051	0.122329
NAFLD	Fat_Liver	0.0170288	0.0187722	0.394494
Nikpay_CAD	Fat_Liver	0.0321768	0.0165998	0.0937584
Scott_Type2Diabetes	Fat_Liver	-0.0153802	0.0167136	0.384368
van_der_Harst_CAD	Fat_Liver	0.0302427	0.0164816	0.109152
WC_UKB	Fat_Liver	-0.00260457	0.00485487	0.606215
WHRadjBMI	Fat_Liver	-0.000176878	0.00512107	0.974617
whradjbmi_ukbonly	Fat_Liver	0.00621126	0.00420316	0.177725
Fat_Liver	GIANT_2015_BMI	-0.00164491	0.00315506	0.603864
Mahajan_Type2diabetes	GIANT_2015_BMI	-0.0140231	0.0135447	0.304299
NAFLD	GIANT_2015_BMI	-0.00167336	0.00696927	0.810993
Nikpay_CAD	GIANT_2015_BMI	-0.00114934	0.00409089	0.779626
Scott_Type2Diabetes	GIANT_2015_BMI	-0.0190454	0.0135365	0.164129
van_der_Harst_CAD	GIANT_2015_BMI	0.00353011	0.00297722	0.23999
WHRadjBMI	GIANT_2015_BMI	0.00161429	0.00174206	0.357484
whradjbmi_ukbonly	GIANT_2015_BMI	0.00131391	0.00192308	0.49685
Fat_Liver	GIANT_2015_WC	-0.00067405	0.00363989	0.854044
Mahajan_Type2diabetes	GIANT_2015_WC	-0.0377791	0.0231747	0.111113
NAFLD	GIANT_2015_WC	0.000555242	0.00907005	0.951499
Nikpay_CAD	GIANT_2015_WC	-0.0075172	0.00688946	0.281917
Scott_Type2Diabetes	GIANT_2015_WC	-0.0449745	0.0223111	0.0507491
van_der_Harst_CAD	GIANT_2015_WC	0.00115842	0.00508588	0.821014
WHRadjBMI	GIANT_2015_WC	0.00604099	0.00363402	0.104462
whradjbmi_ukbonly	GIANT_2015_WC	0.00382745	0.0038349	0.324404
BMI_UKB	Mahajan_Type2diabetes	0.00810337	0.0020254	8.86814e-05
Fat_Liver	Mahajan_Type2diabetes	0.00322544	0.00319442	0.313855
GIANT_2015_BMI	Mahajan_Type2diabetes	0.00885079	0.00262367	0.000931245
GIANT_2015_WC	Mahajan_Type2diabetes	0.0082777	0.00240483	0.000737685
NAFLD	Mahajan_Type2diabetes	0.00817583	0.00454291	0.07344
Nikpay_CAD	Mahajan_Type2diabetes	0.0093632	0.00279738	0.00097458
Scott_Type2Diabetes	Mahajan_Type2diabetes	0.000185207	0.00250321	0.941094
van_der_Harst_CAD	Mahajan_Type2diabetes	0.00707364	0.00256341	0.00632455
WC_UKB	Mahajan_Type2diabetes	0.00631552	0.00161526	0.000126213
WHRadjBMI	Mahajan_Type2diabetes	0.00229027	0.00151377	0.132276
whradjbmi_ukbonly	Mahajan_Type2diabetes	0.00111046	0.00143506	0.439954
BMI_UKB	NAFLD	0.00399683	0.0256611	0.890527
Fat_Liver	NAFLD	-0.0570676	0.059882	0.441169
Mahajan_Type2diabetes	NAFLD	-0.00762387	0.0531966	0.899177
Nikpay_CAD	NAFLD	0.0436077	0.0828663	0.651253
Scott_Type2Diabetes	NAFLD	0.00778526	0.0686651	0.920085
van_der_Harst_CAD	NAFLD	0.0450601	0.0876082	0.658212
WC_UKB	NAFLD	0.00691402	0.0221045	0.784044
whradjbmi_ukbonly	NAFLD	0.0234342	0.00825541	0.104929
BMI_UKB	Nikpay_CAD	0.00479681	0.00404883	0.24329
Fat_Liver	Nikpay_CAD	-0.00231785	0.00669159	0.730917
GIANT_2015_BMI	Nikpay_CAD	0.00671437	0.00548318	0.229166
GIANT_2015_WC	Nikpay_CAD	0.00520575	0.00472631	0.278441
Mahajan_Type2diabetes	Nikpay_CAD	0.000371548	0.00786514	0.962563
NAFLD	Nikpay_CAD	-0.00791739	0.00837704	0.350411
Scott_Type2Diabetes	Nikpay_CAD	0.00505773	0.0115873	0.664889
van_der_Harst_CAD	Nikpay_CAD	-0.0152346	0.00453057	0.00174022
WC_UKB	Nikpay_CAD	0.00319769	0.00341532	0.354892
WHRadjBMI	Nikpay_CAD	-0.000744413	0.0029319	0.801101
whradjbmi_ukbonly	Nikpay_CAD	-0.000994529	0.00281297	0.725579
BMI_UKB	Scott_Type2Diabetes	0.00135857	0.00654668	0.836712
Fat_Liver	Scott_Type2Diabetes	0.00231343	0.00843026	0.785248
GIANT_2015_BMI	Scott_Type2Diabetes	0.000348689	0.00883077	0.968749
GIANT_2015_WC	Scott_Type2Diabetes	0.00176701	0.00794563	0.825425
Mahajan_Type2diabetes	Scott_Type2Diabetes	-0.0210714	0.00670424	0.00323763
NAFLD	Scott_Type2Diabetes	0.00725168	0.0125244	0.566002
Nikpay_CAD	Scott_Type2Diabetes	-0.000426546	0.00988641	0.965812
van_der_Harst_CAD	Scott_Type2Diabetes	0.00495846	0.0104155	0.636753
WC_UKB	Scott_Type2Diabetes	0.00237574	0.00514684	0.647005
WHRadjBMI	Scott_Type2Diabetes	0.00496211	0.00421231	0.247482
whradjbmi_ukbonly	Scott_Type2Diabetes	0.00255305	0.00431953	0.557988
BMI_UKB	van_der_Harst_CAD	0.00351912	0.0014028	0.0132438
Fat_Liver	van_der_Harst_CAD	0.00503544	0.00184998	0.00730427
GIANT_2015_BMI	van_der_Harst_CAD	0.00307337	0.00179189	0.0887945
GIANT_2015_WC	van_der_Harst_CAD	0.00295968	0.00160931	0.0682744
Mahajan_Type2diabetes	van_der_Harst_CAD	0.00907298	0.0033448	0.00750225
NAFLD	van_der_Harst_CAD	0.00535107	0.00364348	0.144149
Nikpay_CAD	van_der_Harst_CAD	-0.00260845	0.00227326	0.253124
Scott_Type2Diabetes	van_der_Harst_CAD	0.0102397	0.00452903	0.025286
WC_UKB	van_der_Harst_CAD	0.00317744	0.00112463	0.00540407
WHRadjBMI	van_der_Harst_CAD	0.00323513	0.00152404	0.0357488
whradjbmi_ukbonly	van_der_Harst_CAD	0.00367354	0.00140914	0.0101107
Fat_Liver	WC_UKB	0.00210188	0.00176072	0.23333
Mahajan_Type2diabetes	WC_UKB	0.000387034	0.0026228	0.882766
NAFLD	WC_UKB	0.00145539	0.0030759	0.63638
Nikpay_CAD	WC_UKB	-0.00195563	0.00202731	0.335354
Scott_Type2Diabetes	WC_UKB	-0.000499746	0.00318772	0.87551
van_der_Harst_CAD	WC_UKB	0.000890435	0.00157903	0.573155
WHRadjBMI	WC_UKB	0.00263645	0.000918192	0.00435885
whradjbmi_ukbonly	WC_UKB	0.00314618	0.00107428	0.003614
BMI_UKB	WHRadjBMI	0.00370291	0.00465607	0.43166
Fat_Liver	WHRadjBMI	-0.00483961	0.00954239	0.615129
GIANT_2015_BMI	WHRadjBMI	0.00370181	0.00539397	0.496928
GIANT_2015_WC	WHRadjBMI	-0.000639684	0.00597104	0.91528
Mahajan_Type2diabetes	WHRadjBMI	0.00766437	0.021182	0.719591
NAFLD	WHRadjBMI	-0.0156107	0.018355	0.400676
Nikpay_CAD	WHRadjBMI	0.00429952	0.0136619	0.75485
Scott_Type2Diabetes	WHRadjBMI	0.00361717	0.021366	0.866512
van_der_Harst_CAD	WHRadjBMI	0.000411458	0.00984795	0.966904
WC_UKB	WHRadjBMI	-0.00177132	0.00452979	0.698074
whradjbmi_ukbonly	WHRadjBMI	-0.000610712	0.00504323	0.904289
BMI_UKB	whradjbmi_ukbonly	0.000752369	0.00101223	0.458095
Fat_Liver	whradjbmi_ukbonly	0.000134984	0.00216798	0.95041
GIANT_2015_BMI	whradjbmi_ukbonly	0.000280347	0.00142354	0.844096
GIANT_2015_WC	whradjbmi_ukbonly	0.000313711	0.00142718	0.826264
Mahajan_Type2diabetes	whradjbmi_ukbonly	0.00168702	0.00413982	0.684023
NAFLD	whradjbmi_ukbonly	-0.00271898	0.00407422	0.505259
Nikpay_CAD	whradjbmi_ukbonly	-0.00101687	0.00325165	0.754792
Scott_Type2Diabetes	whradjbmi_ukbonly	0.00285754	0.00475621	0.548582
van_der_Harst_CAD	whradjbmi_ukbonly	0.000595954	0.00267128	0.823668
WC_UKB	whradjbmi_ukbonly	0.000577581	0.000852584	0.498825
WHRadjBMI	whradjbmi_ukbonly	-0.00168718	0.00114169	0.141165
