# Supplementary material for: Mendelian randomization prioritizes abdominal adiposity as an independent causal factor for liver fat accumulation and cardiometabolic diseases
Source: Commun Med (Lond). 2022 Oct 13;2:130. doi: 10.1038/s43856-022-00196-3 (PMC9561122; doi:10.1038/s43856-022-00196-3)
Supplement: Supplementary file 9 — Supplementary Data 6 [file 43856_2022_196_MOESM9_ESM.xlsx]

## Sheet: Sheet1
exposure	outcome	b	se	lci	uci	pval	cochranQ	cochranQpval	nsnp	method	F_stastistics	clump_exposure	exposure_outcome_analyzed
BMI_UKB	NAFLD	-0.146314	0.237532	-0.611869	0.31924	0.537909	587.357	1.99964e-05	455	Multivariable IVW	1.55456	none	WC_UKB-and-BMI_UKB-on-NAFLD
WC_UKB	NAFLD	0.855344	0.299005	0.269305	1.44138	0.00422795	587.357	1.99964e-05	455	Multivariable IVW	1.54105	none	WC_UKB-and-BMI_UKB-on-NAFLD
BMI_UKB	NAFLD	-0.0129493	0.293678	-0.588547	0.562648	0.96483			455	Multivariable Median	1.55456	none	WC_UKB-and-BMI_UKB-on-NAFLD
WC_UKB	NAFLD	0.697637	0.367982	-0.0235943	1.41887	0.0579804			455	Multivariable Median	1.54105	none	WC_UKB-and-BMI_UKB-on-NAFLD
BMI_UKB	NAFLD	-0.0446182	0.228541	-0.492551	0.403315	0.845213			455	Multivariable Lasso	1.55456	none	WC_UKB-and-BMI_UKB-on-NAFLD
WC_UKB	NAFLD	0.728157	0.288573	0.162563	1.29375	0.011626			455	Multivariable Lasso	1.54105	none	WC_UKB-and-BMI_UKB-on-NAFLD
BMI_UKB	NAFLD	-0.132589	0.259955	-0.642091	0.376913	0.610019	587.334	1.74627e-05	455	Multivariable Egger	1.55456	none	WC_UKB-and-BMI_UKB-on-NAFLD
WC_UKB	NAFLD	0.860788	0.302215	0.268457	1.45312	0.00439586	587.334	1.74627e-05	455	Multivariable Egger	1.54105	none	WC_UKB-and-BMI_UKB-on-NAFLD
BMI_UKB	NAFLD	-0.000342745	0.00262294	-0.0054836	0.00479811	0.896034			455	Multivariable Egger Intercept	1.55456	none	WC_UKB-and-BMI_UKB-on-NAFLD
WC_UKB	NAFLD	-0.000342745	0.00262294	-0.0054836	0.00479811	0.896034			455	Multivariable Egger Intercept	1.54105	none	WC_UKB-and-BMI_UKB-on-NAFLD
BMI_UKB	NAFLD	0.234572	0.230695	-0.217581	0.686726	0.309244	526.33	0.00139101	435	Multivariable IVW	1.76007	WC_UKB	WC_UKB-and-BMI_UKB-on-NAFLD
WC_UKB	NAFLD	0.412364	0.270905	-0.1186	0.943328	0.127966	526.33	0.00139101	435	Multivariable IVW	1.74727	WC_UKB	WC_UKB-and-BMI_UKB-on-NAFLD
BMI_UKB	NAFLD	0.19927	0.301228	-0.391125	0.789666	0.508275			435	Multivariable Median	1.76007	WC_UKB	WC_UKB-and-BMI_UKB-on-NAFLD
WC_UKB	NAFLD	0.519964	0.353777	-0.173427	1.21335	0.14163			435	Multivariable Median	1.74727	WC_UKB	WC_UKB-and-BMI_UKB-on-NAFLD
BMI_UKB	NAFLD	0.490364	0.219415	0.0603178	0.92041	0.0254261			435	Multivariable Lasso	1.76007	WC_UKB	WC_UKB-and-BMI_UKB-on-NAFLD
WC_UKB	NAFLD	0.105321	0.258233	-0.400807	0.611449	0.683382			435	Multivariable Lasso	1.74727	WC_UKB	WC_UKB-and-BMI_UKB-on-NAFLD
BMI_UKB	NAFLD	0.195881	0.243163	-0.280709	0.67247	0.4205	526.017	0.00128743	435	Multivariable Egger	1.76007	WC_UKB	WC_UKB-and-BMI_UKB-on-NAFLD
WC_UKB	NAFLD	0.378053	0.279445	-0.16965	0.925756	0.176098	526.017	0.00128743	435	Multivariable Egger	1.74727	WC_UKB	WC_UKB-and-BMI_UKB-on-NAFLD
BMI_UKB	NAFLD	0.00125569	0.00247512	-0.00359546	0.00610684	0.611926			435	Multivariable Egger Intercept	1.76007	WC_UKB	WC_UKB-and-BMI_UKB-on-NAFLD
WC_UKB	NAFLD	0.00125569	0.00247512	-0.00359546	0.00610684	0.611926			435	Multivariable Egger Intercept	1.74727	WC_UKB	WC_UKB-and-BMI_UKB-on-NAFLD
BMI_UKB	NAFLD	-0.465847	0.290956	-1.03611	0.104416	0.109357	574.471	0.000385842	467	Multivariable IVW	0.931622	BMI_UKB	WC_UKB-and-BMI_UKB-on-NAFLD
WC_UKB	NAFLD	1.2825	0.37509	0.547334	2.01766	0.000628122	574.471	0.000385842	467	Multivariable IVW	0.941578	BMI_UKB	WC_UKB-and-BMI_UKB-on-NAFLD
BMI_UKB	NAFLD	-0.0796957	0.322081	-0.710964	0.551572	0.804568			467	Multivariable Median	0.931622	BMI_UKB	WC_UKB-and-BMI_UKB-on-NAFLD
WC_UKB	NAFLD	0.79896	0.411934	-0.00841518	1.60634	0.0524362			467	Multivariable Median	0.941578	BMI_UKB	WC_UKB-and-BMI_UKB-on-NAFLD
BMI_UKB	NAFLD	-0.144257	0.275316	-0.683866	0.395353	0.600301			467	Multivariable Lasso	0.931622	BMI_UKB	WC_UKB-and-BMI_UKB-on-NAFLD
WC_UKB	NAFLD	0.861794	0.355871	0.1643	1.55929	0.0154502			467	Multivariable Lasso	0.941578	BMI_UKB	WC_UKB-and-BMI_UKB-on-NAFLD
BMI_UKB	NAFLD	-0.452536	0.312072	-1.06419	0.159113	0.14703	574.453	0.000344493	467	Multivariable Egger	0.931622	BMI_UKB	WC_UKB-and-BMI_UKB-on-NAFLD
WC_UKB	NAFLD	1.28646	0.376969	0.547616	2.02531	0.000643352	574.453	0.000344493	467	Multivariable Egger	0.941578	BMI_UKB	WC_UKB-and-BMI_UKB-on-NAFLD
BMI_UKB	NAFLD	-0.000310532	0.00261398	-0.00543384	0.00481277	0.905437			467	Multivariable Egger Intercept	0.931622	BMI_UKB	WC_UKB-and-BMI_UKB-on-NAFLD
WC_UKB	NAFLD	-0.000310532	0.00261398	-0.00543384	0.00481277	0.905437			467	Multivariable Egger Intercept	0.941578	BMI_UKB	WC_UKB-and-BMI_UKB-on-NAFLD
BMI_UKB	Fat_Liver	-0.135463	0.121123	-0.37286	0.101933	0.263397	700.459	1.96035e-12	460	Multivariable IVW	1.54087	none	WC_UKB-and-BMI_UKB-on-Fat_Liver
WC_UKB	Fat_Liver	0.668298	0.152666	0.369079	0.967517	1.20033e-05	700.459	1.96035e-12	460	Multivariable IVW	1.53814	none	WC_UKB-and-BMI_UKB-on-Fat_Liver
BMI_UKB	Fat_Liver	-0.0242784	0.132861	-0.28468	0.236123	0.855005			460	Multivariable Median	1.54087	none	WC_UKB-and-BMI_UKB-on-Fat_Liver
WC_UKB	Fat_Liver	0.504323	0.169361	0.172382	0.836265	0.00290327			460	Multivariable Median	1.53814	none	WC_UKB-and-BMI_UKB-on-Fat_Liver
BMI_UKB	Fat_Liver	-0.0241105	0.104001	-0.227949	0.179728	0.816671			460	Multivariable Lasso	1.54087	none	WC_UKB-and-BMI_UKB-on-Fat_Liver
WC_UKB	Fat_Liver	0.492349	0.132235	0.233174	0.751524	0.000196634			460	Multivariable Lasso	1.53814	none	WC_UKB-and-BMI_UKB-on-Fat_Liver
BMI_UKB	Fat_Liver	-0.219612	0.131497	-0.477341	0.0381171	0.0949009	696.423	3.21843e-12	460	Multivariable Egger	1.54087	none	WC_UKB-and-BMI_UKB-on-Fat_Liver
WC_UKB	Fat_Liver	0.630887	0.154115	0.328827	0.932948	4.24719e-05	696.423	3.21843e-12	460	Multivariable Egger	1.53814	none	WC_UKB-and-BMI_UKB-on-Fat_Liver
BMI_UKB	Fat_Liver	0.00216748	0.00133178	-0.000442771	0.00477772	0.103631			460	Multivariable Egger Intercept	1.54087	none	WC_UKB-and-BMI_UKB-on-Fat_Liver
WC_UKB	Fat_Liver	0.00216748	0.00133178	-0.000442771	0.00477772	0.103631			460	Multivariable Egger Intercept	1.53814	none	WC_UKB-and-BMI_UKB-on-Fat_Liver
BMI_UKB	Fat_Liver	0.042429	0.128085	-0.208613	0.293471	0.740451	749.779	9.93686e-19	440	Multivariable IVW	1.7459	WC_UKB	WC_UKB-and-BMI_UKB-on-Fat_Liver
WC_UKB	Fat_Liver	0.422425	0.15059	0.127273	0.717577	0.00502968	749.779	9.93686e-19	440	Multivariable IVW	1.74267	WC_UKB	WC_UKB-and-BMI_UKB-on-Fat_Liver
BMI_UKB	Fat_Liver	0.0475407	0.141942	-0.230661	0.325743	0.737678			440	Multivariable Median	1.7459	WC_UKB	WC_UKB-and-BMI_UKB-on-Fat_Liver
WC_UKB	Fat_Liver	0.398025	0.16887	0.0670457	0.729005	0.0184238			440	Multivariable Median	1.74267	WC_UKB	WC_UKB-and-BMI_UKB-on-Fat_Liver
BMI_UKB	Fat_Liver	0.107482	0.108294	-0.10477	0.319734	0.320952			440	Multivariable Lasso	1.7459	WC_UKB	WC_UKB-and-BMI_UKB-on-Fat_Liver
WC_UKB	Fat_Liver	0.350736	0.128669	0.0985495	0.602923	0.00641306			440	Multivariable Lasso	1.74267	WC_UKB	WC_UKB-and-BMI_UKB-on-Fat_Liver
BMI_UKB	Fat_Liver	-0.0190182	0.134778	-0.283178	0.245142	0.887785	746.198	1.60929e-18	440	Multivariable Egger	1.7459	WC_UKB	WC_UKB-and-BMI_UKB-on-Fat_Liver
WC_UKB	Fat_Liver	0.367494	0.155111	0.0634819	0.671506	0.0178251	746.198	1.60929e-18	440	Multivariable Egger	1.74267	WC_UKB	WC_UKB-and-BMI_UKB-on-Fat_Liver
BMI_UKB	Fat_Liver	0.00200021	0.00138116	-0.000706812	0.00470724	0.147558			440	Multivariable Egger Intercept	1.7459	WC_UKB	WC_UKB-and-BMI_UKB-on-Fat_Liver
WC_UKB	Fat_Liver	0.00200021	0.00138116	-0.000706812	0.00470724	0.147558			440	Multivariable Egger Intercept	1.74267	WC_UKB	WC_UKB-and-BMI_UKB-on-Fat_Liver
BMI_UKB	Fat_Liver	-0.307959	0.147419	-0.596895	-0.0190233	0.0367072	688.273	1.86142e-10	472	Multivariable IVW	0.922115	BMI_UKB	WC_UKB-and-BMI_UKB-on-Fat_Liver
WC_UKB	Fat_Liver	0.892583	0.190327	0.519549	1.26562	2.73558e-06	688.273	1.86142e-10	472	Multivariable IVW	0.935421	BMI_UKB	WC_UKB-and-BMI_UKB-on-Fat_Liver
BMI_UKB	Fat_Liver	-0.0242784	0.145754	-0.309952	0.261395	0.867708			472	Multivariable Median	0.922115	BMI_UKB	WC_UKB-and-BMI_UKB-on-Fat_Liver
WC_UKB	Fat_Liver	0.504323	0.189733	0.132453	0.876194	0.00785903			472	Multivariable Median	0.935421	BMI_UKB	WC_UKB-and-BMI_UKB-on-Fat_Liver
BMI_UKB	Fat_Liver	0.0334991	0.12674	-0.214907	0.281905	0.791538			472	Multivariable Lasso	0.922115	BMI_UKB	WC_UKB-and-BMI_UKB-on-Fat_Liver
WC_UKB	Fat_Liver	0.416955	0.164195	0.0951394	0.738771	0.0111045			472	Multivariable Lasso	0.935421	BMI_UKB	WC_UKB-and-BMI_UKB-on-Fat_Liver
BMI_UKB	Fat_Liver	-0.362766	0.157453	-0.671367	-0.0541643	0.0212245	686.835	1.93401e-10	472	Multivariable Egger	0.922115	BMI_UKB	WC_UKB-and-BMI_UKB-on-Fat_Liver
WC_UKB	Fat_Liver	0.873836	0.191268	0.498957	1.24872	4.90896e-06	686.835	1.93401e-10	472	Multivariable Egger	0.935421	BMI_UKB	WC_UKB-and-BMI_UKB-on-Fat_Liver
BMI_UKB	Fat_Liver	0.00131963	0.00133152	-0.00129011	0.00392937	0.321652			472	Multivariable Egger Intercept	0.922115	BMI_UKB	WC_UKB-and-BMI_UKB-on-Fat_Liver
WC_UKB	Fat_Liver	0.00131963	0.00133152	-0.00129011	0.00392937	0.321652			472	Multivariable Egger Intercept	0.935421	BMI_UKB	WC_UKB-and-BMI_UKB-on-Fat_Liver
NAFLD	Mahajan_Type2diabetes	0.244919	0.0366584	0.173069	0.316768	2.37159e-11	2661.07	0	372	Multivariable IVW	2.16523	none	WC_UKB-and-NAFLD-on-Mahajan_Type2diabetes
WC_UKB	Mahajan_Type2diabetes	0.961972	0.0696302	0.825499	1.09844	2.0571e-43	2661.07	0	372	Multivariable IVW	20.902	none	WC_UKB-and-NAFLD-on-Mahajan_Type2diabetes
NAFLD	Mahajan_Type2diabetes	0.17317	0.0317224	0.110995	0.235345	4.79054e-08			372	Multivariable Median	2.16523	none	WC_UKB-and-NAFLD-on-Mahajan_Type2diabetes
WC_UKB	Mahajan_Type2diabetes	1.20048	0.0541102	1.09442	1.30653	4.71089e-109			372	Multivariable Median	20.902	none	WC_UKB-and-NAFLD-on-Mahajan_Type2diabetes
NAFLD	Mahajan_Type2diabetes	0.175661	0.0180034	0.140375	0.210947	1.7199e-22			372	Multivariable Lasso	2.16523	none	WC_UKB-and-NAFLD-on-Mahajan_Type2diabetes
WC_UKB	Mahajan_Type2diabetes	1.16699	0.0337294	1.10088	1.2331	2.65127e-262			372	Multivariable Lasso	20.902	none	WC_UKB-and-NAFLD-on-Mahajan_Type2diabetes
NAFLD	Mahajan_Type2diabetes	0.258019	0.0462586	0.167354	0.348684	2.43658e-08	2659.51	0	372	Multivariable Egger	2.16523	none	WC_UKB-and-NAFLD-on-Mahajan_Type2diabetes
WC_UKB	Mahajan_Type2diabetes	0.96747	0.0706993	0.828902	1.10604	1.26019e-42	2659.51	0	372	Multivariable Egger	20.902	none	WC_UKB-and-NAFLD-on-Mahajan_Type2diabetes
NAFLD	Mahajan_Type2diabetes	-0.000623368	0.00134014	-0.00324999	0.00200326	0.641823			372	Multivariable Egger Intercept	2.16523	none	WC_UKB-and-NAFLD-on-Mahajan_Type2diabetes
WC_UKB	Mahajan_Type2diabetes	-0.000623368	0.00134014	-0.00324999	0.00200326	0.641823			372	Multivariable Egger Intercept	20.902	none	WC_UKB-and-NAFLD-on-Mahajan_Type2diabetes
NAFLD	Mahajan_Type2diabetes	0.299098	0.0440632	0.212736	0.385461	1.13741e-11	2615.74	0	372	Multivariable IVW	1.48492	WC_UKB	WC_UKB-and-NAFLD-on-Mahajan_Type2diabetes
WC_UKB	Mahajan_Type2diabetes	0.933651	0.0705917	0.795294	1.07201	6.20403e-40	2615.74	0	372	Multivariable IVW	14.6816	WC_UKB	WC_UKB-and-NAFLD-on-Mahajan_Type2diabetes
NAFLD	Mahajan_Type2diabetes	0.184567	0.0349507	0.116065	0.253069	1.28638e-07			372	Multivariable Median	1.48492	WC_UKB	WC_UKB-and-NAFLD-on-Mahajan_Type2diabetes
WC_UKB	Mahajan_Type2diabetes	1.20557	0.0545694	1.09861	1.31252	3.74168e-108			372	Multivariable Median	14.6816	WC_UKB	WC_UKB-and-NAFLD-on-Mahajan_Type2diabetes
NAFLD	Mahajan_Type2diabetes	0.194487	0.0247561	0.145965	0.243008	3.96308e-15			372	Multivariable Lasso	1.48492	WC_UKB	WC_UKB-and-NAFLD-on-Mahajan_Type2diabetes
WC_UKB	Mahajan_Type2diabetes	1.14861	0.0364708	1.07713	1.22009	1.05403e-217			372	Multivariable Lasso	14.6816	WC_UKB	WC_UKB-and-NAFLD-on-Mahajan_Type2diabetes
NAFLD	Mahajan_Type2diabetes	0.359393	0.0609907	0.239853	0.478932	3.80204e-09	2601.37	0	372	Multivariable Egger	1.48492	WC_UKB	WC_UKB-and-NAFLD-on-Mahajan_Type2diabetes
WC_UKB	Mahajan_Type2diabetes	0.942258	0.0707502	0.80359	1.08093	1.8168e-40	2601.37	0	372	Multivariable Egger	14.6816	WC_UKB	WC_UKB-and-NAFLD-on-Mahajan_Type2diabetes
NAFLD	Mahajan_Type2diabetes	-0.00208411	0.00145986	-0.00494538	0.000777158	0.153404			372	Multivariable Egger Intercept	1.48492	WC_UKB	WC_UKB-and-NAFLD-on-Mahajan_Type2diabetes
WC_UKB	Mahajan_Type2diabetes	-0.00208411	0.00145986	-0.00494538	0.000777158	0.153404			372	Multivariable Egger Intercept	14.6816	WC_UKB	WC_UKB-and-NAFLD-on-Mahajan_Type2diabetes
NAFLD	Mahajan_Type2diabetes	0.242554	0.0364732	0.171068	0.314041	2.92693e-11	2617.83	0	370	Multivariable IVW	2.1752	NAFLD	WC_UKB-and-NAFLD-on-Mahajan_Type2diabetes
WC_UKB	Mahajan_Type2diabetes	0.975738	0.0695197	0.839482	1.11199	9.46298e-45	2617.83	0	370	Multivariable IVW	20.8547	NAFLD	WC_UKB-and-NAFLD-on-Mahajan_Type2diabetes
NAFLD	Mahajan_Type2diabetes	0.173185	0.0321513	0.110169	0.2362	7.18209e-08			370	Multivariable Median	2.1752	NAFLD	WC_UKB-and-NAFLD-on-Mahajan_Type2diabetes
WC_UKB	Mahajan_Type2diabetes	1.20569	0.0536085	1.10062	1.31076	5.11584e-112			370	Multivariable Median	20.8547	NAFLD	WC_UKB-and-NAFLD-on-Mahajan_Type2diabetes
NAFLD	Mahajan_Type2diabetes	0.174051	0.0179808	0.138809	0.209293	3.67335e-22			370	Multivariable Lasso	2.1752	NAFLD	WC_UKB-and-NAFLD-on-Mahajan_Type2diabetes
WC_UKB	Mahajan_Type2diabetes	1.17098	0.033655	1.10502	1.23695	3.01928e-265			370	Multivariable Lasso	20.8547	NAFLD	WC_UKB-and-NAFLD-on-Mahajan_Type2diabetes
NAFLD	Mahajan_Type2diabetes	0.24932	0.0461654	0.158837	0.339802	6.64285e-08	2617.42	0	370	Multivariable Egger	2.1752	NAFLD	WC_UKB-and-NAFLD-on-Mahajan_Type2diabetes
WC_UKB	Mahajan_Type2diabetes	0.978431	0.0705108	0.840233	1.11663	8.81497e-44	2617.42	0	370	Multivariable Egger	20.8547	NAFLD	WC_UKB-and-NAFLD-on-Mahajan_Type2diabetes
NAFLD	Mahajan_Type2diabetes	-0.000320811	0.00133916	-0.00294552	0.0023039	0.810671			370	Multivariable Egger Intercept	2.1752	NAFLD	WC_UKB-and-NAFLD-on-Mahajan_Type2diabetes
WC_UKB	Mahajan_Type2diabetes	-0.000320811	0.00133916	-0.00294552	0.0023039	0.810671			370	Multivariable Egger Intercept	20.8547	NAFLD	WC_UKB-and-NAFLD-on-Mahajan_Type2diabetes
NAFLD	van_der_Harst_CAD	0.0150133	0.0228622	-0.0297957	0.0598224	0.511381	1306.22	1.29069e-104	372	Multivariable IVW	2.16523	none	WC_UKB-and-NAFLD-on-van_der_Harst_CAD
WC_UKB	van_der_Harst_CAD	0.393606	0.0429099	0.309504	0.477707	4.6067e-20	1306.22	1.29069e-104	372	Multivariable IVW	20.902	none	WC_UKB-and-NAFLD-on-van_der_Harst_CAD
NAFLD	van_der_Harst_CAD	0.0474819	0.0261197	-0.00371179	0.0986756	0.069086			372	Multivariable Median	2.16523	none	WC_UKB-and-NAFLD-on-van_der_Harst_CAD
WC_UKB	van_der_Harst_CAD	0.429362	0.0402324	0.350508	0.508216	1.37593e-26			372	Multivariable Median	20.902	none	WC_UKB-and-NAFLD-on-van_der_Harst_CAD
NAFLD	van_der_Harst_CAD	0.02624	0.0195568	-0.0120905	0.0645706	0.179681			372	Multivariable Lasso	2.16523	none	WC_UKB-and-NAFLD-on-van_der_Harst_CAD
WC_UKB	van_der_Harst_CAD	0.445887	0.028264	0.390491	0.501284	4.56419e-56			372	Multivariable Lasso	20.902	none	WC_UKB-and-NAFLD-on-van_der_Harst_CAD
NAFLD	van_der_Harst_CAD	-0.0437338	0.0285483	-0.0996875	0.0122199	0.125542	1267.53	7.00843e-99	372	Multivariable Egger	2.16523	none	WC_UKB-and-NAFLD-on-van_der_Harst_CAD
WC_UKB	van_der_Harst_CAD	0.369567	0.0429287	0.285428	0.453706	7.37908e-18	1267.53	7.00843e-99	372	Multivariable Egger	20.902	none	WC_UKB-and-NAFLD-on-van_der_Harst_CAD
NAFLD	van_der_Harst_CAD	0.0027639	0.000823575	0.00114972	0.00437807	0.000790861			372	Multivariable Egger Intercept	2.16523	none	WC_UKB-and-NAFLD-on-van_der_Harst_CAD
WC_UKB	van_der_Harst_CAD	0.0027639	0.000823575	0.00114972	0.00437807	0.000790861			372	Multivariable Egger Intercept	20.902	none	WC_UKB-and-NAFLD-on-van_der_Harst_CAD
NAFLD	van_der_Harst_CAD	0.0185993	0.0267444	-0.0338187	0.0710173	0.486775	1221.52	1.43672e-91	372	Multivariable IVW	1.48492	WC_UKB	WC_UKB-and-NAFLD-on-van_der_Harst_CAD
WC_UKB	van_der_Harst_CAD	0.387008	0.0424888	0.303731	0.470284	8.35578e-20	1221.52	1.43672e-91	372	Multivariable IVW	14.6816	WC_UKB	WC_UKB-and-NAFLD-on-van_der_Harst_CAD
NAFLD	van_der_Harst_CAD	0.059224	0.0257841	0.00868815	0.10976	0.0216232			372	Multivariable Median	1.48492	WC_UKB	WC_UKB-and-NAFLD-on-van_der_Harst_CAD
WC_UKB	van_der_Harst_CAD	0.430561	0.0403332	0.35151	0.509613	1.33111e-26			372	Multivariable Median	14.6816	WC_UKB	WC_UKB-and-NAFLD-on-van_der_Harst_CAD
NAFLD	van_der_Harst_CAD	0.0338941	0.0194235	-0.00417517	0.0719634	0.0809833			372	Multivariable Lasso	1.48492	WC_UKB	WC_UKB-and-NAFLD-on-van_der_Harst_CAD
WC_UKB	van_der_Harst_CAD	0.439588	0.0279785	0.384751	0.494425	1.25922e-55			372	Multivariable Lasso	14.6816	WC_UKB	WC_UKB-and-NAFLD-on-van_der_Harst_CAD
NAFLD	van_der_Harst_CAD	-0.071735	0.0367221	-0.143709	0.000238898	0.0507653	1181.61	8.35748e-86	372	Multivariable Egger	1.48492	WC_UKB	WC_UKB-and-NAFLD-on-van_der_Harst_CAD
WC_UKB	van_der_Harst_CAD	0.374955	0.0419846	0.292667	0.457243	4.23003e-19	1181.61	8.35748e-86	372	Multivariable Egger	14.6816	WC_UKB	WC_UKB-and-NAFLD-on-van_der_Harst_CAD
NAFLD	van_der_Harst_CAD	0.00309692	0.000877228	0.00137759	0.00481626	0.000415009			372	Multivariable Egger Intercept	1.48492	WC_UKB	WC_UKB-and-NAFLD-on-van_der_Harst_CAD
WC_UKB	van_der_Harst_CAD	0.00309692	0.000877228	0.00137759	0.00481626	0.000415009			372	Multivariable Egger Intercept	14.6816	WC_UKB	WC_UKB-and-NAFLD-on-van_der_Harst_CAD
NAFLD	van_der_Harst_CAD	0.0135913	0.0227905	-0.0310773	0.0582599	0.550936	1289.91	1.2709e-102	370	Multivariable IVW	2.1752	NAFLD	WC_UKB-and-NAFLD-on-van_der_Harst_CAD
WC_UKB	van_der_Harst_CAD	0.40152	0.0429191	0.3174	0.48564	8.33856e-21	1289.91	1.2709e-102	370	Multivariable IVW	20.8547	NAFLD	WC_UKB-and-NAFLD-on-van_der_Harst_CAD
NAFLD	van_der_Harst_CAD	0.0436352	0.0260718	-0.00746453	0.094735	0.094198			370	Multivariable Median	2.1752	NAFLD	WC_UKB-and-NAFLD-on-van_der_Harst_CAD
WC_UKB	van_der_Harst_CAD	0.433149	0.0405284	0.353715	0.512583	1.16412e-26			370	Multivariable Median	20.8547	NAFLD	WC_UKB-and-NAFLD-on-van_der_Harst_CAD
NAFLD	van_der_Harst_CAD	0.0225309	0.0194886	-0.015666	0.0607278	0.247637			370	Multivariable Lasso	2.1752	NAFLD	WC_UKB-and-NAFLD-on-van_der_Harst_CAD
WC_UKB	van_der_Harst_CAD	0.454792	0.0280701	0.399776	0.509809	4.88252e-59			370	Multivariable Lasso	20.8547	NAFLD	WC_UKB-and-NAFLD-on-van_der_Harst_CAD
NAFLD	van_der_Harst_CAD	-0.049281	0.0284793	-0.105099	0.0065374	0.0835562	1246.31	3.79698e-96	370	Multivariable Egger	2.1752	NAFLD	WC_UKB-and-NAFLD-on-van_der_Harst_CAD
WC_UKB	van_der_Harst_CAD	0.377107	0.0427907	0.293239	0.460975	1.22025e-18	1246.31	3.79698e-96	370	Multivariable Egger	20.8547	NAFLD	WC_UKB-and-NAFLD-on-van_der_Harst_CAD
NAFLD	van_der_Harst_CAD	0.00294763	0.000822595	0.00133538	0.00455989	0.000339237			370	Multivariable Egger Intercept	2.1752	NAFLD	WC_UKB-and-NAFLD-on-van_der_Harst_CAD
WC_UKB	van_der_Harst_CAD	0.00294763	0.000822595	0.00133538	0.00455989	0.000339237			370	Multivariable Egger Intercept	20.8547	NAFLD	WC_UKB-and-NAFLD-on-van_der_Harst_CAD
NAFLD	Scott_Type2Diabetes	0.249485	0.0422827	0.166612	0.332358	3.62624e-09	963.343	1.99096e-54	372	Multivariable IVW	2.16523	none	WC_UKB-and-NAFLD-on-Scott_Type2Diabetes
WC_UKB	Scott_Type2Diabetes	0.857324	0.0809018	0.698759	1.01589	3.07388e-26	963.343	1.99096e-54	372	Multivariable IVW	20.902	none	WC_UKB-and-NAFLD-on-Scott_Type2Diabetes
NAFLD	Scott_Type2Diabetes	0.200273	0.0425033	0.116968	0.283578	2.45366e-06			372	Multivariable Median	2.16523	none	WC_UKB-and-NAFLD-on-Scott_Type2Diabetes
WC_UKB	Scott_Type2Diabetes	0.981725	0.0859162	0.813333	1.15012	3.08118e-30			372	Multivariable Median	20.902	none	WC_UKB-and-NAFLD-on-Scott_Type2Diabetes
NAFLD	Scott_Type2Diabetes	0.186829	0.0292998	0.129403	0.244256	1.812e-10			372	Multivariable Lasso	2.16523	none	WC_UKB-and-NAFLD-on-Scott_Type2Diabetes
WC_UKB	Scott_Type2Diabetes	0.908544	0.0561918	0.79841	1.01868	8.39367e-59			372	Multivariable Lasso	20.902	none	WC_UKB-and-NAFLD-on-Scott_Type2Diabetes
NAFLD	Scott_Type2Diabetes	0.255552	0.0530659	0.151545	0.359559	1.46651e-06	963.249	1.26565e-54	372	Multivariable Egger	2.16523	none	WC_UKB-and-NAFLD-on-Scott_Type2Diabetes
WC_UKB	Scott_Type2Diabetes	0.860141	0.0823579	0.698722	1.02156	1.56186e-25	963.249	1.26565e-54	372	Multivariable Egger	20.902	none	WC_UKB-and-NAFLD-on-Scott_Type2Diabetes
NAFLD	Scott_Type2Diabetes	-0.000294178	0.00155126	-0.00333459	0.00274623	0.849592			372	Multivariable Egger Intercept	2.16523	none	WC_UKB-and-NAFLD-on-Scott_Type2Diabetes
WC_UKB	Scott_Type2Diabetes	-0.000294178	0.00155126	-0.00333459	0.00274623	0.849592			372	Multivariable Egger Intercept	20.902	none	WC_UKB-and-NAFLD-on-Scott_Type2Diabetes
NAFLD	Scott_Type2Diabetes	0.292765	0.0521879	0.190478	0.395051	2.02536e-08	959.764	6.02156e-54	372	Multivariable IVW	1.48492	WC_UKB	WC_UKB-and-NAFLD-on-Scott_Type2Diabetes
WC_UKB	Scott_Type2Diabetes	0.832597	0.082807	0.670298	0.994896	8.7618e-24	959.764	6.02156e-54	372	Multivariable IVW	14.6816	WC_UKB	WC_UKB-and-NAFLD-on-Scott_Type2Diabetes
NAFLD	Scott_Type2Diabetes	0.207161	0.050602	0.107983	0.306339	4.24116e-05			372	Multivariable Median	1.48492	WC_UKB	WC_UKB-and-NAFLD-on-Scott_Type2Diabetes
WC_UKB	Scott_Type2Diabetes	0.983934	0.0862898	0.814809	1.15306	4.05525e-30			372	Multivariable Median	14.6816	WC_UKB	WC_UKB-and-NAFLD-on-Scott_Type2Diabetes
NAFLD	Scott_Type2Diabetes	0.20465	0.036933	0.132262	0.277037	3.0057e-08			372	Multivariable Lasso	1.48492	WC_UKB	WC_UKB-and-NAFLD-on-Scott_Type2Diabetes
WC_UKB	Scott_Type2Diabetes	0.917744	0.0575701	0.804909	1.03058	3.27331e-57			372	Multivariable Lasso	14.6816	WC_UKB	WC_UKB-and-NAFLD-on-Scott_Type2Diabetes
NAFLD	Scott_Type2Diabetes	0.336538	0.0725739	0.194296	0.47878	3.53204e-06	957.808	6.82241e-54	372	Multivariable Egger	1.48492	WC_UKB	WC_UKB-and-NAFLD-on-Scott_Type2Diabetes
WC_UKB	Scott_Type2Diabetes	0.839117	0.0831743	0.676099	1.00214	6.20081e-24	957.808	6.82241e-54	372	Multivariable Egger	14.6816	WC_UKB	WC_UKB-and-NAFLD-on-Scott_Type2Diabetes
NAFLD	Scott_Type2Diabetes	-0.00149262	0.00171907	-0.00486193	0.0018767	0.385246			372	Multivariable Egger Intercept	1.48492	WC_UKB	WC_UKB-and-NAFLD-on-Scott_Type2Diabetes
WC_UKB	Scott_Type2Diabetes	-0.00149262	0.00171907	-0.00486193	0.0018767	0.385246			372	Multivariable Egger Intercept	14.6816	WC_UKB	WC_UKB-and-NAFLD-on-Scott_Type2Diabetes
NAFLD	Scott_Type2Diabetes	0.24699	0.0419825	0.164706	0.329274	4.0246e-09	943.811	3.15096e-52	370	Multivariable IVW	2.1752	NAFLD	WC_UKB-and-NAFLD-on-Scott_Type2Diabetes
WC_UKB	Scott_Type2Diabetes	0.871974	0.0805995	0.714002	1.02995	2.81035e-27	943.811	3.15096e-52	370	Multivariable IVW	20.8547	NAFLD	WC_UKB-and-NAFLD-on-Scott_Type2Diabetes
NAFLD	Scott_Type2Diabetes	0.200285	0.0429335	0.116137	0.284433	3.08587e-06			370	Multivariable Median	2.1752	NAFLD	WC_UKB-and-NAFLD-on-Scott_Type2Diabetes
WC_UKB	Scott_Type2Diabetes	0.986171	0.0852906	0.819005	1.15334	6.3838e-31			370	Multivariable Median	20.8547	NAFLD	WC_UKB-and-NAFLD-on-Scott_Type2Diabetes
NAFLD	Scott_Type2Diabetes	0.18727	0.0293022	0.129839	0.244701	1.64816e-10			370	Multivariable Lasso	2.1752	NAFLD	WC_UKB-and-NAFLD-on-Scott_Type2Diabetes
WC_UKB	Scott_Type2Diabetes	0.919087	0.0562871	0.808766	1.02941	6.18386e-60			370	Multivariable Lasso	20.8547	NAFLD	WC_UKB-and-NAFLD-on-Scott_Type2Diabetes
NAFLD	Scott_Type2Diabetes	0.245806	0.0528344	0.142253	0.34936	3.2811e-06	943.808	1.96228e-52	370	Multivariable Egger	2.1752	NAFLD	WC_UKB-and-NAFLD-on-Scott_Type2Diabetes
WC_UKB	Scott_Type2Diabetes	0.87145	0.0819429	0.710845	1.03205	2.0518e-26	943.808	1.96228e-52	370	Multivariable Egger	20.8547	NAFLD	WC_UKB-and-NAFLD-on-Scott_Type2Diabetes
NAFLD	Scott_Type2Diabetes	5.72188e-05	0.00154646	-0.00297379	0.00308823	0.970485			370	Multivariable Egger Intercept	2.1752	NAFLD	WC_UKB-and-NAFLD-on-Scott_Type2Diabetes
WC_UKB	Scott_Type2Diabetes	5.72188e-05	0.00154646	-0.00297379	0.00308823	0.970485			370	Multivariable Egger Intercept	20.8547	NAFLD	WC_UKB-and-NAFLD-on-Scott_Type2Diabetes
NAFLD	Nikpay_CAD	-0.00208907	0.0273391	-0.0556727	0.0514945	0.93909	653.345	3.02278e-18	370	Multivariable IVW	2.17369	none	WC_UKB-and-NAFLD-on-Nikpay_CAD
WC_UKB	Nikpay_CAD	0.42529	0.0519179	0.323533	0.527048	2.57771e-16	653.345	3.02278e-18	370	Multivariable IVW	20.8782	none	WC_UKB-and-NAFLD-on-Nikpay_CAD
NAFLD	Nikpay_CAD	0.0202417	0.0351203	-0.0485928	0.0890763	0.564376			370	Multivariable Median	2.17369	none	WC_UKB-and-NAFLD-on-Nikpay_CAD
WC_UKB	Nikpay_CAD	0.407466	0.0622226	0.285512	0.52942	5.8106e-11			370	Multivariable Median	20.8782	none	WC_UKB-and-NAFLD-on-Nikpay_CAD
NAFLD	Nikpay_CAD	-0.00366487	0.0301651	-0.0627873	0.0554576	0.9033			370	Multivariable Lasso	2.17369	none	WC_UKB-and-NAFLD-on-Nikpay_CAD
WC_UKB	Nikpay_CAD	0.460737	0.0448713	0.372791	0.548683	9.82486e-25			370	Multivariable Lasso	20.8782	none	WC_UKB-and-NAFLD-on-Nikpay_CAD
NAFLD	Nikpay_CAD	-0.0521069	0.0343623	-0.119456	0.015242	0.129419	643.436	2.00472e-17	370	Multivariable Egger	2.17369	none	WC_UKB-and-NAFLD-on-Nikpay_CAD
WC_UKB	Nikpay_CAD	0.403091	0.0524311	0.300328	0.505854	1.49427e-14	643.436	2.00472e-17	370	Multivariable Egger	20.8782	none	WC_UKB-and-NAFLD-on-Nikpay_CAD
NAFLD	Nikpay_CAD	0.00236415	0.000994473	0.000415023	0.00431329	0.0174402			370	Multivariable Egger Intercept	2.17369	none	WC_UKB-and-NAFLD-on-Nikpay_CAD
WC_UKB	Nikpay_CAD	0.00236415	0.000994473	0.000415023	0.00431329	0.0174402			370	Multivariable Egger Intercept	20.8782	none	WC_UKB-and-NAFLD-on-Nikpay_CAD
NAFLD	Nikpay_CAD	-0.0064546	0.0329357	-0.0710075	0.0580982	0.844629	629.28	5.55063e-16	370	Multivariable IVW	1.48976	WC_UKB	WC_UKB-and-NAFLD-on-Nikpay_CAD
WC_UKB	Nikpay_CAD	0.423412	0.0522644	0.320976	0.525849	5.43528e-16	629.28	5.55063e-16	370	Multivariable IVW	14.6572	WC_UKB	WC_UKB-and-NAFLD-on-Nikpay_CAD
NAFLD	Nikpay_CAD	0.024939	0.0371874	-0.0479469	0.097825	0.502455			370	Multivariable Median	1.48976	WC_UKB	WC_UKB-and-NAFLD-on-Nikpay_CAD
WC_UKB	Nikpay_CAD	0.404757	0.0628975	0.281481	0.528034	1.23317e-10			370	Multivariable Median	14.6572	WC_UKB	WC_UKB-and-NAFLD-on-Nikpay_CAD
NAFLD	Nikpay_CAD	0.0072171	0.0300774	-0.0517335	0.0661677	0.810368			370	Multivariable Lasso	1.48976	WC_UKB	WC_UKB-and-NAFLD-on-Nikpay_CAD
WC_UKB	Nikpay_CAD	0.444292	0.0444389	0.357193	0.531391	1.558e-23			370	Multivariable Lasso	14.6572	WC_UKB	WC_UKB-and-NAFLD-on-Nikpay_CAD
NAFLD	Nikpay_CAD	-0.0925022	0.0459588	-0.18258	-0.00242451	0.0441443	617.363	5.11844e-15	370	Multivariable Egger	1.48976	WC_UKB	WC_UKB-and-NAFLD-on-Nikpay_CAD
WC_UKB	Nikpay_CAD	0.411483	0.052031	0.309504	0.513462	2.6067e-15	617.363	5.11844e-15	370	Multivariable Egger	14.6572	WC_UKB	WC_UKB-and-NAFLD-on-Nikpay_CAD
NAFLD	Nikpay_CAD	0.00288932	0.00108551	0.000761753	0.00501689	0.00777453			370	Multivariable Egger Intercept	1.48976	WC_UKB	WC_UKB-and-NAFLD-on-Nikpay_CAD
WC_UKB	Nikpay_CAD	0.00288932	0.00108551	0.000761753	0.00501689	0.00777453			370	Multivariable Egger Intercept	14.6572	WC_UKB	WC_UKB-and-NAFLD-on-Nikpay_CAD
NAFLD	Nikpay_CAD	-0.00271173	0.0274049	-0.0564243	0.0510009	0.921178	652.321	2.11341e-18	368	Multivariable IVW	2.18373	NAFLD	WC_UKB-and-NAFLD-on-Nikpay_CAD
WC_UKB	Nikpay_CAD	0.42883	0.0522344	0.326452	0.531207	2.21711e-16	652.321	2.11341e-18	368	Multivariable IVW	20.8306	NAFLD	WC_UKB-and-NAFLD-on-Nikpay_CAD
NAFLD	Nikpay_CAD	0.0142261	0.0351212	-0.0546102	0.0830624	0.685435			368	Multivariable Median	2.18373	NAFLD	WC_UKB-and-NAFLD-on-Nikpay_CAD
WC_UKB	Nikpay_CAD	0.414957	0.0620449	0.293351	0.536563	2.26234e-11			368	Multivariable Median	20.8306	NAFLD	WC_UKB-and-NAFLD-on-Nikpay_CAD
NAFLD	Nikpay_CAD	-0.0282957	0.0237096	-0.0747657	0.0181743	0.232702			368	Multivariable Lasso	2.18373	NAFLD	WC_UKB-and-NAFLD-on-Nikpay_CAD
WC_UKB	Nikpay_CAD	0.481741	0.0432367	0.396999	0.566484	7.83801e-29			368	Multivariable Lasso	20.8306	NAFLD	WC_UKB-and-NAFLD-on-Nikpay_CAD
NAFLD	Nikpay_CAD	-0.0548561	0.0345308	-0.122535	0.0128229	0.112147	641.733	1.64122e-17	368	Multivariable Egger	2.18373	NAFLD	WC_UKB-and-NAFLD-on-Nikpay_CAD
WC_UKB	Nikpay_CAD	0.406874	0.0526455	0.303691	0.510057	1.08768e-14	641.733	1.64122e-17	368	Multivariable Egger	20.8306	NAFLD	WC_UKB-and-NAFLD-on-Nikpay_CAD
NAFLD	Nikpay_CAD	0.00245551	0.00100062	0.000494334	0.00441669	0.014128			368	Multivariable Egger Intercept	2.18373	NAFLD	WC_UKB-and-NAFLD-on-Nikpay_CAD
WC_UKB	Nikpay_CAD	0.00245551	0.00100062	0.000494334	0.00441669	0.014128			368	Multivariable Egger Intercept	20.8306	NAFLD	WC_UKB-and-NAFLD-on-Nikpay_CAD
Fat_Liver	Mahajan_Type2diabetes	0.286348	0.0435731	0.200946	0.37175	4.97548e-11	2068.11	1.19221e-232	374	Multivariable IVW	5.34304	none	WC_UKB-and-Fat_Liver-on-Mahajan_Type2diabetes
WC_UKB	Mahajan_Type2diabetes	1.17233	0.0611235	1.05253	1.29213	5.46904e-82	2068.11	1.19221e-232	374	Multivariable IVW	41.9954	none	WC_UKB-and-Fat_Liver-on-Mahajan_Type2diabetes
Fat_Liver	Mahajan_Type2diabetes	0.219987	0.0401931	0.14121	0.298764	4.41826e-08			374	Multivariable Median	5.34304	none	WC_UKB-and-Fat_Liver-on-Mahajan_Type2diabetes
WC_UKB	Mahajan_Type2diabetes	1.28131	0.048602	1.18605	1.37657	3.61648e-153			374	Multivariable Median	41.9954	none	WC_UKB-and-Fat_Liver-on-Mahajan_Type2diabetes
Fat_Liver	Mahajan_Type2diabetes	0.252844	0.0200426	0.213562	0.292127	1.73731e-36			374	Multivariable Lasso	5.34304	none	WC_UKB-and-Fat_Liver-on-Mahajan_Type2diabetes
WC_UKB	Mahajan_Type2diabetes	1.26707	0.0315746	1.20519	1.32896	0			374	Multivariable Lasso	41.9954	none	WC_UKB-and-Fat_Liver-on-Mahajan_Type2diabetes
Fat_Liver	Mahajan_Type2diabetes	0.297866	0.0490954	0.201641	0.394091	1.30255e-09	2066.66	9.16834e-233	374	Multivariable Egger	5.34304	none	WC_UKB-and-Fat_Liver-on-Mahajan_Type2diabetes
WC_UKB	Mahajan_Type2diabetes	1.18583	0.0666401	1.05521	1.31644	7.79869e-71	2066.66	9.16834e-233	374	Multivariable Egger	41.9954	none	WC_UKB-and-Fat_Liver-on-Mahajan_Type2diabetes
Fat_Liver	Mahajan_Type2diabetes	-0.000580259	0.00113545	-0.0028057	0.00164518	0.609323			374	Multivariable Egger Intercept	5.34304	none	WC_UKB-and-Fat_Liver-on-Mahajan_Type2diabetes
WC_UKB	Mahajan_Type2diabetes	-0.000580259	0.00113545	-0.0028057	0.00164518	0.609323			374	Multivariable Egger Intercept	41.9954	none	WC_UKB-and-Fat_Liver-on-Mahajan_Type2diabetes
Fat_Liver	Mahajan_Type2diabetes	0.378447	0.0751269	0.231201	0.525693	4.71822e-07	2051.7	2.35054e-229	375	Multivariable IVW	1.80179	WC_UKB	WC_UKB-and-Fat_Liver-on-Mahajan_Type2diabetes
WC_UKB	Mahajan_Type2diabetes	1.12075	0.0669786	0.989472	1.25202	7.54357e-63	2051.7	2.35054e-229	375	Multivariable IVW	9.40205	WC_UKB	WC_UKB-and-Fat_Liver-on-Mahajan_Type2diabetes
Fat_Liver	Mahajan_Type2diabetes	0.157543	0.0596917	0.0405494	0.274537	0.00830827			375	Multivariable Median	1.80179	WC_UKB	WC_UKB-and-Fat_Liver-on-Mahajan_Type2diabetes
WC_UKB	Mahajan_Type2diabetes	1.31014	0.0518108	1.20859	1.41169	4.43926e-141			375	Multivariable Median	9.40205	WC_UKB	WC_UKB-and-Fat_Liver-on-Mahajan_Type2diabetes
Fat_Liver	Mahajan_Type2diabetes	0.233867	0.0383909	0.158622	0.309112	1.117e-09			375	Multivariable Lasso	1.80179	WC_UKB	WC_UKB-and-Fat_Liver-on-Mahajan_Type2diabetes
WC_UKB	Mahajan_Type2diabetes	1.26597	0.0351444	1.19708	1.33485	3.80698e-284			375	Multivariable Lasso	9.40205	WC_UKB	WC_UKB-and-Fat_Liver-on-Mahajan_Type2diabetes
Fat_Liver	Mahajan_Type2diabetes	0.475279	0.100506	0.278291	0.672267	2.25787e-06	2040.21	1.10901e-227	375	Multivariable Egger	1.80179	WC_UKB	WC_UKB-and-Fat_Liver-on-Mahajan_Type2diabetes
WC_UKB	Mahajan_Type2diabetes	1.1376	0.0678863	1.00455	1.27066	4.99319e-63	2040.21	1.10901e-227	375	Multivariable Egger	9.40205	WC_UKB	WC_UKB-and-Fat_Liver-on-Mahajan_Type2diabetes
Fat_Liver	Mahajan_Type2diabetes	-0.00193502	0.00133663	-0.00455477	0.000684726	0.147705			375	Multivariable Egger Intercept	1.80179	WC_UKB	WC_UKB-and-Fat_Liver-on-Mahajan_Type2diabetes
WC_UKB	Mahajan_Type2diabetes	-0.00193502	0.00133663	-0.00455477	0.000684726	0.147705			375	Multivariable Egger Intercept	9.40205	WC_UKB	WC_UKB-and-Fat_Liver-on-Mahajan_Type2diabetes
Fat_Liver	Mahajan_Type2diabetes	0.266365	0.0433882	0.181325	0.351404	8.2992e-10	2106.61	8.3635e-242	368	Multivariable IVW	5.68223	Fat_Liver	WC_UKB-and-Fat_Liver-on-Mahajan_Type2diabetes
WC_UKB	Mahajan_Type2diabetes	1.18388	0.0624475	1.06148	1.30627	3.79375e-80	2106.61	8.3635e-242	368	Multivariable IVW	43.0638	Fat_Liver	WC_UKB-and-Fat_Liver-on-Mahajan_Type2diabetes
Fat_Liver	Mahajan_Type2diabetes	0.219964	0.0421023	0.137445	0.302483	1.74617e-07			368	Multivariable Median	5.68223	Fat_Liver	WC_UKB-and-Fat_Liver-on-Mahajan_Type2diabetes
WC_UKB	Mahajan_Type2diabetes	1.27663	0.0491355	1.18033	1.37293	7.94577e-149			368	Multivariable Median	43.0638	Fat_Liver	WC_UKB-and-Fat_Liver-on-Mahajan_Type2diabetes
Fat_Liver	Mahajan_Type2diabetes	0.239925	0.0202916	0.200154	0.279696	2.93781e-32			368	Multivariable Lasso	5.68223	Fat_Liver	WC_UKB-and-Fat_Liver-on-Mahajan_Type2diabetes
WC_UKB	Mahajan_Type2diabetes	1.2741	0.0317874	1.2118	1.33641	0			368	Multivariable Lasso	43.0638	Fat_Liver	WC_UKB-and-Fat_Liver-on-Mahajan_Type2diabetes
Fat_Liver	Mahajan_Type2diabetes	0.277724	0.0490791	0.181531	0.373918	1.52521e-08	2105.18	6.27092e-242	368	Multivariable Egger	5.68223	Fat_Liver	WC_UKB-and-Fat_Liver-on-Mahajan_Type2diabetes
WC_UKB	Mahajan_Type2diabetes	1.19716	0.0679847	1.06391	1.33041	2.09026e-69	2105.18	6.27092e-242	368	Multivariable Egger	43.0638	Fat_Liver	WC_UKB-and-Fat_Liver-on-Mahajan_Type2diabetes
Fat_Liver	Mahajan_Type2diabetes	-0.000578174	0.00116324	-0.00285808	0.00170173	0.619162			368	Multivariable Egger Intercept	5.68223	Fat_Liver	WC_UKB-and-Fat_Liver-on-Mahajan_Type2diabetes
WC_UKB	Mahajan_Type2diabetes	-0.000578174	0.00116324	-0.00285808	0.00170173	0.619162			368	Multivariable Egger Intercept	43.0638	Fat_Liver	WC_UKB-and-Fat_Liver-on-Mahajan_Type2diabetes
Fat_Liver	van_der_Harst_CAD	-0.0841853	0.0277423	-0.138559	-0.0298114	0.00240897	1011.9	4.70258e-61	372	Multivariable IVW	5.11476	none	WC_UKB-and-Fat_Liver-on-van_der_Harst_CAD
WC_UKB	van_der_Harst_CAD	0.522765	0.0377214	0.448832	0.596698	1.129e-43	1011.9	4.70258e-61	372	Multivariable IVW	35.5501	none	WC_UKB-and-Fat_Liver-on-van_der_Harst_CAD
Fat_Liver	van_der_Harst_CAD	-0.047772	0.0439724	-0.133956	0.0384122	0.277297			372	Multivariable Median	5.11476	none	WC_UKB-and-Fat_Liver-on-van_der_Harst_CAD
WC_UKB	van_der_Harst_CAD	0.528911	0.0399462	0.450618	0.607205	5.11489e-40			372	Multivariable Median	35.5501	none	WC_UKB-and-Fat_Liver-on-van_der_Harst_CAD
Fat_Liver	van_der_Harst_CAD	-0.0153288	0.0366139	-0.0870907	0.0564331	0.675464			372	Multivariable Lasso	5.11476	none	WC_UKB-and-Fat_Liver-on-van_der_Harst_CAD
WC_UKB	van_der_Harst_CAD	0.525141	0.0290803	0.468145	0.582138	6.78644e-73			372	Multivariable Lasso	35.5501	none	WC_UKB-and-Fat_Liver-on-van_der_Harst_CAD
Fat_Liver	van_der_Harst_CAD	-0.136258	0.0309642	-0.196947	-0.0755691	1.08004e-05	978.125	1.22855e-56	372	Multivariable Egger	5.11476	none	WC_UKB-and-Fat_Liver-on-van_der_Harst_CAD
WC_UKB	van_der_Harst_CAD	0.46639	0.0403557	0.387294	0.545486	6.80529e-31	978.125	1.22855e-56	372	Multivariable Egger	35.5501	none	WC_UKB-and-Fat_Liver-on-van_der_Harst_CAD
Fat_Liver	van_der_Harst_CAD	0.00249351	0.000698566	0.00112434	0.00386267	0.000357707			372	Multivariable Egger Intercept	5.11476	none	WC_UKB-and-Fat_Liver-on-van_der_Harst_CAD
WC_UKB	van_der_Harst_CAD	0.00249351	0.000698566	0.00112434	0.00386267	0.000357707			372	Multivariable Egger Intercept	35.5501	none	WC_UKB-and-Fat_Liver-on-van_der_Harst_CAD
Fat_Liver	van_der_Harst_CAD	-0.079655	0.0468963	-0.17157	0.0122601	0.089407	1051.28	4.13712e-66	374	Multivariable IVW	1.80661	WC_UKB	WC_UKB-and-Fat_Liver-on-van_der_Harst_CAD
WC_UKB	van_der_Harst_CAD	0.515433	0.0420616	0.432994	0.597872	1.5942e-34	1051.28	4.13712e-66	374	Multivariable IVW	9.43548	WC_UKB	WC_UKB-and-Fat_Liver-on-van_der_Harst_CAD
Fat_Liver	van_der_Harst_CAD	-0.0288031	0.0474789	-0.12186	0.0642538	0.544083			374	Multivariable Median	1.80661	WC_UKB	WC_UKB-and-Fat_Liver-on-van_der_Harst_CAD
WC_UKB	van_der_Harst_CAD	0.526097	0.0405925	0.446537	0.605657	2.05062e-38			374	Multivariable Median	9.43548	WC_UKB	WC_UKB-and-Fat_Liver-on-van_der_Harst_CAD
Fat_Liver	van_der_Harst_CAD	0.0305326	0.0348937	-0.0378578	0.098923	0.381564			374	Multivariable Lasso	1.80661	WC_UKB	WC_UKB-and-Fat_Liver-on-van_der_Harst_CAD
WC_UKB	van_der_Harst_CAD	0.509861	0.0283619	0.454272	0.565449	2.95223e-72			374	Multivariable Lasso	9.43548	WC_UKB	WC_UKB-and-Fat_Liver-on-van_der_Harst_CAD
Fat_Liver	van_der_Harst_CAD	-0.227842	0.0614756	-0.348332	-0.107352	0.000210379	1014.89	3.00833e-61	374	Multivariable Egger	1.80661	WC_UKB	WC_UKB-and-Fat_Liver-on-van_der_Harst_CAD
WC_UKB	van_der_Harst_CAD	0.488515	0.0420355	0.406127	0.570903	3.20578e-31	1014.89	3.00833e-61	374	Multivariable Egger	9.43548	WC_UKB	WC_UKB-and-Fat_Liver-on-van_der_Harst_CAD
Fat_Liver	van_der_Harst_CAD	0.00303014	0.00083071	0.00140198	0.00465831	0.000264641			374	Multivariable Egger Intercept	1.80661	WC_UKB	WC_UKB-and-Fat_Liver-on-van_der_Harst_CAD
WC_UKB	van_der_Harst_CAD	0.00303014	0.00083071	0.00140198	0.00465831	0.000264641			374	Multivariable Egger Intercept	9.43548	WC_UKB	WC_UKB-and-Fat_Liver-on-van_der_Harst_CAD
Fat_Liver	van_der_Harst_CAD	-0.0525271	0.0285355	-0.108456	0.00340153	0.0656566	1100.57	4.7083e-75	366	Multivariable IVW	5.45189	Fat_Liver	WC_UKB-and-Fat_Liver-on-van_der_Harst_CAD
WC_UKB	van_der_Harst_CAD	0.507361	0.0398134	0.429328	0.585394	3.39035e-37	1100.57	4.7083e-75	366	Multivariable IVW	37.233	Fat_Liver	WC_UKB-and-Fat_Liver-on-van_der_Harst_CAD
Fat_Liver	van_der_Harst_CAD	-0.024248	0.0442388	-0.110954	0.0624583	0.583611			366	Multivariable Median	5.45189	Fat_Liver	WC_UKB-and-Fat_Liver-on-van_der_Harst_CAD
WC_UKB	van_der_Harst_CAD	0.525884	0.0402828	0.446931	0.604837	5.96802e-39			366	Multivariable Median	37.233	Fat_Liver	WC_UKB-and-Fat_Liver-on-van_der_Harst_CAD
Fat_Liver	van_der_Harst_CAD	0.0362424	0.033236	-0.028899	0.101384	0.275512			366	Multivariable Lasso	5.45189	Fat_Liver	WC_UKB-and-Fat_Liver-on-van_der_Harst_CAD
WC_UKB	van_der_Harst_CAD	0.509405	0.0281961	0.454142	0.564669	5.84591e-73			366	Multivariable Lasso	37.233	Fat_Liver	WC_UKB-and-Fat_Liver-on-van_der_Harst_CAD
Fat_Liver	van_der_Harst_CAD	-0.104495	0.032012	-0.167237	-0.0417524	0.00109759	1066.58	2.28729e-70	366	Multivariable Egger	5.45189	Fat_Liver	WC_UKB-and-Fat_Liver-on-van_der_Harst_CAD
WC_UKB	van_der_Harst_CAD	0.451038	0.0425984	0.367547	0.53453	3.38183e-26	1066.58	2.28729e-70	366	Multivariable Egger	37.233	Fat_Liver	WC_UKB-and-Fat_Liver-on-van_der_Harst_CAD
Fat_Liver	van_der_Harst_CAD	0.00251838	0.000740454	0.00106711	0.00396964	0.00067109			366	Multivariable Egger Intercept	5.45189	Fat_Liver	WC_UKB-and-Fat_Liver-on-van_der_Harst_CAD
WC_UKB	van_der_Harst_CAD	0.00251838	0.000740454	0.00106711	0.00396964	0.00067109			366	Multivariable Egger Intercept	37.233	Fat_Liver	WC_UKB-and-Fat_Liver-on-van_der_Harst_CAD
Fat_Liver	Scott_Type2Diabetes	0.284838	0.0534355	0.180106	0.38957	9.79436e-08	836.519	9.05176e-38	374	Multivariable IVW	5.34304	none	WC_UKB-and-Fat_Liver-on-Scott_Type2Diabetes
WC_UKB	Scott_Type2Diabetes	1.06652	0.0751363	0.919252	1.21378	9.92099e-46	836.519	9.05176e-38	374	Multivariable IVW	41.9954	none	WC_UKB-and-Fat_Liver-on-Scott_Type2Diabetes
Fat_Liver	Scott_Type2Diabetes	0.259132	0.0546127	0.152093	0.366171	2.08597e-06			374	Multivariable Median	5.34304	none	WC_UKB-and-Fat_Liver-on-Scott_Type2Diabetes
WC_UKB	Scott_Type2Diabetes	1.14554	0.0805113	0.987746	1.30334	6.10887e-46			374	Multivariable Median	41.9954	none	WC_UKB-and-Fat_Liver-on-Scott_Type2Diabetes
Fat_Liver	Scott_Type2Diabetes	0.242715	0.037944	0.168347	0.317084	1.58792e-10			374	Multivariable Lasso	5.34304	none	WC_UKB-and-Fat_Liver-on-Scott_Type2Diabetes
WC_UKB	Scott_Type2Diabetes	1.06385	0.0543335	0.957359	1.17034	2.28965e-85			374	Multivariable Lasso	41.9954	none	WC_UKB-and-Fat_Liver-on-Scott_Type2Diabetes
Fat_Liver	Scott_Type2Diabetes	0.315022	0.0601243	0.19718	0.432863	1.61009e-07	833.828	1.27687e-37	374	Multivariable Egger	5.34304	none	WC_UKB-and-Fat_Liver-on-Scott_Type2Diabetes
WC_UKB	Scott_Type2Diabetes	1.10244	0.0819806	0.941765	1.26312	3.17952e-41	833.828	1.27687e-37	374	Multivariable Egger	41.9954	none	WC_UKB-and-Fat_Liver-on-Scott_Type2Diabetes
Fat_Liver	Scott_Type2Diabetes	-0.0015262	0.00139495	-0.00426025	0.00120785	0.273917			374	Multivariable Egger Intercept	5.34304	none	WC_UKB-and-Fat_Liver-on-Scott_Type2Diabetes
WC_UKB	Scott_Type2Diabetes	-0.0015262	0.00139495	-0.00426025	0.00120785	0.273917			374	Multivariable Egger Intercept	41.9954	none	WC_UKB-and-Fat_Liver-on-Scott_Type2Diabetes
Fat_Liver	Scott_Type2Diabetes	0.333648	0.0940806	0.149254	0.518043	0.000390521	845.306	1.15893e-38	375	Multivariable IVW	1.80179	WC_UKB	WC_UKB-and-Fat_Liver-on-Scott_Type2Diabetes
WC_UKB	Scott_Type2Diabetes	1.02104	0.0834288	0.857524	1.18456	1.93623e-34	845.306	1.15893e-38	375	Multivariable IVW	9.40205	WC_UKB	WC_UKB-and-Fat_Liver-on-Scott_Type2Diabetes
Fat_Liver	Scott_Type2Diabetes	0.356968	0.0991973	0.162544	0.551391	0.000319982			375	Multivariable Median	1.80179	WC_UKB	WC_UKB-and-Fat_Liver-on-Scott_Type2Diabetes
WC_UKB	Scott_Type2Diabetes	1.03479	0.0890201	0.86031	1.20926	3.10533e-31			375	Multivariable Median	9.40205	WC_UKB	WC_UKB-and-Fat_Liver-on-Scott_Type2Diabetes
Fat_Liver	Scott_Type2Diabetes	0.153642	0.0759244	0.00483265	0.302451	0.0430098			375	Multivariable Lasso	1.80179	WC_UKB	WC_UKB-and-Fat_Liver-on-Scott_Type2Diabetes
WC_UKB	Scott_Type2Diabetes	1.09393	0.0621041	0.97221	1.21565	1.90729e-69			375	Multivariable Lasso	9.40205	WC_UKB	WC_UKB-and-Fat_Liver-on-Scott_Type2Diabetes
Fat_Liver	Scott_Type2Diabetes	0.446449	0.126465	0.198582	0.694316	0.000415225	841.288	2.37671e-38	375	Multivariable Egger	1.80179	WC_UKB	WC_UKB-and-Fat_Liver-on-Scott_Type2Diabetes
WC_UKB	Scott_Type2Diabetes	1.03989	0.0845328	0.874207	1.20557	8.87967e-35	841.288	2.37671e-38	375	Multivariable Egger	9.40205	WC_UKB	WC_UKB-and-Fat_Liver-on-Scott_Type2Diabetes
Fat_Liver	Scott_Type2Diabetes	-0.00222217	0.00166702	-0.00548948	0.00104514	0.182526			375	Multivariable Egger Intercept	1.80179	WC_UKB	WC_UKB-and-Fat_Liver-on-Scott_Type2Diabetes
WC_UKB	Scott_Type2Diabetes	-0.00222217	0.00166702	-0.00548948	0.00104514	0.182526			375	Multivariable Egger Intercept	9.40205	WC_UKB	WC_UKB-and-Fat_Liver-on-Scott_Type2Diabetes
Fat_Liver	Scott_Type2Diabetes	0.269512	0.0521692	0.167263	0.371762	2.39007e-07	816.93	1.86214e-36	368	Multivariable IVW	5.68223	Fat_Liver	WC_UKB-and-Fat_Liver-on-Scott_Type2Diabetes
WC_UKB	Scott_Type2Diabetes	1.06356	0.0751809	0.916205	1.21091	1.95923e-45	816.93	1.86214e-36	368	Multivariable IVW	43.0638	Fat_Liver	WC_UKB-and-Fat_Liver-on-Scott_Type2Diabetes
Fat_Liver	Scott_Type2Diabetes	0.254148	0.0551584	0.14604	0.362257	4.07329e-06			368	Multivariable Median	5.68223	Fat_Liver	WC_UKB-and-Fat_Liver-on-Scott_Type2Diabetes
WC_UKB	Scott_Type2Diabetes	1.14125	0.0810731	0.982353	1.30015	5.27136e-45			368	Multivariable Median	43.0638	Fat_Liver	WC_UKB-and-Fat_Liver-on-Scott_Type2Diabetes
Fat_Liver	Scott_Type2Diabetes	0.231005	0.0369821	0.158522	0.303489	4.20017e-10			368	Multivariable Lasso	5.68223	Fat_Liver	WC_UKB-and-Fat_Liver-on-Scott_Type2Diabetes
WC_UKB	Scott_Type2Diabetes	1.07327	0.0545034	0.96645	1.1801	2.53152e-86			368	Multivariable Lasso	43.0638	Fat_Liver	WC_UKB-and-Fat_Liver-on-Scott_Type2Diabetes
Fat_Liver	Scott_Type2Diabetes	0.305174	0.0588773	0.189776	0.420571	2.18092e-07	813.153	3.55078e-36	368	Multivariable Egger	5.68223	Fat_Liver	WC_UKB-and-Fat_Liver-on-Scott_Type2Diabetes
WC_UKB	Scott_Type2Diabetes	1.10589	0.0818447	0.94548	1.26631	1.32702e-41	813.153	3.55078e-36	368	Multivariable Egger	43.0638	Fat_Liver	WC_UKB-and-Fat_Liver-on-Scott_Type2Diabetes
Fat_Liver	Scott_Type2Diabetes	-0.00182086	0.00139839	-0.00456165	0.000919935	0.192879			368	Multivariable Egger Intercept	5.68223	Fat_Liver	WC_UKB-and-Fat_Liver-on-Scott_Type2Diabetes
WC_UKB	Scott_Type2Diabetes	-0.00182086	0.00139839	-0.00456165	0.000919935	0.192879			368	Multivariable Egger Intercept	43.0638	Fat_Liver	WC_UKB-and-Fat_Liver-on-Scott_Type2Diabetes
Fat_Liver	Nikpay_CAD	-0.0545096	0.0350042	-0.123116	0.0140973	0.119415	569.151	7.68287e-11	370	Multivariable IVW	5.13959	none	WC_UKB-and-Fat_Liver-on-Nikpay_CAD
WC_UKB	Nikpay_CAD	0.521832	0.0483615	0.427045	0.616618	3.82807e-27	569.151	7.68287e-11	370	Multivariable IVW	35.7509	none	WC_UKB-and-Fat_Liver-on-Nikpay_CAD
Fat_Liver	Nikpay_CAD	0.00504737	0.0569919	-0.106655	0.116749	0.929429			370	Multivariable Median	5.13959	none	WC_UKB-and-Fat_Liver-on-Nikpay_CAD
WC_UKB	Nikpay_CAD	0.479115	0.0620174	0.357563	0.600667	1.11423e-14			370	Multivariable Median	35.7509	none	WC_UKB-and-Fat_Liver-on-Nikpay_CAD
Fat_Liver	Nikpay_CAD	-0.0185577	0.0349252	-0.0870098	0.0498945	0.595173			370	Multivariable Lasso	5.13959	none	WC_UKB-and-Fat_Liver-on-Nikpay_CAD
WC_UKB	Nikpay_CAD	0.532915	0.0416819	0.45122	0.61461	1.98159e-37			370	Multivariable Lasso	35.7509	none	WC_UKB-and-Fat_Liver-on-Nikpay_CAD
Fat_Liver	Nikpay_CAD	-0.106746	0.0392566	-0.183688	-0.0298048	0.00654411	556.93	5.46679e-10	370	Multivariable Egger	5.13959	none	WC_UKB-and-Fat_Liver-on-Nikpay_CAD
WC_UKB	Nikpay_CAD	0.464384	0.0520062	0.362454	0.566315	4.28324e-19	556.93	5.46679e-10	370	Multivariable Egger	35.7509	none	WC_UKB-and-Fat_Liver-on-Nikpay_CAD
Fat_Liver	Nikpay_CAD	0.00252116	0.000888413	0.000779897	0.00426241	0.0045423			370	Multivariable Egger Intercept	5.13959	none	WC_UKB-and-Fat_Liver-on-Nikpay_CAD
WC_UKB	Nikpay_CAD	0.00252116	0.000888413	0.000779897	0.00426241	0.0045423			370	Multivariable Egger Intercept	35.7509	none	WC_UKB-and-Fat_Liver-on-Nikpay_CAD
Fat_Liver	Nikpay_CAD	-0.0253329	0.0590023	-0.140975	0.0903096	0.667666	578.393	2.22565e-11	372	Multivariable IVW	1.81355	WC_UKB	WC_UKB-and-Fat_Liver-on-Nikpay_CAD
WC_UKB	Nikpay_CAD	0.497977	0.053417	0.393282	0.602673	1.13683e-20	578.393	2.22565e-11	372	Multivariable IVW	9.5323	WC_UKB	WC_UKB-and-Fat_Liver-on-Nikpay_CAD
Fat_Liver	Nikpay_CAD	0.0407364	0.0681385	-0.0928127	0.174286	0.549942			372	Multivariable Median	1.81355	WC_UKB	WC_UKB-and-Fat_Liver-on-Nikpay_CAD
WC_UKB	Nikpay_CAD	0.46302	0.0652763	0.335081	0.590959	1.31014e-12			372	Multivariable Median	9.5323	WC_UKB	WC_UKB-and-Fat_Liver-on-Nikpay_CAD
Fat_Liver	Nikpay_CAD	0.0757487	0.0529789	-0.0280881	0.179585	0.152778			372	Multivariable Lasso	1.81355	WC_UKB	WC_UKB-and-Fat_Liver-on-Nikpay_CAD
WC_UKB	Nikpay_CAD	0.47467	0.045785	0.384933	0.564407	3.49008e-25			372	Multivariable Lasso	9.5323	WC_UKB	WC_UKB-and-Fat_Liver-on-Nikpay_CAD
Fat_Liver	Nikpay_CAD	-0.17344	0.0778078	-0.325941	-0.0209396	0.0258084	565.657	1.79984e-10	372	Multivariable Egger	1.81355	WC_UKB	WC_UKB-and-Fat_Liver-on-Nikpay_CAD
WC_UKB	Nikpay_CAD	0.471861	0.0536675	0.366674	0.577047	1.4653e-18	565.657	1.79984e-10	372	Multivariable Egger	9.5323	WC_UKB	WC_UKB-and-Fat_Liver-on-Nikpay_CAD
Fat_Liver	Nikpay_CAD	0.00301563	0.00104622	0.000965084	0.00506617	0.00394639			372	Multivariable Egger Intercept	1.81355	WC_UKB	WC_UKB-and-Fat_Liver-on-Nikpay_CAD
WC_UKB	Nikpay_CAD	0.00301563	0.00104622	0.000965084	0.00506617	0.00394639			372	Multivariable Egger Intercept	9.5323	WC_UKB	WC_UKB-and-Fat_Liver-on-Nikpay_CAD
Fat_Liver	Nikpay_CAD	-0.032526	0.0350948	-0.10131	0.0362585	0.354028	586.03	7.76776e-13	364	Multivariable IVW	5.47893	Fat_Liver	WC_UKB-and-Fat_Liver-on-Nikpay_CAD
WC_UKB	Nikpay_CAD	0.511304	0.0497062	0.413881	0.608726	8.10549e-25	586.03	7.76776e-13	364	Multivariable IVW	37.4326	Fat_Liver	WC_UKB-and-Fat_Liver-on-Nikpay_CAD
Fat_Liver	Nikpay_CAD	0.0344032	0.058625	-0.0804997	0.149306	0.557314			364	Multivariable Median	5.47893	Fat_Liver	WC_UKB-and-Fat_Liver-on-Nikpay_CAD
WC_UKB	Nikpay_CAD	0.471521	0.0624436	0.349134	0.593908	4.31415e-14			364	Multivariable Median	37.4326	Fat_Liver	WC_UKB-and-Fat_Liver-on-Nikpay_CAD
Fat_Liver	Nikpay_CAD	-0.00930023	0.0343107	-0.076548	0.0579476	0.786346			364	Multivariable Lasso	5.47893	Fat_Liver	WC_UKB-and-Fat_Liver-on-Nikpay_CAD
WC_UKB	Nikpay_CAD	0.527956	0.041719	0.446189	0.609724	1.04917e-36			364	Multivariable Lasso	37.4326	Fat_Liver	WC_UKB-and-Fat_Liver-on-Nikpay_CAD
Fat_Liver	Nikpay_CAD	-0.0819208	0.0395498	-0.159437	-0.00440455	0.0383279	575.002	5.12285e-12	364	Multivariable Egger	5.47893	Fat_Liver	WC_UKB-and-Fat_Liver-on-Nikpay_CAD
WC_UKB	Nikpay_CAD	0.456988	0.053451	0.352226	0.56175	1.23452e-17	575.002	5.12285e-12	364	Multivariable Egger	37.4326	Fat_Liver	WC_UKB-and-Fat_Liver-on-Nikpay_CAD
Fat_Liver	Nikpay_CAD	0.00241127	0.000916366	0.000615226	0.00420731	0.00850489			364	Multivariable Egger Intercept	5.47893	Fat_Liver	WC_UKB-and-Fat_Liver-on-Nikpay_CAD
WC_UKB	Nikpay_CAD	0.00241127	0.000916366	0.000615226	0.00420731	0.00850489			364	Multivariable Egger Intercept	37.4326	Fat_Liver	WC_UKB-and-Fat_Liver-on-Nikpay_CAD
GIANT_2015_BMI	NAFLD	-0.870696	0.448269	-1.74929	0.00789464	0.0520944	105.806	0.00369367	72	Multivariable IVW	1.08504	none	GIANT_2015_WC-and-GIANT_2015_BMI-on-NAFLD
GIANT_2015_WC	NAFLD	1.51641	0.504341	0.527917	2.5049	0.00264092	105.806	0.00369367	72	Multivariable IVW	1.14425	none	GIANT_2015_WC-and-GIANT_2015_BMI-on-NAFLD
GIANT_2015_BMI	NAFLD	-0.667476	0.486939	-1.62186	0.286906	0.17045			72	Multivariable Median	1.08504	none	GIANT_2015_WC-and-GIANT_2015_BMI-on-NAFLD
GIANT_2015_WC	NAFLD	1.28856	0.542263	0.225746	2.35138	0.0174888			72	Multivariable Median	1.14425	none	GIANT_2015_WC-and-GIANT_2015_BMI-on-NAFLD
GIANT_2015_BMI	NAFLD	-0.908162	0.386301	-1.6653	-0.151026	0.0187271			72	Multivariable Lasso	1.08504	none	GIANT_2015_WC-and-GIANT_2015_BMI-on-NAFLD
GIANT_2015_WC	NAFLD	1.51884	0.431461	0.673195	2.36449	0.00043117			72	Multivariable Lasso	1.14425	none	GIANT_2015_WC-and-GIANT_2015_BMI-on-NAFLD
GIANT_2015_BMI	NAFLD	-0.853403	0.452121	-1.73954	0.0327382	0.0590859	105.443	0.00312223	72	Multivariable Egger	1.08504	none	GIANT_2015_WC-and-GIANT_2015_BMI-on-NAFLD
GIANT_2015_WC	NAFLD	1.61423	0.54533	0.545405	2.68306	0.00307538	105.443	0.00312223	72	Multivariable Egger	1.14425	none	GIANT_2015_WC-and-GIANT_2015_BMI-on-NAFLD
GIANT_2015_BMI	NAFLD	-0.00320858	0.00657831	-0.0161018	0.00968467	0.625726			72	Multivariable Egger Intercept	1.08504	none	GIANT_2015_WC-and-GIANT_2015_BMI-on-NAFLD
GIANT_2015_WC	NAFLD	-0.00320858	0.00657831	-0.0161018	0.00968467	0.625726			72	Multivariable Egger Intercept	1.14425	none	GIANT_2015_WC-and-GIANT_2015_BMI-on-NAFLD
GIANT_2015_BMI	NAFLD	-0.676262	0.448185	-1.55469	0.202164	0.131327	104.569	0.00467707	72	Multivariable IVW	1.11183	GIANT_2015_WC	GIANT_2015_WC-and-GIANT_2015_BMI-on-NAFLD
GIANT_2015_WC	NAFLD	1.24138	0.487923	0.285074	2.1977	0.0109521	104.569	0.00467707	72	Multivariable IVW	1.18549	GIANT_2015_WC	GIANT_2015_WC-and-GIANT_2015_BMI-on-NAFLD
GIANT_2015_BMI	NAFLD	-0.806956	0.489976	-1.76729	0.15338	0.0995727			72	Multivariable Median	1.11183	GIANT_2015_WC	GIANT_2015_WC-and-GIANT_2015_BMI-on-NAFLD
GIANT_2015_WC	NAFLD	1.33101	0.527695	0.296749	2.36528	0.0116586			72	Multivariable Median	1.18549	GIANT_2015_WC	GIANT_2015_WC-and-GIANT_2015_BMI-on-NAFLD
GIANT_2015_BMI	NAFLD	-0.739226	0.389122	-1.50189	0.02344	0.0574691			72	Multivariable Lasso	1.11183	GIANT_2015_WC	GIANT_2015_WC-and-GIANT_2015_BMI-on-NAFLD
GIANT_2015_WC	NAFLD	1.26628	0.419041	0.444971	2.08758	0.0025124			72	Multivariable Lasso	1.18549	GIANT_2015_WC	GIANT_2015_WC-and-GIANT_2015_BMI-on-NAFLD
GIANT_2015_BMI	NAFLD	-0.672991	0.448386	-1.55181	0.20583	0.133377	103.162	0.00484545	72	Multivariable Egger	1.11183	GIANT_2015_WC	GIANT_2015_WC-and-GIANT_2015_BMI-on-NAFLD
GIANT_2015_WC	NAFLD	1.4686	0.541418	0.407442	2.52976	0.00667759	103.162	0.00484545	72	Multivariable Egger	1.18549	GIANT_2015_WC	GIANT_2015_WC-and-GIANT_2015_BMI-on-NAFLD
GIANT_2015_BMI	NAFLD	-0.00637975	0.0065767	-0.0192698	0.00651034	0.33202			72	Multivariable Egger Intercept	1.11183	GIANT_2015_WC	GIANT_2015_WC-and-GIANT_2015_BMI-on-NAFLD
GIANT_2015_WC	NAFLD	-0.00637975	0.0065767	-0.0192698	0.00651034	0.33202			72	Multivariable Egger Intercept	1.18549	GIANT_2015_WC	GIANT_2015_WC-and-GIANT_2015_BMI-on-NAFLD
GIANT_2015_BMI	NAFLD	-0.923677	0.471354	-1.84751	0.000158758	0.0500394	100.64	0.00962492	72	Multivariable IVW	0.908318	GIANT_2015_BMI	GIANT_2015_WC-and-GIANT_2015_BMI-on-NAFLD
GIANT_2015_WC	NAFLD	1.56653	0.536964	0.514105	2.61896	0.00352969	100.64	0.00962492	72	Multivariable IVW	0.955932	GIANT_2015_BMI	GIANT_2015_WC-and-GIANT_2015_BMI-on-NAFLD
GIANT_2015_BMI	NAFLD	-0.667476	0.508115	-1.66336	0.32841	0.18897			72	Multivariable Median	0.908318	GIANT_2015_BMI	GIANT_2015_WC-and-GIANT_2015_BMI-on-NAFLD
GIANT_2015_WC	NAFLD	1.28856	0.569626	0.172115	2.40501	0.0236901			72	Multivariable Median	0.955932	GIANT_2015_BMI	GIANT_2015_WC-and-GIANT_2015_BMI-on-NAFLD
GIANT_2015_BMI	NAFLD	-1.09541	0.41056	-1.90009	-0.290726	0.00762851			72	Multivariable Lasso	0.908318	GIANT_2015_BMI	GIANT_2015_WC-and-GIANT_2015_BMI-on-NAFLD
GIANT_2015_WC	NAFLD	1.73757	0.463352	0.829419	2.64573	0.000176832			72	Multivariable Lasso	0.955932	GIANT_2015_BMI	GIANT_2015_WC-and-GIANT_2015_BMI-on-NAFLD
GIANT_2015_BMI	NAFLD	-0.899466	0.477035	-1.83444	0.0355061	0.0593579	100.34	0.00818365	72	Multivariable Egger	0.908318	GIANT_2015_BMI	GIANT_2015_WC-and-GIANT_2015_BMI-on-NAFLD
GIANT_2015_WC	NAFLD	1.64563	0.56741	0.53353	2.75773	0.0037286	100.34	0.00818365	72	Multivariable Egger	0.955932	GIANT_2015_BMI	GIANT_2015_WC-and-GIANT_2015_BMI-on-NAFLD
GIANT_2015_BMI	NAFLD	-0.00291522	0.00641732	-0.0154929	0.0096625	0.649632			72	Multivariable Egger Intercept	0.908318	GIANT_2015_BMI	GIANT_2015_WC-and-GIANT_2015_BMI-on-NAFLD
GIANT_2015_WC	NAFLD	-0.00291522	0.00641732	-0.0154929	0.0096625	0.649632			72	Multivariable Egger Intercept	0.955932	GIANT_2015_BMI	GIANT_2015_WC-and-GIANT_2015_BMI-on-NAFLD
GIANT_2015_BMI	Fat_Liver	-0.468365	0.193561	-0.847738	-0.0889915	0.0155323	87.7572	0.0742109	72	Multivariable IVW	1.08504	none	GIANT_2015_WC-and-GIANT_2015_BMI-on-Fat_Liver
GIANT_2015_WC	Fat_Liver	0.754322	0.218403	0.32626	1.18238	0.000552731	87.7572	0.0742109	72	Multivariable IVW	1.14425	none	GIANT_2015_WC-and-GIANT_2015_BMI-on-Fat_Liver
GIANT_2015_BMI	Fat_Liver	-0.531225	0.227174	-0.976478	-0.0859722	0.0193662			72	Multivariable Median	1.08504	none	GIANT_2015_WC-and-GIANT_2015_BMI-on-Fat_Liver
GIANT_2015_WC	Fat_Liver	0.842986	0.253528	0.346079	1.33989	0.000884131			72	Multivariable Median	1.14425	none	GIANT_2015_WC-and-GIANT_2015_BMI-on-Fat_Liver
GIANT_2015_BMI	Fat_Liver	-0.468365	0.193561	-0.847738	-0.0889915	0.0155323			72	Multivariable Lasso	1.08504	none	GIANT_2015_WC-and-GIANT_2015_BMI-on-Fat_Liver
GIANT_2015_WC	Fat_Liver	0.754322	0.218403	0.32626	1.18238	0.000552731			72	Multivariable Lasso	1.14425	none	GIANT_2015_WC-and-GIANT_2015_BMI-on-Fat_Liver
GIANT_2015_BMI	Fat_Liver	-0.465338	0.195505	-0.848521	-0.0821547	0.0173041	87.7076	0.0638322	72	Multivariable Egger	1.08504	none	GIANT_2015_WC-and-GIANT_2015_BMI-on-Fat_Liver
GIANT_2015_WC	Fat_Liver	0.771759	0.236975	0.307297	1.23622	0.00112711	87.7076	0.0638322	72	Multivariable Egger	1.14425	none	GIANT_2015_WC-and-GIANT_2015_BMI-on-Fat_Liver
GIANT_2015_BMI	Fat_Liver	-0.000566946	0.00287021	-0.00619246	0.00505857	0.843415			72	Multivariable Egger Intercept	1.08504	none	GIANT_2015_WC-and-GIANT_2015_BMI-on-Fat_Liver
GIANT_2015_WC	Fat_Liver	-0.000566946	0.00287021	-0.00619246	0.00505857	0.843415			72	Multivariable Egger Intercept	1.14425	none	GIANT_2015_WC-and-GIANT_2015_BMI-on-Fat_Liver
GIANT_2015_BMI	Fat_Liver	-0.334768	0.187579	-0.702417	0.0328801	0.0743136	81.3774	0.16613	72	Multivariable IVW	1.11183	GIANT_2015_WC	GIANT_2015_WC-and-GIANT_2015_BMI-on-Fat_Liver
GIANT_2015_WC	Fat_Liver	0.584965	0.204657	0.183844	0.986086	0.00425963	81.3774	0.16613	72	Multivariable IVW	1.18549	GIANT_2015_WC	GIANT_2015_WC-and-GIANT_2015_BMI-on-Fat_Liver
GIANT_2015_BMI	Fat_Liver	-0.185627	0.229575	-0.635585	0.264331	0.418763			72	Multivariable Median	1.11183	GIANT_2015_WC	GIANT_2015_WC-and-GIANT_2015_BMI-on-Fat_Liver
GIANT_2015_WC	Fat_Liver	0.45282	0.249756	-0.0366925	0.942333	0.069824			72	Multivariable Median	1.18549	GIANT_2015_WC	GIANT_2015_WC-and-GIANT_2015_BMI-on-Fat_Liver
GIANT_2015_BMI	Fat_Liver	-0.334768	0.187579	-0.702417	0.0328801	0.0743136			72	Multivariable Lasso	1.11183	GIANT_2015_WC	GIANT_2015_WC-and-GIANT_2015_BMI-on-Fat_Liver
GIANT_2015_WC	Fat_Liver	0.584965	0.204657	0.183844	0.986086	0.00425963			72	Multivariable Lasso	1.18549	GIANT_2015_WC	GIANT_2015_WC-and-GIANT_2015_BMI-on-Fat_Liver
GIANT_2015_BMI	Fat_Liver	-0.334657	0.188936	-0.704965	0.0356509	0.0765157	81.3726	0.146371	72	Multivariable Egger	1.11183	GIANT_2015_WC	GIANT_2015_WC-and-GIANT_2015_BMI-on-Fat_Liver
GIANT_2015_WC	Fat_Liver	0.591329	0.229082	0.142336	1.04032	0.00984306	81.3726	0.146371	72	Multivariable Egger	1.18549	GIANT_2015_WC	GIANT_2015_WC-and-GIANT_2015_BMI-on-Fat_Liver
GIANT_2015_BMI	Fat_Liver	-0.000178167	0.00279823	-0.00566261	0.00530627	0.949232			72	Multivariable Egger Intercept	1.11183	GIANT_2015_WC	GIANT_2015_WC-and-GIANT_2015_BMI-on-Fat_Liver
GIANT_2015_WC	Fat_Liver	-0.000178167	0.00279823	-0.00566261	0.00530627	0.949232			72	Multivariable Egger Intercept	1.18549	GIANT_2015_WC	GIANT_2015_WC-and-GIANT_2015_BMI-on-Fat_Liver
GIANT_2015_BMI	Fat_Liver	-0.493921	0.217463	-0.920142	-0.0677008	0.0231298	95.1037	0.0246769	72	Multivariable IVW	0.908318	GIANT_2015_BMI	GIANT_2015_WC-and-GIANT_2015_BMI-on-Fat_Liver
GIANT_2015_WC	Fat_Liver	0.785648	0.24842	0.298755	1.27254	0.00156375	95.1037	0.0246769	72	Multivariable IVW	0.955932	GIANT_2015_BMI	GIANT_2015_WC-and-GIANT_2015_BMI-on-Fat_Liver
GIANT_2015_BMI	Fat_Liver	-0.531225	0.246874	-1.01509	-0.0473611	0.0314125			72	Multivariable Median	0.908318	GIANT_2015_BMI	GIANT_2015_WC-and-GIANT_2015_BMI-on-Fat_Liver
GIANT_2015_WC	Fat_Liver	0.842986	0.280894	0.292443	1.39353	0.00269024			72	Multivariable Median	0.955932	GIANT_2015_BMI	GIANT_2015_WC-and-GIANT_2015_BMI-on-Fat_Liver
GIANT_2015_BMI	Fat_Liver	-0.509288	0.197798	-0.896966	-0.12161	0.0100303			72	Multivariable Lasso	0.908318	GIANT_2015_BMI	GIANT_2015_WC-and-GIANT_2015_BMI-on-Fat_Liver
GIANT_2015_WC	Fat_Liver	0.834988	0.226266	0.391515	1.27846	0.000223991			72	Multivariable Lasso	0.955932	GIANT_2015_BMI	GIANT_2015_WC-and-GIANT_2015_BMI-on-Fat_Liver
GIANT_2015_BMI	Fat_Liver	-0.485634	0.220221	-0.91726	-0.0540088	0.0274392	94.9465	0.0209055	72	Multivariable Egger	0.908318	GIANT_2015_BMI	GIANT_2015_WC-and-GIANT_2015_BMI-on-Fat_Liver
GIANT_2015_WC	Fat_Liver	0.813331	0.263078	0.297708	1.32895	0.00199082	94.9465	0.0209055	72	Multivariable Egger	0.955932	GIANT_2015_BMI	GIANT_2015_WC-and-GIANT_2015_BMI-on-Fat_Liver
GIANT_2015_BMI	Fat_Liver	-0.00100898	0.00298492	-0.00685932	0.00484135	0.735343			72	Multivariable Egger Intercept	0.908318	GIANT_2015_BMI	GIANT_2015_WC-and-GIANT_2015_BMI-on-Fat_Liver
GIANT_2015_WC	Fat_Liver	-0.00100898	0.00298492	-0.00685932	0.00484135	0.735343			72	Multivariable Egger Intercept	0.955932	GIANT_2015_BMI	GIANT_2015_WC-and-GIANT_2015_BMI-on-Fat_Liver
GIANT_2015_WC	Mahajan_Type2diabetes	0.68494	0.321421	0.054967	1.31491	0.0330911	2795.33	0	43	Multivariable IVW	42.5791	none	GIANT_2015_WC-and-NAFLD-on-Mahajan_Type2diabetes
NAFLD	Mahajan_Type2diabetes	0.136766	0.168907	-0.194286	0.467818	0.418107	2795.33	0	43	Multivariable IVW	7.96538	none	GIANT_2015_WC-and-NAFLD-on-Mahajan_Type2diabetes
GIANT_2015_WC	Mahajan_Type2diabetes	1.07401	0.0891351	0.899305	1.24871	1.9584e-33			43	Multivariable Median	42.5791	none	GIANT_2015_WC-and-NAFLD-on-Mahajan_Type2diabetes
NAFLD	Mahajan_Type2diabetes	0.178344	0.0383346	0.103209	0.253478	3.28269e-06			43	Multivariable Median	7.96538	none	GIANT_2015_WC-and-NAFLD-on-Mahajan_Type2diabetes
GIANT_2015_WC	Mahajan_Type2diabetes	0.973135	0.0628997	0.849854	1.09642	5.42771e-54			43	Multivariable Lasso	42.5791	none	GIANT_2015_WC-and-NAFLD-on-Mahajan_Type2diabetes
NAFLD	Mahajan_Type2diabetes	0.171608	0.029817	0.113168	0.230048	8.64476e-09			43	Multivariable Lasso	7.96538	none	GIANT_2015_WC-and-NAFLD-on-Mahajan_Type2diabetes
GIANT_2015_WC	Mahajan_Type2diabetes	1.93932	0.780062	0.410423	3.46821	0.012915	2595.23	0	43	Multivariable Egger	42.5791	none	GIANT_2015_WC-and-NAFLD-on-Mahajan_Type2diabetes
NAFLD	Mahajan_Type2diabetes	0.0881697	0.167079	-0.239299	0.415638	0.597698	2595.23	0	43	Multivariable Egger	7.96538	none	GIANT_2015_WC-and-NAFLD-on-Mahajan_Type2diabetes
GIANT_2015_WC	Mahajan_Type2diabetes	-0.0389774	0.0221946	-0.082478	0.00452329	0.0790606			43	Multivariable Egger Intercept	42.5791	none	GIANT_2015_WC-and-NAFLD-on-Mahajan_Type2diabetes
NAFLD	Mahajan_Type2diabetes	-0.0389774	0.0221946	-0.082478	0.00452329	0.0790606			43	Multivariable Egger Intercept	7.96538	none	GIANT_2015_WC-and-NAFLD-on-Mahajan_Type2diabetes
GIANT_2015_WC	Mahajan_Type2diabetes	0.68494	0.321421	0.054967	1.31491	0.0330911	2795.33	0	43	Multivariable IVW	42.5791	GIANT_2015_WC	GIANT_2015_WC-and-NAFLD-on-Mahajan_Type2diabetes
NAFLD	Mahajan_Type2diabetes	0.136766	0.168907	-0.194286	0.467818	0.418107	2795.33	0	43	Multivariable IVW	7.96538	GIANT_2015_WC	GIANT_2015_WC-and-NAFLD-on-Mahajan_Type2diabetes
GIANT_2015_WC	Mahajan_Type2diabetes	1.07401	0.0891351	0.899305	1.24871	1.9584e-33			43	Multivariable Median	42.5791	GIANT_2015_WC	GIANT_2015_WC-and-NAFLD-on-Mahajan_Type2diabetes
NAFLD	Mahajan_Type2diabetes	0.178344	0.0383346	0.103209	0.253478	3.28269e-06			43	Multivariable Median	7.96538	GIANT_2015_WC	GIANT_2015_WC-and-NAFLD-on-Mahajan_Type2diabetes
GIANT_2015_WC	Mahajan_Type2diabetes	0.973135	0.0628997	0.849854	1.09642	5.42771e-54			43	Multivariable Lasso	42.5791	GIANT_2015_WC	GIANT_2015_WC-and-NAFLD-on-Mahajan_Type2diabetes
NAFLD	Mahajan_Type2diabetes	0.171608	0.029817	0.113168	0.230048	8.64476e-09			43	Multivariable Lasso	7.96538	GIANT_2015_WC	GIANT_2015_WC-and-NAFLD-on-Mahajan_Type2diabetes
GIANT_2015_WC	Mahajan_Type2diabetes	1.93932	0.780062	0.410423	3.46821	0.012915	2595.23	0	43	Multivariable Egger	42.5791	GIANT_2015_WC	GIANT_2015_WC-and-NAFLD-on-Mahajan_Type2diabetes
NAFLD	Mahajan_Type2diabetes	0.0881697	0.167079	-0.239299	0.415638	0.597698	2595.23	0	43	Multivariable Egger	7.96538	GIANT_2015_WC	GIANT_2015_WC-and-NAFLD-on-Mahajan_Type2diabetes
GIANT_2015_WC	Mahajan_Type2diabetes	-0.0389774	0.0221946	-0.082478	0.00452329	0.0790606			43	Multivariable Egger Intercept	42.5791	GIANT_2015_WC	GIANT_2015_WC-and-NAFLD-on-Mahajan_Type2diabetes
NAFLD	Mahajan_Type2diabetes	-0.0389774	0.0221946	-0.082478	0.00452329	0.0790606			43	Multivariable Egger Intercept	7.96538	GIANT_2015_WC	GIANT_2015_WC-and-NAFLD-on-Mahajan_Type2diabetes
GIANT_2015_WC	Mahajan_Type2diabetes	0.721665	0.325869	0.0829733	1.36036	0.0267885	2749.62	0	42	Multivariable IVW	43.8427	NAFLD	GIANT_2015_WC-and-NAFLD-on-Mahajan_Type2diabetes
NAFLD	Mahajan_Type2diabetes	0.144003	0.169834	-0.188865	0.476871	0.396491	2749.62	0	42	Multivariable IVW	8.13851	NAFLD	GIANT_2015_WC-and-NAFLD-on-Mahajan_Type2diabetes
GIANT_2015_WC	Mahajan_Type2diabetes	1.07401	0.089296	0.89899	1.24902	2.54783e-33			42	Multivariable Median	43.8427	NAFLD	GIANT_2015_WC-and-NAFLD-on-Mahajan_Type2diabetes
NAFLD	Mahajan_Type2diabetes	0.178344	0.0372112	0.105411	0.251276	1.64512e-06			42	Multivariable Median	8.13851	NAFLD	GIANT_2015_WC-and-NAFLD-on-Mahajan_Type2diabetes
GIANT_2015_WC	Mahajan_Type2diabetes	0.993404	0.0603058	0.875207	1.1116	5.7576e-61			42	Multivariable Lasso	43.8427	NAFLD	GIANT_2015_WC-and-NAFLD-on-Mahajan_Type2diabetes
NAFLD	Mahajan_Type2diabetes	0.172539	0.0281934	0.117281	0.227797	9.36687e-10			42	Multivariable Lasso	8.13851	NAFLD	GIANT_2015_WC-and-NAFLD-on-Mahajan_Type2diabetes
GIANT_2015_WC	Mahajan_Type2diabetes	1.99457	0.784717	0.456554	3.53259	0.0110293	2544.36	0	42	Multivariable Egger	43.8427	NAFLD	GIANT_2015_WC-and-NAFLD-on-Mahajan_Type2diabetes
NAFLD	Mahajan_Type2diabetes	0.0951674	0.167728	-0.233574	0.423908	0.570449	2544.36	0	42	Multivariable Egger	8.13851	NAFLD	GIANT_2015_WC-and-NAFLD-on-Mahajan_Type2diabetes
GIANT_2015_WC	Mahajan_Type2diabetes	-0.0394901	0.0222635	-0.0831258	0.00414566	0.0761036			42	Multivariable Egger Intercept	43.8427	NAFLD	GIANT_2015_WC-and-NAFLD-on-Mahajan_Type2diabetes
NAFLD	Mahajan_Type2diabetes	-0.0394901	0.0222635	-0.0831258	0.00414566	0.0761036			42	Multivariable Egger Intercept	8.13851	NAFLD	GIANT_2015_WC-and-NAFLD-on-Mahajan_Type2diabetes
GIANT_2015_WC	van_der_Harst_CAD	0.352105	0.0734165	0.208211	0.495998	1.61879e-06	213.458	3.57602e-25	43	Multivariable IVW	42.5791	none	GIANT_2015_WC-and-NAFLD-on-van_der_Harst_CAD
NAFLD	van_der_Harst_CAD	-0.086753	0.0416833	-0.168451	-0.00505518	0.037412	213.458	3.57602e-25	43	Multivariable IVW	7.96538	none	GIANT_2015_WC-and-NAFLD-on-van_der_Harst_CAD
GIANT_2015_WC	van_der_Harst_CAD	0.383282	0.0536784	0.278074	0.48849	9.31012e-13			43	Multivariable Median	42.5791	none	GIANT_2015_WC-and-NAFLD-on-van_der_Harst_CAD
NAFLD	van_der_Harst_CAD	-0.0766402	0.0295674	-0.134591	-0.0186892	0.00954048			43	Multivariable Median	7.96538	none	GIANT_2015_WC-and-NAFLD-on-van_der_Harst_CAD
GIANT_2015_WC	van_der_Harst_CAD	0.43876	0.0386665	0.362975	0.514545	7.64988e-30			43	Multivariable Lasso	42.5791	none	GIANT_2015_WC-and-NAFLD-on-van_der_Harst_CAD
NAFLD	van_der_Harst_CAD	-0.0791393	0.0225611	-0.123358	-0.0349204	0.00045186			43	Multivariable Lasso	7.96538	none	GIANT_2015_WC-and-NAFLD-on-van_der_Harst_CAD
GIANT_2015_WC	van_der_Harst_CAD	0.390845	0.187723	0.022914	0.758776	0.03734	213.189	1.70908e-25	43	Multivariable Egger	42.5791	none	GIANT_2015_WC-and-NAFLD-on-van_der_Harst_CAD
NAFLD	van_der_Harst_CAD	-0.0882015	0.0426643	-0.171822	-0.00458096	0.0387025	213.189	1.70908e-25	43	Multivariable Egger	7.96538	none	GIANT_2015_WC-and-NAFLD-on-van_der_Harst_CAD
GIANT_2015_WC	van_der_Harst_CAD	-0.00119564	0.00532081	-0.0116242	0.00923296	0.822204			43	Multivariable Egger Intercept	42.5791	none	GIANT_2015_WC-and-NAFLD-on-van_der_Harst_CAD
NAFLD	van_der_Harst_CAD	-0.00119564	0.00532081	-0.0116242	0.00923296	0.822204			43	Multivariable Egger Intercept	7.96538	none	GIANT_2015_WC-and-NAFLD-on-van_der_Harst_CAD
GIANT_2015_WC	van_der_Harst_CAD	0.352105	0.0734165	0.208211	0.495998	1.61879e-06	213.458	3.57602e-25	43	Multivariable IVW	42.5791	GIANT_2015_WC	GIANT_2015_WC-and-NAFLD-on-van_der_Harst_CAD
NAFLD	van_der_Harst_CAD	-0.086753	0.0416833	-0.168451	-0.00505518	0.037412	213.458	3.57602e-25	43	Multivariable IVW	7.96538	GIANT_2015_WC	GIANT_2015_WC-and-NAFLD-on-van_der_Harst_CAD
GIANT_2015_WC	van_der_Harst_CAD	0.383282	0.0536784	0.278074	0.48849	9.31012e-13			43	Multivariable Median	42.5791	GIANT_2015_WC	GIANT_2015_WC-and-NAFLD-on-van_der_Harst_CAD
NAFLD	van_der_Harst_CAD	-0.0766402	0.0295674	-0.134591	-0.0186892	0.00954048			43	Multivariable Median	7.96538	GIANT_2015_WC	GIANT_2015_WC-and-NAFLD-on-van_der_Harst_CAD
GIANT_2015_WC	van_der_Harst_CAD	0.43876	0.0386665	0.362975	0.514545	7.64988e-30			43	Multivariable Lasso	42.5791	GIANT_2015_WC	GIANT_2015_WC-and-NAFLD-on-van_der_Harst_CAD
NAFLD	van_der_Harst_CAD	-0.0791393	0.0225611	-0.123358	-0.0349204	0.00045186			43	Multivariable Lasso	7.96538	GIANT_2015_WC	GIANT_2015_WC-and-NAFLD-on-van_der_Harst_CAD
GIANT_2015_WC	van_der_Harst_CAD	0.390845	0.187723	0.022914	0.758776	0.03734	213.189	1.70908e-25	43	Multivariable Egger	42.5791	GIANT_2015_WC	GIANT_2015_WC-and-NAFLD-on-van_der_Harst_CAD
NAFLD	van_der_Harst_CAD	-0.0882015	0.0426643	-0.171822	-0.00458096	0.0387025	213.189	1.70908e-25	43	Multivariable Egger	7.96538	GIANT_2015_WC	GIANT_2015_WC-and-NAFLD-on-van_der_Harst_CAD
GIANT_2015_WC	van_der_Harst_CAD	-0.00119564	0.00532081	-0.0116242	0.00923296	0.822204			43	Multivariable Egger Intercept	42.5791	GIANT_2015_WC	GIANT_2015_WC-and-NAFLD-on-van_der_Harst_CAD
NAFLD	van_der_Harst_CAD	-0.00119564	0.00532081	-0.0116242	0.00923296	0.822204			43	Multivariable Egger Intercept	7.96538	GIANT_2015_WC	GIANT_2015_WC-and-NAFLD-on-van_der_Harst_CAD
GIANT_2015_WC	van_der_Harst_CAD	0.337555	0.0725163	0.195426	0.479684	3.24163e-06	200.11	3.60022e-23	42	Multivariable IVW	43.8427	NAFLD	GIANT_2015_WC-and-NAFLD-on-van_der_Harst_CAD
NAFLD	van_der_Harst_CAD	-0.0902515	0.0409165	-0.170446	-0.0100566	0.0274017	200.11	3.60022e-23	42	Multivariable IVW	8.13851	NAFLD	GIANT_2015_WC-and-NAFLD-on-van_der_Harst_CAD
GIANT_2015_WC	van_der_Harst_CAD	0.383282	0.0524535	0.280475	0.486089	2.73009e-13			42	Multivariable Median	43.8427	NAFLD	GIANT_2015_WC-and-NAFLD-on-van_der_Harst_CAD
NAFLD	van_der_Harst_CAD	-0.0766402	0.0288863	-0.133256	-0.0200242	0.00797391			42	Multivariable Median	8.13851	NAFLD	GIANT_2015_WC-and-NAFLD-on-van_der_Harst_CAD
GIANT_2015_WC	van_der_Harst_CAD	0.430047	0.0369873	0.357553	0.502541	3.0093e-31			42	Multivariable Lasso	43.8427	NAFLD	GIANT_2015_WC-and-NAFLD-on-van_der_Harst_CAD
NAFLD	van_der_Harst_CAD	-0.0814199	0.0214651	-0.123491	-0.0393491	0.000148759			42	Multivariable Lasso	8.13851	NAFLD	GIANT_2015_WC-and-NAFLD-on-van_der_Harst_CAD
GIANT_2015_WC	van_der_Harst_CAD	0.369023	0.184609	0.00719599	0.73085	0.0456145	199.933	1.68739e-23	42	Multivariable Egger	43.8427	NAFLD	GIANT_2015_WC-and-NAFLD-on-van_der_Harst_CAD
NAFLD	van_der_Harst_CAD	-0.0914156	0.0418908	-0.17352	-0.00931122	0.029092	199.933	1.68739e-23	42	Multivariable Egger	8.13851	NAFLD	GIANT_2015_WC-and-NAFLD-on-van_der_Harst_CAD
GIANT_2015_WC	van_der_Harst_CAD	-0.000969806	0.00522028	-0.0112014	0.00926175	0.85262			42	Multivariable Egger Intercept	43.8427	NAFLD	GIANT_2015_WC-and-NAFLD-on-van_der_Harst_CAD
NAFLD	van_der_Harst_CAD	-0.000969806	0.00522028	-0.0112014	0.00926175	0.85262			42	Multivariable Egger Intercept	8.13851	NAFLD	GIANT_2015_WC-and-NAFLD-on-van_der_Harst_CAD
GIANT_2015_WC	Scott_Type2Diabetes	0.674313	0.312571	0.061684	1.28694	0.0309817	718.351	1.3546e-124	43	Multivariable IVW	42.5791	none	GIANT_2015_WC-and-NAFLD-on-Scott_Type2Diabetes
NAFLD	Scott_Type2Diabetes	0.159569	0.16165	-0.157259	0.476398	0.323581	718.351	1.3546e-124	43	Multivariable IVW	7.96538	none	GIANT_2015_WC-and-NAFLD-on-Scott_Type2Diabetes
GIANT_2015_WC	Scott_Type2Diabetes	0.903338	0.138696	0.631498	1.17518	7.36337e-11			43	Multivariable Median	42.5791	none	GIANT_2015_WC-and-NAFLD-on-Scott_Type2Diabetes
NAFLD	Scott_Type2Diabetes	0.204704	0.0531819	0.100469	0.308938	0.000118541			43	Multivariable Median	7.96538	none	GIANT_2015_WC-and-NAFLD-on-Scott_Type2Diabetes
GIANT_2015_WC	Scott_Type2Diabetes	0.981569	0.0895991	0.805958	1.15718	6.27999e-28			43	Multivariable Lasso	42.5791	none	GIANT_2015_WC-and-NAFLD-on-Scott_Type2Diabetes
NAFLD	Scott_Type2Diabetes	0.211458	0.0396067	0.13383	0.289085	9.349e-08			43	Multivariable Lasso	7.96538	none	GIANT_2015_WC-and-NAFLD-on-Scott_Type2Diabetes
GIANT_2015_WC	Scott_Type2Diabetes	2.13948	0.739292	0.690495	3.58847	0.00380418	642.847	9.6214e-110	43	Multivariable Egger	42.5791	none	GIANT_2015_WC-and-NAFLD-on-Scott_Type2Diabetes
NAFLD	Scott_Type2Diabetes	0.0945596	0.157697	-0.214521	0.403641	0.548755	642.847	9.6214e-110	43	Multivariable Egger	7.96538	none	GIANT_2015_WC-and-NAFLD-on-Scott_Type2Diabetes
GIANT_2015_WC	Scott_Type2Diabetes	-0.0459567	0.0212026	-0.087513	-0.00440042	0.0301963			43	Multivariable Egger Intercept	42.5791	none	GIANT_2015_WC-and-NAFLD-on-Scott_Type2Diabetes
NAFLD	Scott_Type2Diabetes	-0.0459567	0.0212026	-0.087513	-0.00440042	0.0301963			43	Multivariable Egger Intercept	7.96538	none	GIANT_2015_WC-and-NAFLD-on-Scott_Type2Diabetes
GIANT_2015_WC	Scott_Type2Diabetes	0.674313	0.312571	0.061684	1.28694	0.0309817	718.351	1.3546e-124	43	Multivariable IVW	42.5791	GIANT_2015_WC	GIANT_2015_WC-and-NAFLD-on-Scott_Type2Diabetes
NAFLD	Scott_Type2Diabetes	0.159569	0.16165	-0.157259	0.476398	0.323581	718.351	1.3546e-124	43	Multivariable IVW	7.96538	GIANT_2015_WC	GIANT_2015_WC-and-NAFLD-on-Scott_Type2Diabetes
GIANT_2015_WC	Scott_Type2Diabetes	0.903338	0.138696	0.631498	1.17518	7.36337e-11			43	Multivariable Median	42.5791	GIANT_2015_WC	GIANT_2015_WC-and-NAFLD-on-Scott_Type2Diabetes
NAFLD	Scott_Type2Diabetes	0.204704	0.0531819	0.100469	0.308938	0.000118541			43	Multivariable Median	7.96538	GIANT_2015_WC	GIANT_2015_WC-and-NAFLD-on-Scott_Type2Diabetes
GIANT_2015_WC	Scott_Type2Diabetes	0.981569	0.0895991	0.805958	1.15718	6.27999e-28			43	Multivariable Lasso	42.5791	GIANT_2015_WC	GIANT_2015_WC-and-NAFLD-on-Scott_Type2Diabetes
NAFLD	Scott_Type2Diabetes	0.211458	0.0396067	0.13383	0.289085	9.349e-08			43	Multivariable Lasso	7.96538	GIANT_2015_WC	GIANT_2015_WC-and-NAFLD-on-Scott_Type2Diabetes
GIANT_2015_WC	Scott_Type2Diabetes	2.13948	0.739292	0.690495	3.58847	0.00380418	642.847	9.6214e-110	43	Multivariable Egger	42.5791	GIANT_2015_WC	GIANT_2015_WC-and-NAFLD-on-Scott_Type2Diabetes
NAFLD	Scott_Type2Diabetes	0.0945596	0.157697	-0.214521	0.403641	0.548755	642.847	9.6214e-110	43	Multivariable Egger	7.96538	GIANT_2015_WC	GIANT_2015_WC-and-NAFLD-on-Scott_Type2Diabetes
GIANT_2015_WC	Scott_Type2Diabetes	-0.0459567	0.0212026	-0.087513	-0.00440042	0.0301963			43	Multivariable Egger Intercept	42.5791	GIANT_2015_WC	GIANT_2015_WC-and-NAFLD-on-Scott_Type2Diabetes
NAFLD	Scott_Type2Diabetes	-0.0459567	0.0212026	-0.087513	-0.00440042	0.0301963			43	Multivariable Egger Intercept	7.96538	GIANT_2015_WC	GIANT_2015_WC-and-NAFLD-on-Scott_Type2Diabetes
GIANT_2015_WC	Scott_Type2Diabetes	0.721862	0.314887	0.104695	1.33903	0.0218798	697.613	5.80216e-121	42	Multivariable IVW	43.8427	NAFLD	GIANT_2015_WC-and-NAFLD-on-Scott_Type2Diabetes
NAFLD	Scott_Type2Diabetes	0.168623	0.161492	-0.147896	0.485142	0.296414	697.613	5.80216e-121	42	Multivariable IVW	8.13851	NAFLD	GIANT_2015_WC-and-NAFLD-on-Scott_Type2Diabetes
GIANT_2015_WC	Scott_Type2Diabetes	0.904335	0.134924	0.639888	1.16878	2.04832e-11			42	Multivariable Median	43.8427	NAFLD	GIANT_2015_WC-and-NAFLD-on-Scott_Type2Diabetes
NAFLD	Scott_Type2Diabetes	0.204712	0.052796	0.101233	0.30819	0.000105575			42	Multivariable Median	8.13851	NAFLD	GIANT_2015_WC-and-NAFLD-on-Scott_Type2Diabetes
GIANT_2015_WC	Scott_Type2Diabetes	0.981569	0.0895991	0.805958	1.15718	6.27999e-28			42	Multivariable Lasso	43.8427	NAFLD	GIANT_2015_WC-and-NAFLD-on-Scott_Type2Diabetes
NAFLD	Scott_Type2Diabetes	0.211458	0.0396067	0.13383	0.289085	9.349e-08			42	Multivariable Lasso	8.13851	NAFLD	GIANT_2015_WC-and-NAFLD-on-Scott_Type2Diabetes
GIANT_2015_WC	Scott_Type2Diabetes	2.20503	0.737635	0.759289	3.65077	0.002796	620.468	8.85403e-106	42	Multivariable Egger	43.8427	NAFLD	GIANT_2015_WC-and-NAFLD-on-Scott_Type2Diabetes
NAFLD	Scott_Type2Diabetes	0.10325	0.157073	-0.204607	0.411107	0.510962	620.468	8.85403e-106	42	Multivariable Egger	8.13851	NAFLD	GIANT_2015_WC-and-NAFLD-on-Scott_Type2Diabetes
GIANT_2015_WC	Scott_Type2Diabetes	-0.046463	0.0210999	-0.0878181	-0.00510792	0.027662			42	Multivariable Egger Intercept	43.8427	NAFLD	GIANT_2015_WC-and-NAFLD-on-Scott_Type2Diabetes
NAFLD	Scott_Type2Diabetes	-0.046463	0.0210999	-0.0878181	-0.00510792	0.027662			42	Multivariable Egger Intercept	8.13851	NAFLD	GIANT_2015_WC-and-NAFLD-on-Scott_Type2Diabetes
GIANT_2015_WC	Nikpay_CAD	0.459253	0.101896	0.25954	0.658965	6.57278e-06	128.932	5.06277e-11	43	Multivariable IVW	42.5791	none	GIANT_2015_WC-and-NAFLD-on-Nikpay_CAD
NAFLD	Nikpay_CAD	-0.0708877	0.0546021	-0.177906	0.0361304	0.194198	128.932	5.06277e-11	43	Multivariable IVW	7.96538	none	GIANT_2015_WC-and-NAFLD-on-Nikpay_CAD
GIANT_2015_WC	Nikpay_CAD	0.456682	0.0891516	0.281948	0.631416	3.01466e-07			43	Multivariable Median	42.5791	none	GIANT_2015_WC-and-NAFLD-on-Nikpay_CAD
NAFLD	Nikpay_CAD	-0.0631724	0.0459231	-0.15318	0.0268351	0.168941			43	Multivariable Median	7.96538	none	GIANT_2015_WC-and-NAFLD-on-Nikpay_CAD
GIANT_2015_WC	Nikpay_CAD	0.566847	0.0633738	0.442637	0.691057	3.73636e-19			43	Multivariable Lasso	42.5791	none	GIANT_2015_WC-and-NAFLD-on-Nikpay_CAD
NAFLD	Nikpay_CAD	-0.0499841	0.0345599	-0.11772	0.0177521	0.148093			43	Multivariable Lasso	7.96538	none	GIANT_2015_WC-and-NAFLD-on-Nikpay_CAD
GIANT_2015_WC	Nikpay_CAD	0.815446	0.253281	0.319025	1.31187	0.001284	121.791	3.41572e-10	43	Multivariable Egger	42.5791	none	GIANT_2015_WC-and-NAFLD-on-Nikpay_CAD
NAFLD	Nikpay_CAD	-0.0870056	0.0547489	-0.194312	0.0203003	0.112021	121.791	3.41572e-10	43	Multivariable Egger	7.96538	none	GIANT_2015_WC-and-NAFLD-on-Nikpay_CAD
GIANT_2015_WC	Nikpay_CAD	-0.0110042	0.00718564	-0.0250878	0.00307936	0.125666			43	Multivariable Egger Intercept	42.5791	none	GIANT_2015_WC-and-NAFLD-on-Nikpay_CAD
NAFLD	Nikpay_CAD	-0.0110042	0.00718564	-0.0250878	0.00307936	0.125666			43	Multivariable Egger Intercept	7.96538	none	GIANT_2015_WC-and-NAFLD-on-Nikpay_CAD
GIANT_2015_WC	Nikpay_CAD	0.459253	0.101896	0.25954	0.658965	6.57278e-06	128.932	5.06277e-11	43	Multivariable IVW	42.5791	GIANT_2015_WC	GIANT_2015_WC-and-NAFLD-on-Nikpay_CAD
NAFLD	Nikpay_CAD	-0.0708877	0.0546021	-0.177906	0.0361304	0.194198	128.932	5.06277e-11	43	Multivariable IVW	7.96538	GIANT_2015_WC	GIANT_2015_WC-and-NAFLD-on-Nikpay_CAD
GIANT_2015_WC	Nikpay_CAD	0.456682	0.0891516	0.281948	0.631416	3.01466e-07			43	Multivariable Median	42.5791	GIANT_2015_WC	GIANT_2015_WC-and-NAFLD-on-Nikpay_CAD
NAFLD	Nikpay_CAD	-0.0631724	0.0459231	-0.15318	0.0268351	0.168941			43	Multivariable Median	7.96538	GIANT_2015_WC	GIANT_2015_WC-and-NAFLD-on-Nikpay_CAD
GIANT_2015_WC	Nikpay_CAD	0.566847	0.0633738	0.442637	0.691057	3.73636e-19			43	Multivariable Lasso	42.5791	GIANT_2015_WC	GIANT_2015_WC-and-NAFLD-on-Nikpay_CAD
NAFLD	Nikpay_CAD	-0.0499841	0.0345599	-0.11772	0.0177521	0.148093			43	Multivariable Lasso	7.96538	GIANT_2015_WC	GIANT_2015_WC-and-NAFLD-on-Nikpay_CAD
GIANT_2015_WC	Nikpay_CAD	0.815446	0.253281	0.319025	1.31187	0.001284	121.791	3.41572e-10	43	Multivariable Egger	42.5791	GIANT_2015_WC	GIANT_2015_WC-and-NAFLD-on-Nikpay_CAD
NAFLD	Nikpay_CAD	-0.0870056	0.0547489	-0.194312	0.0203003	0.112021	121.791	3.41572e-10	43	Multivariable Egger	7.96538	GIANT_2015_WC	GIANT_2015_WC-and-NAFLD-on-Nikpay_CAD
GIANT_2015_WC	Nikpay_CAD	-0.0110042	0.00718564	-0.0250878	0.00307936	0.125666			43	Multivariable Egger Intercept	42.5791	GIANT_2015_WC	GIANT_2015_WC-and-NAFLD-on-Nikpay_CAD
NAFLD	Nikpay_CAD	-0.0110042	0.00718564	-0.0250878	0.00307936	0.125666			43	Multivariable Egger Intercept	7.96538	GIANT_2015_WC	GIANT_2015_WC-and-NAFLD-on-Nikpay_CAD
GIANT_2015_WC	Nikpay_CAD	0.44378	0.102395	0.24309	0.64447	1.46414e-05	124.82	1.18572e-10	42	Multivariable IVW	43.8427	NAFLD	GIANT_2015_WC-and-NAFLD-on-Nikpay_CAD
NAFLD	Nikpay_CAD	-0.0741716	0.054467	-0.180925	0.0325817	0.17327	124.82	1.18572e-10	42	Multivariable IVW	8.13851	NAFLD	GIANT_2015_WC-and-NAFLD-on-Nikpay_CAD
GIANT_2015_WC	Nikpay_CAD	0.456682	0.0876996	0.284794	0.62857	1.91566e-07			42	Multivariable Median	43.8427	NAFLD	GIANT_2015_WC-and-NAFLD-on-Nikpay_CAD
NAFLD	Nikpay_CAD	-0.0631724	0.0453093	-0.151977	0.0256321	0.163242			42	Multivariable Median	8.13851	NAFLD	GIANT_2015_WC-and-NAFLD-on-Nikpay_CAD
GIANT_2015_WC	Nikpay_CAD	0.551792	0.0640114	0.426331	0.677252	6.68356e-18			42	Multivariable Lasso	43.8427	NAFLD	GIANT_2015_WC-and-NAFLD-on-Nikpay_CAD
NAFLD	Nikpay_CAD	-0.0530627	0.034609	-0.120895	0.0147697	0.125226			42	Multivariable Lasso	8.13851	NAFLD	GIANT_2015_WC-and-NAFLD-on-Nikpay_CAD
GIANT_2015_WC	Nikpay_CAD	0.794062	0.253127	0.297941	1.29018	0.00170683	117.938	7.29023e-10	42	Multivariable Egger	43.8427	NAFLD	GIANT_2015_WC-and-NAFLD-on-Nikpay_CAD
NAFLD	Nikpay_CAD	-0.0898958	0.0546223	-0.196954	0.0171618	0.0998106	117.938	7.29023e-10	42	Multivariable Egger	8.13851	NAFLD	GIANT_2015_WC-and-NAFLD-on-Nikpay_CAD
GIANT_2015_WC	Nikpay_CAD	-0.0108065	0.00716328	-0.0248462	0.00323331	0.131403			42	Multivariable Egger Intercept	43.8427	NAFLD	GIANT_2015_WC-and-NAFLD-on-Nikpay_CAD
NAFLD	Nikpay_CAD	-0.0108065	0.00716328	-0.0248462	0.00323331	0.131403			42	Multivariable Egger Intercept	8.13851	NAFLD	GIANT_2015_WC-and-NAFLD-on-Nikpay_CAD
Fat_Liver	Mahajan_Type2diabetes	0.182213	0.0735146	0.0381266	0.326298	0.0131903	268.341	3.58564e-35	43	Multivariable IVW	18.5261	none	GIANT_2015_WC-and-Fat_Liver-on-Mahajan_Type2diabetes
GIANT_2015_WC	Mahajan_Type2diabetes	1.09987	0.0993212	0.905207	1.29454	1.67938e-28	268.341	3.58564e-35	43	Multivariable IVW	49.4869	none	GIANT_2015_WC-and-Fat_Liver-on-Mahajan_Type2diabetes
Fat_Liver	Mahajan_Type2diabetes	0.224934	0.0503676	0.126215	0.323653	7.97549e-06			43	Multivariable Median	18.5261	none	GIANT_2015_WC-and-Fat_Liver-on-Mahajan_Type2diabetes
GIANT_2015_WC	Mahajan_Type2diabetes	1.13593	0.0810198	0.977139	1.29473	1.16863e-44			43	Multivariable Median	49.4869	none	GIANT_2015_WC-and-Fat_Liver-on-Mahajan_Type2diabetes
Fat_Liver	Mahajan_Type2diabetes	0.21897	0.0300895	0.159995	0.277944	3.40628e-13			43	Multivariable Lasso	18.5261	none	GIANT_2015_WC-and-Fat_Liver-on-Mahajan_Type2diabetes
GIANT_2015_WC	Mahajan_Type2diabetes	1.12593	0.0504503	1.02705	1.22481	2.49309e-110			43	Multivariable Lasso	49.4869	none	GIANT_2015_WC-and-Fat_Liver-on-Mahajan_Type2diabetes
Fat_Liver	Mahajan_Type2diabetes	0.220942	0.0812898	0.0616173	0.380267	0.00656858	260.415	4.09701e-34	43	Multivariable Egger	18.5261	none	GIANT_2015_WC-and-Fat_Liver-on-Mahajan_Type2diabetes
GIANT_2015_WC	Mahajan_Type2diabetes	1.15419	0.110617	0.937384	1.37099	1.73222e-25	260.415	4.09701e-34	43	Multivariable Egger	49.4869	none	GIANT_2015_WC-and-Fat_Liver-on-Mahajan_Type2diabetes
Fat_Liver	Mahajan_Type2diabetes	-0.00382614	0.00346773	-0.0106228	0.00297048	0.269872			43	Multivariable Egger Intercept	18.5261	none	GIANT_2015_WC-and-Fat_Liver-on-Mahajan_Type2diabetes
GIANT_2015_WC	Mahajan_Type2diabetes	-0.00382614	0.00346773	-0.0106228	0.00297048	0.269872			43	Multivariable Egger Intercept	49.4869	none	GIANT_2015_WC-and-Fat_Liver-on-Mahajan_Type2diabetes
Fat_Liver	Mahajan_Type2diabetes	0.268465	0.230279	-0.182874	0.719804	0.243685	2592.83	0	45	Multivariable IVW	16.6497	GIANT_2015_WC	GIANT_2015_WC-and-Fat_Liver-on-Mahajan_Type2diabetes
GIANT_2015_WC	Mahajan_Type2diabetes	0.807572	0.294137	0.231074	1.38407	0.00604069	2592.83	0	45	Multivariable IVW	49.0959	GIANT_2015_WC	GIANT_2015_WC-and-Fat_Liver-on-Mahajan_Type2diabetes
Fat_Liver	Mahajan_Type2diabetes	0.224493	0.0429308	0.140351	0.308636	1.70249e-07			45	Multivariable Median	16.6497	GIANT_2015_WC	GIANT_2015_WC-and-Fat_Liver-on-Mahajan_Type2diabetes
GIANT_2015_WC	Mahajan_Type2diabetes	1.09199	0.079761	0.935661	1.24832	1.15283e-42			45	Multivariable Median	49.0959	GIANT_2015_WC	GIANT_2015_WC-and-Fat_Liver-on-Mahajan_Type2diabetes
Fat_Liver	Mahajan_Type2diabetes	0.221257	0.0300689	0.162323	0.280191	1.86232e-13			45	Multivariable Lasso	16.6497	GIANT_2015_WC	GIANT_2015_WC-and-Fat_Liver-on-Mahajan_Type2diabetes
GIANT_2015_WC	Mahajan_Type2diabetes	1.1106	0.0498946	1.01281	1.20839	9.24916e-110			45	Multivariable Lasso	49.0959	GIANT_2015_WC	GIANT_2015_WC-and-Fat_Liver-on-Mahajan_Type2diabetes
Fat_Liver	Mahajan_Type2diabetes	0.15584	0.250041	-0.334231	0.645912	0.533115	2515.66	0	45	Multivariable Egger	16.6497	GIANT_2015_WC	GIANT_2015_WC-and-Fat_Liver-on-Mahajan_Type2diabetes
GIANT_2015_WC	Mahajan_Type2diabetes	0.660703	0.320441	0.0326499	1.28876	0.0392216	2515.66	0	45	Multivariable Egger	49.0959	GIANT_2015_WC	GIANT_2015_WC-and-Fat_Liver-on-Mahajan_Type2diabetes
Fat_Liver	Mahajan_Type2diabetes	0.0112626	0.00992248	-0.00818506	0.0307104	0.256349			45	Multivariable Egger Intercept	16.6497	GIANT_2015_WC	GIANT_2015_WC-and-Fat_Liver-on-Mahajan_Type2diabetes
GIANT_2015_WC	Mahajan_Type2diabetes	0.0112626	0.00992248	-0.00818506	0.0307104	0.256349			45	Multivariable Egger Intercept	49.0959	GIANT_2015_WC	GIANT_2015_WC-and-Fat_Liver-on-Mahajan_Type2diabetes
Fat_Liver	Mahajan_Type2diabetes	0.182213	0.0735146	0.0381266	0.326298	0.0131903	268.341	3.58564e-35	43	Multivariable IVW	18.5261	Fat_Liver	GIANT_2015_WC-and-Fat_Liver-on-Mahajan_Type2diabetes
GIANT_2015_WC	Mahajan_Type2diabetes	1.09987	0.0993212	0.905207	1.29454	1.67938e-28	268.341	3.58564e-35	43	Multivariable IVW	49.4869	Fat_Liver	GIANT_2015_WC-and-Fat_Liver-on-Mahajan_Type2diabetes
Fat_Liver	Mahajan_Type2diabetes	0.224934	0.0503676	0.126215	0.323653	7.97549e-06			43	Multivariable Median	18.5261	Fat_Liver	GIANT_2015_WC-and-Fat_Liver-on-Mahajan_Type2diabetes
GIANT_2015_WC	Mahajan_Type2diabetes	1.13593	0.0810198	0.977139	1.29473	1.16863e-44			43	Multivariable Median	49.4869	Fat_Liver	GIANT_2015_WC-and-Fat_Liver-on-Mahajan_Type2diabetes
Fat_Liver	Mahajan_Type2diabetes	0.21897	0.0300895	0.159995	0.277944	3.40628e-13			43	Multivariable Lasso	18.5261	Fat_Liver	GIANT_2015_WC-and-Fat_Liver-on-Mahajan_Type2diabetes
GIANT_2015_WC	Mahajan_Type2diabetes	1.12593	0.0504503	1.02705	1.22481	2.49309e-110			43	Multivariable Lasso	49.4869	Fat_Liver	GIANT_2015_WC-and-Fat_Liver-on-Mahajan_Type2diabetes
Fat_Liver	Mahajan_Type2diabetes	0.220942	0.0812898	0.0616173	0.380267	0.00656858	260.415	4.09701e-34	43	Multivariable Egger	18.5261	Fat_Liver	GIANT_2015_WC-and-Fat_Liver-on-Mahajan_Type2diabetes
GIANT_2015_WC	Mahajan_Type2diabetes	1.15419	0.110617	0.937384	1.37099	1.73222e-25	260.415	4.09701e-34	43	Multivariable Egger	49.4869	Fat_Liver	GIANT_2015_WC-and-Fat_Liver-on-Mahajan_Type2diabetes
Fat_Liver	Mahajan_Type2diabetes	-0.00382614	0.00346773	-0.0106228	0.00297048	0.269872			43	Multivariable Egger Intercept	18.5261	Fat_Liver	GIANT_2015_WC-and-Fat_Liver-on-Mahajan_Type2diabetes
GIANT_2015_WC	Mahajan_Type2diabetes	-0.00382614	0.00346773	-0.0106228	0.00297048	0.269872			43	Multivariable Egger Intercept	49.4869	Fat_Liver	GIANT_2015_WC-and-Fat_Liver-on-Mahajan_Type2diabetes
Fat_Liver	van_der_Harst_CAD	-0.0546795	0.0454701	-0.143799	0.0344403	0.229155	130.347	3.07344e-11	43	Multivariable IVW	18.5261	none	GIANT_2015_WC-and-Fat_Liver-on-van_der_Harst_CAD
GIANT_2015_WC	van_der_Harst_CAD	0.381472	0.0568576	0.270033	0.492911	1.95623e-11	130.347	3.07344e-11	43	Multivariable IVW	49.4869	none	GIANT_2015_WC-and-Fat_Liver-on-van_der_Harst_CAD
Fat_Liver	van_der_Harst_CAD	-0.0959624	0.0538718	-0.201549	0.00962434	0.0748616			43	Multivariable Median	18.5261	none	GIANT_2015_WC-and-Fat_Liver-on-van_der_Harst_CAD
GIANT_2015_WC	van_der_Harst_CAD	0.426417	0.0522667	0.323976	0.528858	3.39251e-16			43	Multivariable Median	49.4869	none	GIANT_2015_WC-and-Fat_Liver-on-van_der_Harst_CAD
Fat_Liver	van_der_Harst_CAD	-0.156989	0.0924913	-0.338268	0.0242908	0.0896331			43	Multivariable Lasso	18.5261	none	GIANT_2015_WC-and-Fat_Liver-on-van_der_Harst_CAD
GIANT_2015_WC	van_der_Harst_CAD	0.436215	0.0417394	0.354407	0.518023	1.45138e-25			43	Multivariable Lasso	49.4869	none	GIANT_2015_WC-and-Fat_Liver-on-van_der_Harst_CAD
Fat_Liver	van_der_Harst_CAD	-0.0412569	0.0506618	-0.140552	0.0580383	0.415439	129.103	2.60855e-11	43	Multivariable Egger	18.5261	none	GIANT_2015_WC-and-Fat_Liver-on-van_der_Harst_CAD
GIANT_2015_WC	van_der_Harst_CAD	0.398803	0.0637302	0.273894	0.523712	3.90759e-10	129.103	2.60855e-11	43	Multivariable Egger	49.4869	none	GIANT_2015_WC-and-Fat_Liver-on-van_der_Harst_CAD
Fat_Liver	van_der_Harst_CAD	-0.00123675	0.00199243	-0.00514185	0.00266835	0.534783			43	Multivariable Egger Intercept	18.5261	none	GIANT_2015_WC-and-Fat_Liver-on-van_der_Harst_CAD
GIANT_2015_WC	van_der_Harst_CAD	-0.00123675	0.00199243	-0.00514185	0.00266835	0.534783			43	Multivariable Egger Intercept	49.4869	none	GIANT_2015_WC-and-Fat_Liver-on-van_der_Harst_CAD
Fat_Liver	van_der_Harst_CAD	-0.0629505	0.0544436	-0.169658	0.043757	0.247578	184.75	1.7322e-19	45	Multivariable IVW	16.6497	GIANT_2015_WC	GIANT_2015_WC-and-Fat_Liver-on-van_der_Harst_CAD
GIANT_2015_WC	van_der_Harst_CAD	0.36491	0.0647189	0.238064	0.491757	1.7165e-08	184.75	1.7322e-19	45	Multivariable IVW	49.0959	GIANT_2015_WC	GIANT_2015_WC-and-Fat_Liver-on-van_der_Harst_CAD
Fat_Liver	van_der_Harst_CAD	-0.0959624	0.0430759	-0.18039	-0.0115351	0.0258972			45	Multivariable Median	16.6497	GIANT_2015_WC	GIANT_2015_WC-and-Fat_Liver-on-van_der_Harst_CAD
GIANT_2015_WC	van_der_Harst_CAD	0.426417	0.0512905	0.32589	0.526945	9.27098e-17			45	Multivariable Median	49.0959	GIANT_2015_WC	GIANT_2015_WC-and-Fat_Liver-on-van_der_Harst_CAD
Fat_Liver	van_der_Harst_CAD	-0.104907	0.0281194	-0.160019	-0.0497936	0.000190906			45	Multivariable Lasso	16.6497	GIANT_2015_WC	GIANT_2015_WC-and-Fat_Liver-on-van_der_Harst_CAD
GIANT_2015_WC	van_der_Harst_CAD	0.448836	0.0348043	0.380621	0.517051	4.74078e-38			45	Multivariable Lasso	49.0959	GIANT_2015_WC	GIANT_2015_WC-and-Fat_Liver-on-van_der_Harst_CAD
Fat_Liver	van_der_Harst_CAD	-0.0766106	0.0598141	-0.193844	0.0406229	0.20026	183.313	1.43405e-19	45	Multivariable Egger	16.6497	GIANT_2015_WC	GIANT_2015_WC-and-Fat_Liver-on-van_der_Harst_CAD
GIANT_2015_WC	van_der_Harst_CAD	0.348557	0.071183	0.209041	0.488073	9.74899e-07	183.313	1.43405e-19	45	Multivariable Egger	49.0959	GIANT_2015_WC	GIANT_2015_WC-and-Fat_Liver-on-van_der_Harst_CAD
Fat_Liver	van_der_Harst_CAD	0.00126309	0.0022011	-0.00305099	0.00557717	0.566074			45	Multivariable Egger Intercept	16.6497	GIANT_2015_WC	GIANT_2015_WC-and-Fat_Liver-on-van_der_Harst_CAD
GIANT_2015_WC	van_der_Harst_CAD	0.00126309	0.0022011	-0.00305099	0.00557717	0.566074			45	Multivariable Egger Intercept	49.0959	GIANT_2015_WC	GIANT_2015_WC-and-Fat_Liver-on-van_der_Harst_CAD
Fat_Liver	van_der_Harst_CAD	-0.0546795	0.0454701	-0.143799	0.0344403	0.229155	130.347	3.07344e-11	43	Multivariable IVW	18.5261	Fat_Liver	GIANT_2015_WC-and-Fat_Liver-on-van_der_Harst_CAD
GIANT_2015_WC	van_der_Harst_CAD	0.381472	0.0568576	0.270033	0.492911	1.95623e-11	130.347	3.07344e-11	43	Multivariable IVW	49.4869	Fat_Liver	GIANT_2015_WC-and-Fat_Liver-on-van_der_Harst_CAD
Fat_Liver	van_der_Harst_CAD	-0.0959624	0.0538718	-0.201549	0.00962434	0.0748616			43	Multivariable Median	18.5261	Fat_Liver	GIANT_2015_WC-and-Fat_Liver-on-van_der_Harst_CAD
GIANT_2015_WC	van_der_Harst_CAD	0.426417	0.0522667	0.323976	0.528858	3.39251e-16			43	Multivariable Median	49.4869	Fat_Liver	GIANT_2015_WC-and-Fat_Liver-on-van_der_Harst_CAD
Fat_Liver	van_der_Harst_CAD	-0.156989	0.0924913	-0.338268	0.0242908	0.0896331			43	Multivariable Lasso	18.5261	Fat_Liver	GIANT_2015_WC-and-Fat_Liver-on-van_der_Harst_CAD
GIANT_2015_WC	van_der_Harst_CAD	0.436215	0.0417394	0.354407	0.518023	1.45138e-25			43	Multivariable Lasso	49.4869	Fat_Liver	GIANT_2015_WC-and-Fat_Liver-on-van_der_Harst_CAD
Fat_Liver	van_der_Harst_CAD	-0.0412569	0.0506618	-0.140552	0.0580383	0.415439	129.103	2.60855e-11	43	Multivariable Egger	18.5261	Fat_Liver	GIANT_2015_WC-and-Fat_Liver-on-van_der_Harst_CAD
GIANT_2015_WC	van_der_Harst_CAD	0.398803	0.0637302	0.273894	0.523712	3.90759e-10	129.103	2.60855e-11	43	Multivariable Egger	49.4869	Fat_Liver	GIANT_2015_WC-and-Fat_Liver-on-van_der_Harst_CAD
Fat_Liver	van_der_Harst_CAD	-0.00123675	0.00199243	-0.00514185	0.00266835	0.534783			43	Multivariable Egger Intercept	18.5261	Fat_Liver	GIANT_2015_WC-and-Fat_Liver-on-van_der_Harst_CAD
GIANT_2015_WC	van_der_Harst_CAD	-0.00123675	0.00199243	-0.00514185	0.00266835	0.534783			43	Multivariable Egger Intercept	49.4869	Fat_Liver	GIANT_2015_WC-and-Fat_Liver-on-van_der_Harst_CAD
Fat_Liver	Scott_Type2Diabetes	0.217625	0.0762123	0.0682514	0.366998	0.00429682	82.9007	0.000117041	43	Multivariable IVW	18.5261	none	GIANT_2015_WC-and-Fat_Liver-on-Scott_Type2Diabetes
GIANT_2015_WC	Scott_Type2Diabetes	1.08507	0.106057	0.877202	1.29294	1.43964e-24	82.9007	0.000117041	43	Multivariable IVW	49.4869	none	GIANT_2015_WC-and-Fat_Liver-on-Scott_Type2Diabetes
Fat_Liver	Scott_Type2Diabetes	0.258913	0.074911	0.11209	0.405736	0.000547688			43	Multivariable Median	18.5261	none	GIANT_2015_WC-and-Fat_Liver-on-Scott_Type2Diabetes
GIANT_2015_WC	Scott_Type2Diabetes	1.04759	0.129525	0.793723	1.30145	6.06944e-16			43	Multivariable Median	49.4869	none	GIANT_2015_WC-and-Fat_Liver-on-Scott_Type2Diabetes
Fat_Liver	Scott_Type2Diabetes	0.230174	0.0565504	0.119337	0.34101	4.69652e-05			43	Multivariable Lasso	18.5261	none	GIANT_2015_WC-and-Fat_Liver-on-Scott_Type2Diabetes
GIANT_2015_WC	Scott_Type2Diabetes	1.02474	0.0896913	0.848946	1.20053	3.13073e-30			43	Multivariable Lasso	49.4869	none	GIANT_2015_WC-and-Fat_Liver-on-Scott_Type2Diabetes
Fat_Liver	Scott_Type2Diabetes	0.271452	0.0832288	0.108326	0.434577	0.0011082	78.4934	0.000264898	43	Multivariable Egger	18.5261	none	GIANT_2015_WC-and-Fat_Liver-on-Scott_Type2Diabetes
GIANT_2015_WC	Scott_Type2Diabetes	1.16423	0.117074	0.934769	1.39369	2.66843e-23	78.4934	0.000264898	43	Multivariable Egger	49.4869	none	GIANT_2015_WC-and-Fat_Liver-on-Scott_Type2Diabetes
Fat_Liver	Scott_Type2Diabetes	-0.00555399	0.00370598	-0.0128176	0.00170961	0.133963			43	Multivariable Egger Intercept	18.5261	none	GIANT_2015_WC-and-Fat_Liver-on-Scott_Type2Diabetes
GIANT_2015_WC	Scott_Type2Diabetes	-0.00555399	0.00370598	-0.0128176	0.00170961	0.133963			43	Multivariable Egger Intercept	49.4869	none	GIANT_2015_WC-and-Fat_Liver-on-Scott_Type2Diabetes
Fat_Liver	Scott_Type2Diabetes	0.304705	0.217859	-0.12229	0.7317	0.161922	672.998	4.42717e-114	45	Multivariable IVW	16.6497	GIANT_2015_WC	GIANT_2015_WC-and-Fat_Liver-on-Scott_Type2Diabetes
GIANT_2015_WC	Scott_Type2Diabetes	0.769576	0.287574	0.205942	1.33321	0.00744846	672.998	4.42717e-114	45	Multivariable IVW	49.0959	GIANT_2015_WC	GIANT_2015_WC-and-Fat_Liver-on-Scott_Type2Diabetes
Fat_Liver	Scott_Type2Diabetes	0.258178	0.067123	0.12662	0.389737	0.000119891			45	Multivariable Median	16.6497	GIANT_2015_WC	GIANT_2015_WC-and-Fat_Liver-on-Scott_Type2Diabetes
GIANT_2015_WC	Scott_Type2Diabetes	0.974284	0.127293	0.724795	1.22377	1.94988e-14			45	Multivariable Median	49.0959	GIANT_2015_WC	GIANT_2015_WC-and-Fat_Liver-on-Scott_Type2Diabetes
Fat_Liver	Scott_Type2Diabetes	0.253	0.0594954	0.136391	0.369608	2.1147e-05			45	Multivariable Lasso	16.6497	GIANT_2015_WC	GIANT_2015_WC-and-Fat_Liver-on-Scott_Type2Diabetes
GIANT_2015_WC	Scott_Type2Diabetes	0.977404	0.0911066	0.798838	1.15597	7.51035e-27			45	Multivariable Lasso	49.0959	GIANT_2015_WC	GIANT_2015_WC-and-Fat_Liver-on-Scott_Type2Diabetes
Fat_Liver	Scott_Type2Diabetes	0.200491	0.236828	-0.263683	0.664666	0.397236	653.937	8.5259e-111	45	Multivariable Egger	16.6497	GIANT_2015_WC	GIANT_2015_WC-and-Fat_Liver-on-Scott_Type2Diabetes
GIANT_2015_WC	Scott_Type2Diabetes	0.628833	0.313768	0.0138578	1.24381	0.0450562	653.937	8.5259e-111	45	Multivariable Egger	49.0959	GIANT_2015_WC	GIANT_2015_WC-and-Fat_Liver-on-Scott_Type2Diabetes
Fat_Liver	Scott_Type2Diabetes	0.0108408	0.00979793	-0.00836275	0.0300444	0.268535			45	Multivariable Egger Intercept	16.6497	GIANT_2015_WC	GIANT_2015_WC-and-Fat_Liver-on-Scott_Type2Diabetes
GIANT_2015_WC	Scott_Type2Diabetes	0.0108408	0.00979793	-0.00836275	0.0300444	0.268535			45	Multivariable Egger Intercept	49.0959	GIANT_2015_WC	GIANT_2015_WC-and-Fat_Liver-on-Scott_Type2Diabetes
Fat_Liver	Scott_Type2Diabetes	0.217625	0.0762123	0.0682514	0.366998	0.00429682	82.9007	0.000117041	43	Multivariable IVW	18.5261	Fat_Liver	GIANT_2015_WC-and-Fat_Liver-on-Scott_Type2Diabetes
GIANT_2015_WC	Scott_Type2Diabetes	1.08507	0.106057	0.877202	1.29294	1.43964e-24	82.9007	0.000117041	43	Multivariable IVW	49.4869	Fat_Liver	GIANT_2015_WC-and-Fat_Liver-on-Scott_Type2Diabetes
Fat_Liver	Scott_Type2Diabetes	0.258913	0.074911	0.11209	0.405736	0.000547688			43	Multivariable Median	18.5261	Fat_Liver	GIANT_2015_WC-and-Fat_Liver-on-Scott_Type2Diabetes
GIANT_2015_WC	Scott_Type2Diabetes	1.04759	0.129525	0.793723	1.30145	6.06944e-16			43	Multivariable Median	49.4869	Fat_Liver	GIANT_2015_WC-and-Fat_Liver-on-Scott_Type2Diabetes
Fat_Liver	Scott_Type2Diabetes	0.230174	0.0565504	0.119337	0.34101	4.69652e-05			43	Multivariable Lasso	18.5261	Fat_Liver	GIANT_2015_WC-and-Fat_Liver-on-Scott_Type2Diabetes
GIANT_2015_WC	Scott_Type2Diabetes	1.02474	0.0896913	0.848946	1.20053	3.13073e-30			43	Multivariable Lasso	49.4869	Fat_Liver	GIANT_2015_WC-and-Fat_Liver-on-Scott_Type2Diabetes
Fat_Liver	Scott_Type2Diabetes	0.271452	0.0832288	0.108326	0.434577	0.0011082	78.4934	0.000264898	43	Multivariable Egger	18.5261	Fat_Liver	GIANT_2015_WC-and-Fat_Liver-on-Scott_Type2Diabetes
GIANT_2015_WC	Scott_Type2Diabetes	1.16423	0.117074	0.934769	1.39369	2.66843e-23	78.4934	0.000264898	43	Multivariable Egger	49.4869	Fat_Liver	GIANT_2015_WC-and-Fat_Liver-on-Scott_Type2Diabetes
Fat_Liver	Scott_Type2Diabetes	-0.00555399	0.00370598	-0.0128176	0.00170961	0.133963			43	Multivariable Egger Intercept	18.5261	Fat_Liver	GIANT_2015_WC-and-Fat_Liver-on-Scott_Type2Diabetes
GIANT_2015_WC	Scott_Type2Diabetes	-0.00555399	0.00370598	-0.0128176	0.00170961	0.133963			43	Multivariable Egger Intercept	49.4869	Fat_Liver	GIANT_2015_WC-and-Fat_Liver-on-Scott_Type2Diabetes
Fat_Liver	Nikpay_CAD	-0.0158407	0.0533231	-0.120352	0.0886707	0.766414	66.1192	0.00773401	43	Multivariable IVW	18.5261	none	GIANT_2015_WC-and-Fat_Liver-on-Nikpay_CAD
GIANT_2015_WC	Nikpay_CAD	0.547763	0.0728108	0.405057	0.69047	5.34922e-14	66.1192	0.00773401	43	Multivariable IVW	49.4869	none	GIANT_2015_WC-and-Fat_Liver-on-Nikpay_CAD
Fat_Liver	Nikpay_CAD	0.0415548	0.0849699	-0.124983	0.208093	0.624804			43	Multivariable Median	18.5261	none	GIANT_2015_WC-and-Fat_Liver-on-Nikpay_CAD
GIANT_2015_WC	Nikpay_CAD	0.478259	0.0861597	0.309389	0.647129	2.84306e-08			43	Multivariable Median	49.4869	none	GIANT_2015_WC-and-Fat_Liver-on-Nikpay_CAD
Fat_Liver	Nikpay_CAD	-0.0411391	0.0429193	-0.125259	0.0429813	0.3378			43	Multivariable Lasso	18.5261	none	GIANT_2015_WC-and-Fat_Liver-on-Nikpay_CAD
GIANT_2015_WC	Nikpay_CAD	0.520303	0.0598724	0.402956	0.637651	3.61789e-18			43	Multivariable Lasso	49.4869	none	GIANT_2015_WC-and-Fat_Liver-on-Nikpay_CAD
Fat_Liver	Nikpay_CAD	-0.0367697	0.0592592	-0.152916	0.0793762	0.534935	65.0167	0.00744911	43	Multivariable Egger	18.5261	none	GIANT_2015_WC-and-Fat_Liver-on-Nikpay_CAD
GIANT_2015_WC	Nikpay_CAD	0.518218	0.0814269	0.358624	0.677812	1.96293e-10	65.0167	0.00744911	43	Multivariable Egger	49.4869	none	GIANT_2015_WC-and-Fat_Liver-on-Nikpay_CAD
Fat_Liver	Nikpay_CAD	0.00209731	0.00254662	-0.00289398	0.00708859	0.410187			43	Multivariable Egger Intercept	18.5261	none	GIANT_2015_WC-and-Fat_Liver-on-Nikpay_CAD
GIANT_2015_WC	Nikpay_CAD	0.00209731	0.00254662	-0.00289398	0.00708859	0.410187			43	Multivariable Egger Intercept	49.4869	none	GIANT_2015_WC-and-Fat_Liver-on-Nikpay_CAD
Fat_Liver	Nikpay_CAD	-0.0154107	0.071095	-0.154754	0.123933	0.828394	116.101	1.21826e-08	45	Multivariable IVW	16.6497	GIANT_2015_WC	GIANT_2015_WC-and-Fat_Liver-on-Nikpay_CAD
GIANT_2015_WC	Nikpay_CAD	0.499975	0.0920091	0.319641	0.68031	5.51111e-08	116.101	1.21826e-08	45	Multivariable IVW	49.0959	GIANT_2015_WC	GIANT_2015_WC-and-Fat_Liver-on-Nikpay_CAD
Fat_Liver	Nikpay_CAD	0.0415548	0.0754979	-0.106418	0.189528	0.582039			45	Multivariable Median	16.6497	GIANT_2015_WC	GIANT_2015_WC-and-Fat_Liver-on-Nikpay_CAD
GIANT_2015_WC	Nikpay_CAD	0.478259	0.0864496	0.30882	0.647697	3.16198e-08			45	Multivariable Median	49.0959	GIANT_2015_WC	GIANT_2015_WC-and-Fat_Liver-on-Nikpay_CAD
Fat_Liver	Nikpay_CAD	-0.0596233	0.0443543	-0.146556	0.0273094	0.178867			45	Multivariable Lasso	16.6497	GIANT_2015_WC	GIANT_2015_WC-and-Fat_Liver-on-Nikpay_CAD
GIANT_2015_WC	Nikpay_CAD	0.542364	0.0592655	0.426206	0.658522	5.61805e-20			45	Multivariable Lasso	49.0959	GIANT_2015_WC	GIANT_2015_WC-and-Fat_Liver-on-Nikpay_CAD
Fat_Liver	Nikpay_CAD	-0.0772454	0.074489	-0.223241	0.0687503	0.299734	105.057	2.56805e-07	45	Multivariable Egger	16.6497	GIANT_2015_WC	GIANT_2015_WC-and-Fat_Liver-on-Nikpay_CAD
GIANT_2015_WC	Nikpay_CAD	0.419243	0.0965351	0.230037	0.608448	1.40613e-05	105.057	2.56805e-07	45	Multivariable Egger	49.0959	GIANT_2015_WC	GIANT_2015_WC-and-Fat_Liver-on-Nikpay_CAD
Fat_Liver	Nikpay_CAD	0.00626457	0.00298139	0.000421144	0.012108	0.0356215			45	Multivariable Egger Intercept	16.6497	GIANT_2015_WC	GIANT_2015_WC-and-Fat_Liver-on-Nikpay_CAD
GIANT_2015_WC	Nikpay_CAD	0.00626457	0.00298139	0.000421144	0.012108	0.0356215			45	Multivariable Egger Intercept	49.0959	GIANT_2015_WC	GIANT_2015_WC-and-Fat_Liver-on-Nikpay_CAD
Fat_Liver	Nikpay_CAD	-0.0158407	0.0533231	-0.120352	0.0886707	0.766414	66.1192	0.00773401	43	Multivariable IVW	18.5261	Fat_Liver	GIANT_2015_WC-and-Fat_Liver-on-Nikpay_CAD
GIANT_2015_WC	Nikpay_CAD	0.547763	0.0728108	0.405057	0.69047	5.34922e-14	66.1192	0.00773401	43	Multivariable IVW	49.4869	Fat_Liver	GIANT_2015_WC-and-Fat_Liver-on-Nikpay_CAD
Fat_Liver	Nikpay_CAD	0.0415548	0.0849699	-0.124983	0.208093	0.624804			43	Multivariable Median	18.5261	Fat_Liver	GIANT_2015_WC-and-Fat_Liver-on-Nikpay_CAD
GIANT_2015_WC	Nikpay_CAD	0.478259	0.0861597	0.309389	0.647129	2.84306e-08			43	Multivariable Median	49.4869	Fat_Liver	GIANT_2015_WC-and-Fat_Liver-on-Nikpay_CAD
Fat_Liver	Nikpay_CAD	-0.0411391	0.0429193	-0.125259	0.0429813	0.3378			43	Multivariable Lasso	18.5261	Fat_Liver	GIANT_2015_WC-and-Fat_Liver-on-Nikpay_CAD
GIANT_2015_WC	Nikpay_CAD	0.520303	0.0598724	0.402956	0.637651	3.61789e-18			43	Multivariable Lasso	49.4869	Fat_Liver	GIANT_2015_WC-and-Fat_Liver-on-Nikpay_CAD
Fat_Liver	Nikpay_CAD	-0.0367697	0.0592592	-0.152916	0.0793762	0.534935	65.0167	0.00744911	43	Multivariable Egger	18.5261	Fat_Liver	GIANT_2015_WC-and-Fat_Liver-on-Nikpay_CAD
GIANT_2015_WC	Nikpay_CAD	0.518218	0.0814269	0.358624	0.677812	1.96293e-10	65.0167	0.00744911	43	Multivariable Egger	49.4869	Fat_Liver	GIANT_2015_WC-and-Fat_Liver-on-Nikpay_CAD
Fat_Liver	Nikpay_CAD	0.00209731	0.00254662	-0.00289398	0.00708859	0.410187			43	Multivariable Egger Intercept	18.5261	Fat_Liver	GIANT_2015_WC-and-Fat_Liver-on-Nikpay_CAD
GIANT_2015_WC	Nikpay_CAD	0.00209731	0.00254662	-0.00289398	0.00708859	0.410187			43	Multivariable Egger Intercept	49.4869	Fat_Liver	GIANT_2015_WC-and-Fat_Liver-on-Nikpay_CAD
