# Supplementary material for: Mendelian randomization prioritizes abdominal adiposity as an independent causal factor for liver fat accumulation and cardiometabolic diseases
Source: Commun Med (Lond). 2022 Oct 13;2:130. doi: 10.1038/s43856-022-00196-3 (PMC9561122; doi:10.1038/s43856-022-00196-3)
Supplement: Supplementary file 10 — Supplementary Data 7 [file 43856_2022_196_MOESM10_ESM.xlsx]

## Sheet: Sheet1
id.exposure	id.outcome	outcome	exposure	method	nsnp	b	se	pval	lci	uci	type_of_test
BMI+WHR-_BMI_UKB	Fat_Liver	Fat_Liver	BMI+WHR-_BMI_UKB	Inverse variance weighted	24	-0.817709	0.270317	0.00248632	-1.34753	-0.287888	Primary analysis
BMI+WHR-_BMI_UKB	Fat_Liver	Fat_Liver	BMI+WHR-_BMI_UKB	Weighted mode	24	-0.14712	0.472571	0.758363	-1.07336	0.779119	Consensus methods
BMI+WHR-_BMI_UKB	Fat_Liver	Fat_Liver	BMI+WHR-_BMI_UKB	Weighted median	24	-0.919746	0.309136	0.00292788	-1.52565	-0.313839	Consensus methods
BMI+WHR-_BMI_UKB	Fat_Liver	Fat_Liver	BMI+WHR-_BMI_UKB	MR Egger	24	-0.170386	0.583904	0.773169	-1.31484	0.974066	Pleiotropy test
BMI+WHR-_BMI_UKB	Fat_Liver	Fat_Liver	BMI+WHR-_BMI_UKB	Robust adjusted profile score (RAPS)	24	-0.897223	0.301846	0.00295428	-1.48884	-0.305605	Pleiotropy test
BMI+WHR-_BMI_UKB	Fat_Liver	Fat_Liver	BMI+WHR-_BMI_UKB	MR-PRESSO (outlier-corrected)	23	-0.67606	0.251311	0.0133712	-1.16863	-0.18349	Outlier-robust methods
BMI+WHR-_BMI_UKB	Fat_Liver	Fat_Liver	BMI+WHR-_BMI_UKB	Contamination mixture	24	-0.676766		6.17757e-06	-2.04677	-0.196766	Pleiotropy test
BMI+WHR-_BMI_UKB	NAFLD	NAFLD	BMI+WHR-_BMI_UKB	Inverse variance weighted	24	-1.48388	0.464731	0.00140815	-2.39475	-0.573003	Primary analysis
BMI+WHR-_BMI_UKB	NAFLD	NAFLD	BMI+WHR-_BMI_UKB	Weighted mode	24	-1.82292	0.666766	0.0118288	-3.12978	-0.51606	Consensus methods
BMI+WHR-_BMI_UKB	NAFLD	NAFLD	BMI+WHR-_BMI_UKB	Weighted median	24	-1.92514	0.60721	0.00152194	-3.11527	-0.735008	Consensus methods
BMI+WHR-_BMI_UKB	NAFLD	NAFLD	BMI+WHR-_BMI_UKB	MR Egger	24	-1.08387	1.05228	0.314189	-3.14634	0.978589	Pleiotropy test
BMI+WHR-_BMI_UKB	NAFLD	NAFLD	BMI+WHR-_BMI_UKB	Robust adjusted profile score (RAPS)	24	-1.75938	0.483967	0.000277619	-2.70796	-0.810808	Pleiotropy test
BMI+WHR-_BMI_UKB	NAFLD	NAFLD	BMI+WHR-_BMI_UKB	MR-PRESSO (outlier-corrected)	24	-1.48388	0.464731	0.00404599	-2.39475	-0.573003	Outlier-robust methods
BMI+WHR-_BMI_UKB	NAFLD	NAFLD	BMI+WHR-_BMI_UKB	Contamination mixture	24	-1.84519		3.18485e-05	-2.67519	-1.04519	Pleiotropy test
BMI+WHR-_GIANT_2015_BMI	Fat_Liver	Fat_Liver	BMI+WHR-_GIANT_2015_BMI	Inverse variance weighted	24	-0.740568	0.195913	0.000156768	-1.12456	-0.35658	Primary analysis
BMI+WHR-_GIANT_2015_BMI	Fat_Liver	Fat_Liver	BMI+WHR-_GIANT_2015_BMI	Weighted mode	24	-0.710184	0.377861	0.0729073	-1.45079	0.030424	Consensus methods
BMI+WHR-_GIANT_2015_BMI	Fat_Liver	Fat_Liver	BMI+WHR-_GIANT_2015_BMI	Weighted median	24	-0.648258	0.240171	0.00695165	-1.11899	-0.177523	Consensus methods
BMI+WHR-_GIANT_2015_BMI	Fat_Liver	Fat_Liver	BMI+WHR-_GIANT_2015_BMI	MR Egger	24	0.386622	0.676452	0.573425	-0.939224	1.71247	Pleiotropy test
BMI+WHR-_GIANT_2015_BMI	Fat_Liver	Fat_Liver	BMI+WHR-_GIANT_2015_BMI	Robust adjusted profile score (RAPS)	24	-0.797428	0.218086	0.000255691	-1.22488	-0.36998	Pleiotropy test
BMI+WHR-_GIANT_2015_BMI	Fat_Liver	Fat_Liver	BMI+WHR-_GIANT_2015_BMI	MR-PRESSO (outlier-corrected)	24	-0.740568	0.195913	0.000969702	-1.12456	-0.35658	Outlier-robust methods
BMI+WHR-_GIANT_2015_BMI	Fat_Liver	Fat_Liver	BMI+WHR-_GIANT_2015_BMI	Contamination mixture	24	-1.03266		0.000120709	-1.49266	-0.692656	Pleiotropy test
BMI+WHR-_GIANT_2015_BMI	NAFLD	NAFLD	BMI+WHR-_GIANT_2015_BMI	Inverse variance weighted	24	-1.21752	0.352784	0.000558165	-1.90898	-0.526061	Primary analysis
BMI+WHR-_GIANT_2015_BMI	NAFLD	NAFLD	BMI+WHR-_GIANT_2015_BMI	Weighted mode	24	-1.73875	0.731922	0.0262354	-3.17332	-0.304188	Consensus methods
BMI+WHR-_GIANT_2015_BMI	NAFLD	NAFLD	BMI+WHR-_GIANT_2015_BMI	Weighted median	24	-1.35762	0.468754	0.00377667	-2.27638	-0.438864	Consensus methods
BMI+WHR-_GIANT_2015_BMI	NAFLD	NAFLD	BMI+WHR-_GIANT_2015_BMI	MR Egger	24	-0.572164	1.30091	0.664359	-3.12195	1.97762	Pleiotropy test
BMI+WHR-_GIANT_2015_BMI	NAFLD	NAFLD	BMI+WHR-_GIANT_2015_BMI	Robust adjusted profile score (RAPS)	24	-1.52576	0.368691	3.49854e-05	-2.2484	-0.803128	Pleiotropy test
BMI+WHR-_GIANT_2015_BMI	NAFLD	NAFLD	BMI+WHR-_GIANT_2015_BMI	MR-PRESSO (outlier-corrected)	24	-1.21752	0.352784	0.0021714	-1.90898	-0.526061	Outlier-robust methods
BMI+WHR-_GIANT_2015_BMI	NAFLD	NAFLD	BMI+WHR-_GIANT_2015_BMI	Contamination mixture	24	-1.96701		6.93991e-05	-2.70701	-1.23701	Pleiotropy test
BMI+WHR+_BMI_UKB	Fat_Liver	Fat_Liver	BMI+WHR+_BMI_UKB	Inverse variance weighted	80	0.275034	0.0607149	5.90026e-06	0.156033	0.394036	Primary analysis
BMI+WHR+_BMI_UKB	Fat_Liver	Fat_Liver	BMI+WHR+_BMI_UKB	Weighted mode	80	0.232461	0.0859924	0.00840335	0.0639159	0.401006	Consensus methods
BMI+WHR+_BMI_UKB	Fat_Liver	Fat_Liver	BMI+WHR+_BMI_UKB	Weighted median	80	0.288306	0.063583	5.77857e-06	0.163684	0.412929	Consensus methods
BMI+WHR+_BMI_UKB	Fat_Liver	Fat_Liver	BMI+WHR+_BMI_UKB	MR Egger	80	0.220251	0.128535	0.0905838	-0.0316777	0.472179	Pleiotropy test
BMI+WHR+_BMI_UKB	Fat_Liver	Fat_Liver	BMI+WHR+_BMI_UKB	Robust adjusted profile score (RAPS)	80	0.257639	0.0464414	2.89584e-08	0.166614	0.348665	Pleiotropy test
BMI+WHR+_BMI_UKB	Fat_Liver	Fat_Liver	BMI+WHR+_BMI_UKB	MR-PRESSO (outlier-corrected)	78	0.257261	0.0443759	1.40645e-07	0.170284	0.344238	Outlier-robust methods
BMI+WHR+_BMI_UKB	Fat_Liver	Fat_Liver	BMI+WHR+_BMI_UKB	Contamination mixture	80	0.277669		4.22112e-08	0.187669	0.347669	Pleiotropy test
BMI+WHR+_BMI_UKB	NAFLD	NAFLD	BMI+WHR+_BMI_UKB	Inverse variance weighted	80	0.479149	0.104269	4.32109e-06	0.274781	0.683516	Primary analysis
BMI+WHR+_BMI_UKB	NAFLD	NAFLD	BMI+WHR+_BMI_UKB	Weighted mode	80	0.131303	0.216804	0.546496	-0.293632	0.556238	Consensus methods
BMI+WHR+_BMI_UKB	NAFLD	NAFLD	BMI+WHR+_BMI_UKB	Weighted median	80	0.361735	0.1381	0.00880944	0.0910582	0.632412	Consensus methods
BMI+WHR+_BMI_UKB	NAFLD	NAFLD	BMI+WHR+_BMI_UKB	MR Egger	80	0.279419	0.217925	0.203577	-0.147713	0.706551	Pleiotropy test
BMI+WHR+_BMI_UKB	NAFLD	NAFLD	BMI+WHR+_BMI_UKB	Robust adjusted profile score (RAPS)	80	0.438585	0.107322	4.37731e-05	0.228232	0.648937	Pleiotropy test
BMI+WHR+_BMI_UKB	NAFLD	NAFLD	BMI+WHR+_BMI_UKB	MR-PRESSO (outlier-corrected)	80	0.479149	0.104269	1.61339e-05	0.274781	0.683516	Outlier-robust methods
BMI+WHR+_BMI_UKB	NAFLD	NAFLD	BMI+WHR+_BMI_UKB	Contamination mixture	80	0.269477		0.0231902	0.0394768	0.619477	Pleiotropy test
BMI+WHR+_GIANT_2015_BMI	Fat_Liver	Fat_Liver	BMI+WHR+_GIANT_2015_BMI	Inverse variance weighted	80	0.226835	0.0537566	2.44664e-05	0.121472	0.332198	Primary analysis
BMI+WHR+_GIANT_2015_BMI	Fat_Liver	Fat_Liver	BMI+WHR+_GIANT_2015_BMI	Weighted mode	80	0.247099	0.0800379	0.00278607	0.0902251	0.403973	Consensus methods
BMI+WHR+_GIANT_2015_BMI	Fat_Liver	Fat_Liver	BMI+WHR+_GIANT_2015_BMI	Weighted median	80	0.276583	0.0566356	1.04188e-06	0.165578	0.387589	Consensus methods
BMI+WHR+_GIANT_2015_BMI	Fat_Liver	Fat_Liver	BMI+WHR+_GIANT_2015_BMI	MR Egger	80	0.250304	0.12832	0.0546944	-0.00120385	0.501812	Pleiotropy test
BMI+WHR+_GIANT_2015_BMI	Fat_Liver	Fat_Liver	BMI+WHR+_GIANT_2015_BMI	Robust adjusted profile score (RAPS)	80	0.221221	0.0409177	6.42709e-08	0.141023	0.30142	Pleiotropy test
BMI+WHR+_GIANT_2015_BMI	Fat_Liver	Fat_Liver	BMI+WHR+_GIANT_2015_BMI	MR-PRESSO (outlier-corrected)	79	0.201315	0.0415202	6.21828e-06	0.119936	0.282695	Outlier-robust methods
BMI+WHR+_GIANT_2015_BMI	Fat_Liver	Fat_Liver	BMI+WHR+_GIANT_2015_BMI	Contamination mixture	80	0.247469		9.67962e-07	0.177469	0.337469	Pleiotropy test
BMI+WHR+_GIANT_2015_BMI	NAFLD	NAFLD	BMI+WHR+_GIANT_2015_BMI	Inverse variance weighted	80	0.425878	0.0906006	2.59387e-06	0.248301	0.603455	Primary analysis
BMI+WHR+_GIANT_2015_BMI	NAFLD	NAFLD	BMI+WHR+_GIANT_2015_BMI	Weighted mode	80	0.170618	0.204845	0.407403	-0.230877	0.572114	Consensus methods
BMI+WHR+_GIANT_2015_BMI	NAFLD	NAFLD	BMI+WHR+_GIANT_2015_BMI	Weighted median	80	0.399779	0.118689	0.000756371	0.167148	0.63241	Consensus methods
BMI+WHR+_GIANT_2015_BMI	NAFLD	NAFLD	BMI+WHR+_GIANT_2015_BMI	MR Egger	80	0.524415	0.214446	0.0167209	0.104101	0.944729	Pleiotropy test
BMI+WHR+_GIANT_2015_BMI	NAFLD	NAFLD	BMI+WHR+_GIANT_2015_BMI	Robust adjusted profile score (RAPS)	80	0.402854	0.0926296	1.36707e-05	0.2213	0.584408	Pleiotropy test
BMI+WHR+_GIANT_2015_BMI	NAFLD	NAFLD	BMI+WHR+_GIANT_2015_BMI	MR-PRESSO (outlier-corrected)	80	0.425878	0.0906006	1.08104e-05	0.248301	0.603455	Outlier-robust methods
BMI+WHR+_GIANT_2015_BMI	NAFLD	NAFLD	BMI+WHR+_GIANT_2015_BMI	Contamination mixture	80	0.469333		0.0339349	0.0293333	0.689333	Pleiotropy test
BMIonly+_BMI_UKB	Fat_Liver	Fat_Liver	BMIonly+_BMI_UKB	Inverse variance weighted	25	0.176101	0.103053	0.08748	-0.0258825	0.378085	Primary analysis
BMIonly+_BMI_UKB	Fat_Liver	Fat_Liver	BMIonly+_BMI_UKB	Weighted mode	25	0.188923	0.163211	0.258443	-0.13097	0.508817	Consensus methods
BMIonly+_BMI_UKB	Fat_Liver	Fat_Liver	BMIonly+_BMI_UKB	Weighted median	25	0.184823	0.136327	0.175183	-0.0823773	0.452023	Consensus methods
BMIonly+_BMI_UKB	Fat_Liver	Fat_Liver	BMIonly+_BMI_UKB	MR Egger	25	0.542774	0.252267	0.0421657	0.0483306	1.03722	Pleiotropy test
BMIonly+_BMI_UKB	Fat_Liver	Fat_Liver	BMIonly+_BMI_UKB	Robust adjusted profile score (RAPS)	25	0.179483	0.112204	0.109685	-0.0404375	0.399404	Pleiotropy test
BMIonly+_BMI_UKB	Fat_Liver	Fat_Liver	BMIonly+_BMI_UKB	MR-PRESSO (outlier-corrected)	25	0.176101	0.103053	0.100383	-0.0258825	0.378085	Outlier-robust methods
BMIonly+_BMI_UKB	Fat_Liver	Fat_Liver	BMIonly+_BMI_UKB	Contamination mixture	25	0.214116		0.135939	-0.0458837	0.474116	Pleiotropy test
BMIonly+_BMI_UKB	NAFLD	NAFLD	BMIonly+_BMI_UKB	Inverse variance weighted	25	0.0982239	0.26598	0.711911	-0.423096	0.619544	Primary analysis
BMIonly+_BMI_UKB	NAFLD	NAFLD	BMIonly+_BMI_UKB	Weighted mode	25	-0.468846	0.415872	0.270727	-1.28395	0.346263	Consensus methods
BMIonly+_BMI_UKB	NAFLD	NAFLD	BMIonly+_BMI_UKB	Weighted median	25	-0.186188	0.319672	0.560273	-0.812745	0.440368	Consensus methods
BMIonly+_BMI_UKB	NAFLD	NAFLD	BMIonly+_BMI_UKB	MR Egger	25	0.345982	0.689265	0.620469	-1.00498	1.69694	Pleiotropy test
BMIonly+_BMI_UKB	NAFLD	NAFLD	BMIonly+_BMI_UKB	Robust adjusted profile score (RAPS)	25	0.166937	0.325112	0.607619	-0.470282	0.804156	Pleiotropy test
BMIonly+_BMI_UKB	NAFLD	NAFLD	BMIonly+_BMI_UKB	MR-PRESSO (outlier-corrected)	25	0.0982239	0.26598	0.715149	-0.423096	0.619544	Outlier-robust methods
BMIonly+_BMI_UKB	NAFLD	NAFLD	BMIonly+_BMI_UKB	Contamination mixture	25	-0.304653		0.196924	-0.784653	0.195347	Pleiotropy test
BMIonly+_GIANT_2015_BMI	Fat_Liver	Fat_Liver	BMIonly+_GIANT_2015_BMI	Inverse variance weighted	25	0.0824276	0.0890157	0.354452	-0.0920432	0.256898	Primary analysis
BMIonly+_GIANT_2015_BMI	Fat_Liver	Fat_Liver	BMIonly+_GIANT_2015_BMI	Weighted mode	25	0.126928	0.196725	0.524916	-0.258654	0.51251	Consensus methods
BMIonly+_GIANT_2015_BMI	Fat_Liver	Fat_Liver	BMIonly+_GIANT_2015_BMI	Weighted median	25	0.120425	0.114217	0.291723	-0.103441	0.344291	Consensus methods
BMIonly+_GIANT_2015_BMI	Fat_Liver	Fat_Liver	BMIonly+_GIANT_2015_BMI	MR Egger	25	0.0455216	0.330896	0.891777	-0.603034	0.694078	Pleiotropy test
BMIonly+_GIANT_2015_BMI	Fat_Liver	Fat_Liver	BMIonly+_GIANT_2015_BMI	Robust adjusted profile score (RAPS)	25	0.0839248	0.09453	0.374642	-0.101354	0.269204	Pleiotropy test
BMIonly+_GIANT_2015_BMI	Fat_Liver	Fat_Liver	BMIonly+_GIANT_2015_BMI	MR-PRESSO (outlier-corrected)	25	0.0824276	0.0890157	0.36367	-0.0920432	0.256898	Outlier-robust methods
BMIonly+_GIANT_2015_BMI	Fat_Liver	Fat_Liver	BMIonly+_GIANT_2015_BMI	Contamination mixture	25	0.138987		0.259808	-0.091013	0.448987	Pleiotropy test
BMIonly+_GIANT_2015_BMI	NAFLD	NAFLD	BMIonly+_GIANT_2015_BMI	Inverse variance weighted	25	0.0667431	0.220893	0.762537	-0.366208	0.499694	Primary analysis
BMIonly+_GIANT_2015_BMI	NAFLD	NAFLD	BMIonly+_GIANT_2015_BMI	Weighted mode	25	-0.383257	0.425185	0.376338	-1.21662	0.450105	Consensus methods
BMIonly+_GIANT_2015_BMI	NAFLD	NAFLD	BMIonly+_GIANT_2015_BMI	Weighted median	25	-0.156015	0.253079	0.537586	-0.652051	0.34002	Consensus methods
BMIonly+_GIANT_2015_BMI	NAFLD	NAFLD	BMIonly+_GIANT_2015_BMI	MR Egger	25	0.395482	0.848875	0.645677	-1.26831	2.05928	Pleiotropy test
BMIonly+_GIANT_2015_BMI	NAFLD	NAFLD	BMIonly+_GIANT_2015_BMI	Robust adjusted profile score (RAPS)	25	0.112247	0.269684	0.677251	-0.416333	0.640827	Pleiotropy test
BMIonly+_GIANT_2015_BMI	NAFLD	NAFLD	BMIonly+_GIANT_2015_BMI	MR-PRESSO (outlier-corrected)	25	0.0667431	0.220893	0.76514	-0.366208	0.499694	Outlier-robust methods
BMIonly+_GIANT_2015_BMI	NAFLD	NAFLD	BMIonly+_GIANT_2015_BMI	Contamination mixture	25	-0.291851		0.12344	-0.881851	0.0781493	Pleiotropy test
