# Supplementary material for: Mendelian randomization prioritizes abdominal adiposity as an independent causal factor for liver fat accumulation and cardiometabolic diseases
Source: Commun Med (Lond). 2022 Oct 13;2:130. doi: 10.1038/s43856-022-00196-3 (PMC9561122; doi:10.1038/s43856-022-00196-3)
Supplement: Supplementary file 11 — Supplementary Data 8 [file 43856_2022_196_MOESM11_ESM.xlsx]

## Sheet: Sheet1
outcome	exposure	method	nsnp	b	se	pval	lci	uci	type_of_test
Mahajan_Type2diabetes	NAFLD	Inverse variance weighted	12	0.191337	0.106361	0.0720282	-0.0171306	0.399805	Primary analysis
Mahajan_Type2diabetes	NAFLD	Weighted mode	12	0.155234	0.0290379	0.000235284	0.0983193	0.212148	Consensus methods
Mahajan_Type2diabetes	NAFLD	Weighted median	12	0.168446	0.0264702	1.97045e-10	0.116565	0.220328	Consensus methods
Mahajan_Type2diabetes	NAFLD	MR Egger	12	0.246863	0.228976	0.306302	-0.201931	0.695656	Pleiotropy test
Mahajan_Type2diabetes	NAFLD	Robust adjusted profile score (RAPS)	12	0.211641	0.0708631	0.00282085	0.0727491	0.350533	Pleiotropy test
Mahajan_Type2diabetes	NAFLD	MR-PRESSO (outlier-corrected)	6	0.152359	0.0230764	0.00119831	0.107129	0.197589	Outlier-robust methods
Mahajan_Type2diabetes	NAFLD	Contamination mixture	12	0.153853		0.118706	-0.0261466	0.193853	Pleiotropy test
Nikpay_CAD	NAFLD	Inverse variance weighted	12	-0.0318249	0.0686536	0.642965	-0.166386	0.102736	Primary analysis
Nikpay_CAD	NAFLD	Weighted mode	12	-0.0623641	0.0421542	0.167085	-0.144986	0.0202582	Consensus methods
Nikpay_CAD	NAFLD	Weighted median	12	-0.0667189	0.0364995	0.0675587	-0.138258	0.00482015	Consensus methods
Nikpay_CAD	NAFLD	MR Egger	12	-0.181717	0.138283	0.218159	-0.452752	0.0893181	Pleiotropy test
Nikpay_CAD	NAFLD	Robust adjusted profile score (RAPS)	12	-0.0746123	0.0745848	0.317132	-0.220799	0.0715739	Pleiotropy test
Nikpay_CAD	NAFLD	MR-PRESSO (outlier-corrected)	9	-0.00694246	0.038427	0.861122	-0.0822594	0.0683744	Outlier-robust methods
Nikpay_CAD	NAFLD	Contamination mixture	12	-0.0517789		0.203263	-0.141779	0.238221	Pleiotropy test
Scott_Type2Diabetes	NAFLD	Inverse variance weighted	12	0.226147	0.108699	0.0374803	0.0130975	0.439197	Primary analysis
Scott_Type2Diabetes	NAFLD	Weighted mode	12	0.196945	0.0439576	0.000930881	0.110788	0.283102	Consensus methods
Scott_Type2Diabetes	NAFLD	Weighted median	12	0.17558	0.0472505	0.000202456	0.0829687	0.268191	Consensus methods
Scott_Type2Diabetes	NAFLD	MR Egger	12	0.189643	0.231923	0.43258	-0.264926	0.644213	Pleiotropy test
Scott_Type2Diabetes	NAFLD	Robust adjusted profile score (RAPS)	12	0.207598	0.0846103	0.0141443	0.0417617	0.373434	Pleiotropy test
Scott_Type2Diabetes	NAFLD	MR-PRESSO (outlier-corrected)	8	0.172853	0.0346507	0.00158579	0.104938	0.240768	Outlier-robust methods
Scott_Type2Diabetes	NAFLD	Contamination mixture	12	0.175685		0.022488	0.105685	0.235685	Pleiotropy test
van_der_Harst_CAD	NAFLD	Inverse variance weighted	12	-0.0144049	0.0738913	0.845435	-0.159232	0.130422	Primary analysis
van_der_Harst_CAD	NAFLD	Weighted mode	12	-0.0739992	0.0273106	0.0203075	-0.127528	-0.0204704	Consensus methods
van_der_Harst_CAD	NAFLD	Weighted median	12	-0.0275904	0.0251152	0.271962	-0.0768162	0.0216353	Consensus methods
van_der_Harst_CAD	NAFLD	MR Egger	12	-0.247716	0.136775	0.100218	-0.515795	0.020362	Pleiotropy test
van_der_Harst_CAD	NAFLD	Robust adjusted profile score (RAPS)	12	-0.0564991	0.0716387	0.430306	-0.196911	0.0839127	Pleiotropy test
van_der_Harst_CAD	NAFLD	MR-PRESSO (outlier-corrected)	6	0.0866068	0.0186712	0.00564026	0.0500111	0.123202	Outlier-robust methods
van_der_Harst_CAD	NAFLD	Contamination mixture	12	0.110776		0.00459972	0.0307755	0.190776	Pleiotropy test
