# Supplementary material for: Mendelian randomization prioritizes abdominal adiposity as an independent causal factor for liver fat accumulation and cardiometabolic diseases
Source: Commun Med (Lond). 2022 Oct 13;2:130. doi: 10.1038/s43856-022-00196-3 (PMC9561122; doi:10.1038/s43856-022-00196-3)
Supplement: Supplementary file 12 — Supplementary Data 9 [file 43856_2022_196_MOESM12_ESM.xlsx]

## Sheet: Sheet1
outcome	exposure	egger_intercept	se	pval
Mahajan_Type2diabetes	NAFLD	-0.00861402	0.0310587	0.787163
Nikpay_CAD	NAFLD	0.0232081	0.0187263	0.24352
Scott_Type2Diabetes	NAFLD	0.00576992	0.0319406	0.860255
van_der_Harst_CAD	NAFLD	0.0353616	0.0181579	0.0800858
